# Supplementary material for: Endogenous Hormone Levels and Transcriptomic Analysis Reveal the Mechanisms of Bulbil Initiation in Pinellia ternata
Source: Int J Mol Sci. 2024 Jun 3;25(11):6149. doi: 10.3390/ijms25116149 (PMC11173086; doi:10.3390/ijms25116149)
Supplement: Supplementary file 1 [file ijms-25-06149-s001.zip]

Archive with 17 entries (17 files):
- sup.Fig.S1.pdf
- sup.Fig.S2.pdf
- Sup.Fig.S3.pdf
- sup.Fig.S4.pdf
- Sup.Table S1.pdf
- sup.Table S10.xlsx
- Sup.Table S11.pdf
- Sup.Table S12.pdf
- Sup.Table S13.pdf
- Sup.Table S2.pdf
- Sup.Table S3.pdf
- Sup.Table S4.pdf
- Sup.Table S5.xls
- Sup.Table S6.pdf
- Sup.Table S7.pdf
- Sup.Table S8.xlsx
- Sup.Table S9.xlsx
