# Supplementary material for: Endogenous Hormone Levels and Transcriptomic Analysis Reveal the Mechanisms of Bulbil Initiation in Pinellia ternata
Source: Int J Mol Sci. 2024 Jun 3;25(11):6149. doi: 10.3390/ijms25116149 (PMC11173086; doi:10.3390/ijms25116149)
Supplement: Supplementary file 1 [file ijms-25-06149-s001.zip › sup.Table S10.xlsx]

## Sheet: Sheet2
Table S10 The transcription factors in DUvsSU
tf_id	Subfamily	tf_Family	gene_id	Gene Length	UP_DOWN	log2FC	q value	CDS_flag
Cluster-8921.16446-1F	zf-HD	zf-HD	Cluster-8921.16446	1336	UP	2.202	0.026128	blast,frame:2 start:101 end:955
Cluster-8921.56762-0F	zf-HD	zf-HD	Cluster-8921.56762	2427	UP	1.478	0.00089467	blast,frame:1 start:1075 end:1923
Cluster-8921.28914-0R	zf-HD	zf-HD	Cluster-8921.28914	1547	UP	2.1241	0.0023061	blast,frame:-1 start:1445 end:324
Cluster-8921.8505-2R	WRKY	WRKY	Cluster-8921.8505	1130	DOWN	-4.871	0.00015577	--
Cluster-8921.30175-1R	WRKY	WRKY	Cluster-8921.30175	2060	DOWN	-1.2373	0.0055952	blast,frame:-2 start:1891 end:590
Cluster-8921.36867-1F	WRKY	WRKY	Cluster-8921.36867	370	DOWN	-2.3574	0.017158	--
Cluster-8921.36982-2F	WRKY	WRKY	Cluster-8921.36982	991	DOWN	-1.3016	0.030686	blast,frame:3 start:396 end:989|blast,frame:1 start:1 end:282
Cluster-8921.28880-1R	WRKY	WRKY	Cluster-8921.28880	2630	UP	2.796	1.5005e-05	blast,frame:-2 start:2347 end:224
Cluster-8921.30439-0F	WRKY	WRKY	Cluster-8921.30439	1549	DOWN	-2.7283	1.8251e-10	blast,frame:1 start:478 end:1461
Cluster-15779.0-1R	WRKY	WRKY	Cluster-15779.0	1033	DOWN	-4.7089	0.00085395	blast,frame:-2 start:1032 end:88
Cluster-8921.19514-1F	WRKY	WRKY	Cluster-8921.19514	1948	UP	2.1473	0.0058549	blast,frame:2 start:278 end:1747
Cluster-8921.48963-0F	WRKY	WRKY	Cluster-8921.48963	1745	UP	1.4583	6.4907e-05	blast,frame:1 start:586 end:1416
Cluster-8921.49668-2R	WRKY	WRKY	Cluster-8921.49668	1078	UP	3.7267	1.8387e-07	blast,frame:-3 start:1076 end:3
Cluster-8921.94348-0R	WRKY	WRKY	Cluster-8921.94348	1082	DOWN	-2.3099	0.0018292	--
Cluster-8921.77677-0F	Whirly	Whirly	Cluster-8921.77677	2532	UP	1.0687	0.0011553	blast,frame:1 start:2206 end:2529|blast,frame:2 start:1364 end:1792
Cluster-8921.77677-1F	Whirly	Whirly	Cluster-8921.77677	2532	UP	1.0687	0.0011553	blast,frame:1 start:2206 end:2529|blast,frame:2 start:1364 end:1792
Cluster-8921.82727-0R	Whirly	Whirly	Cluster-8921.82727	1413	UP	1.173	0.00407	blast,frame:-1 start:1413 end:511
Cluster-8921.67332-0R	ULT	ULT	Cluster-8921.67332	1398	UP	1.4036	0.0010133	blast,frame:-1 start:1140 end:307
Cluster-8921.65134-2R	TUB	TUB	Cluster-8921.65134	1417	UP	3.2966	4.5511e-06	blast,frame:-3 start:1358 end:81
Cluster-8921.56798-0R	Trihelix	Trihelix	Cluster-8921.56798	842	UP	1.4472	0.00036378	--
Cluster-8921.58848-0R	Trihelix	Trihelix	Cluster-8921.58848	800	DOWN	-1.209	0.026976	blast,frame:-1 start:476 end:21
Cluster-8921.74841-0F	Trihelix	Trihelix	Cluster-8921.74841	1000	UP	1.2024	0.0061629	--
Cluster-8921.55488-0F	TRAF	TRAF	Cluster-8921.55488	1037	UP	1.3566	0.00082114	blast,frame:1 start:571 end:900
Cluster-8921.48039-0F	TRAF	TRAF	Cluster-8921.48039	1939	UP	2.6706	2.7874e-12	blast,frame:1 start:139 end:1902
Cluster-8921.51347-1R	Tify	Tify	Cluster-8921.51347	1182	UP	3.8107	1.2625e-08	blast,frame:-2 start:1145 end:429
Cluster-8921.59195-2R	Tify	Tify	Cluster-8921.59195	706	UP	1.3742	0.0010723	blast,frame:-3 start:704 end:3
Cluster-8921.63700-0R	Tify	Tify	Cluster-8921.63700	1499	UP	1.397	2.5409e-06	blast,frame:-3 start:693 end:64|blast,frame:-1 start:1499 end:1032
Cluster-8921.64422-0F	Tify	Tify	Cluster-8921.64422	678	UP	1.3478	1.1177e-05	--
Cluster-8921.51926-2F	TCP	TCP	Cluster-8921.51926	951	UP	3.2133	0.0057926	blast,frame:3 start:120 end:950
Cluster-8921.54321-1R	TCP	TCP	Cluster-8921.54321	2143	UP	1.2871	0.0013525	blast,frame:-2 start:1692 end:388
Cluster-8921.72311-1R	TCP	TCP	Cluster-8921.72311	600	DOWN	-1.0638	0.0082206	--
Cluster-8921.41701-2F	TCP	TCP	Cluster-8921.41701	420	DOWN	-1.2726	0.0038567	--
Cluster-8921.52571-0R	SWI/SNF-BAF60b	SWI/SNF-BAF60b	Cluster-8921.52571	428	UP	1.0312	0.038555	blast,frame:-1 start:428 end:3
Cluster-8921.45151-0F	SWI/SNF-BAF60b	SWI/SNF-BAF60b	Cluster-8921.45151	413	UP	1.435	0.0015843	--
Cluster-8921.82675-0F	SRS	SRS	Cluster-8921.82675	1180	UP	10.134	4.6178e-14	blast,frame:1 start:1 end:750
Cluster-8921.50572-2F	SRS	SRS	Cluster-8921.50572	973	UP	7.3754	4.6842e-07	blast,frame:3 start:3 end:698
Cluster-8921.57666-1R	SRS	SRS	Cluster-8921.57666	527	UP	4.4045	1.523e-06	--
Cluster-8921.45033-2F	SNF2	SNF2	Cluster-8921.45033	3377	UP	1.3847	0.00049786	blast,frame:3 start:27 end:2105|blast,frame:1 start:2074 end:3075
Cluster-8921.67962-0F	SNF2	SNF2	Cluster-8921.67962	2574	UP	4.1117	1.499e-13	blast,frame:1 start:193 end:2571
Cluster-8921.66140-0R	SNF2	SNF2	Cluster-8921.66140	2837	UP	1.0243	0.01424	--
Cluster-8921.79196-0F	SET	SET	Cluster-8921.79196	3408	UP	1.3228	0.0028338	blast,frame:1 start:253 end:3069
Cluster-11083.1-1R	SET	SET	Cluster-11083.1	1283	UP	2.4089	0.039936	--
Cluster-8921.32830-2R	SET	SET	Cluster-8921.32830	1328	UP	8.1889	2.3499e-07	blast,frame:-3 start:1326 end:1
Cluster-8921.44694-2R	SET	SET	Cluster-8921.44694	2397	UP	1.2687	0.0057378	blast,frame:-3 start:1741 end:308
Cluster-8921.53005-2F	SBP	SBP	Cluster-8921.53005	1693	UP	2.0551	0.013215	blast,frame:3 start:60 end:1412
Cluster-8921.59948-2R	SBP	SBP	Cluster-8921.59948	2449	UP	2.4918	4.7143e-07	blast,frame:-3 start:2315 end:660
Cluster-8921.62022-0F	SBP	SBP	Cluster-8921.62022	1434	UP	1.3084	0.042505	blast,frame:1 start:85 end:369|blast,frame:3 start:624 end:1298
Cluster-8921.62022-2F	SBP	SBP	Cluster-8921.62022	1434	UP	1.3084	0.042505	blast,frame:1 start:85 end:369|blast,frame:3 start:624 end:1298
Cluster-8921.56481-0F	SBP	SBP	Cluster-8921.56481	1684	UP	9.0024	5.7186e-11	blast,frame:1 start:130 end:1248
Cluster-8921.59411-1F	SBP	SBP	Cluster-8921.59411	1903	UP	1.7542	0.01338	blast,frame:2 start:392 end:1672
Cluster-8921.36516-2R	SBP	SBP	Cluster-8921.36516	1130	UP	3.4346	0.0013236	blast,frame:-3 start:1128 end:115
Cluster-8921.52260-0R	SBP	SBP	Cluster-8921.52260	775	UP	8.443	6.5053e-09	--
Cluster-8921.84403-0R	SBP	SBP	Cluster-8921.84403	847	UP	7.5066	4.0458e-07	blast,frame:-1 start:847 end:2
Cluster-8921.51500-2F	SBP	SBP	Cluster-8921.51500	1520	UP	3.1041	1.3438e-12	--
Cluster-8921.40098-0F	PLATZ	PLATZ	Cluster-8921.40098	709	UP	6.6687	0.0001168	blast,frame:3 start:3 end:269|blast,frame:1 start:376 end:708
Cluster-8921.76402-2R	PLATZ	PLATZ	Cluster-8921.76402	1238	UP	1.2477	0.044704	blast,frame:-3 start:927 end:256
Cluster-8921.39781-1R	PLATZ	PLATZ	Cluster-8921.39781	1317	UP	3.6259	0.00048509	blast,frame:-2 start:1253 end:363
Cluster-8921.74221-0F	PHD	PHD	Cluster-8921.74221	1716	UP	4.9715	4.7903e-05	--
Cluster-8921.48024-0F	PHD	PHD	Cluster-8921.48024	1229	UP	1.0162	0.025472	--
Cluster-8921.75995-2R	PHD	PHD	Cluster-8921.75995	409	UP	2.801	0.040387	blast,frame:-3 start:407 end:3
Cluster-8921.88088-0R	PHD	PHD	Cluster-8921.88088	4739	UP	1.9819	3.292e-06	blast,frame:-1 start:4739 end:129
Cluster-8921.90394-1R	PHD	PHD	Cluster-8921.90394	2423	UP	1.73	0.00061493	blast,frame:-2 start:2032 end:266
Cluster-8921.51778-1F	Others	Others	Cluster-8921.51778	495	DOWN	-1.6699	3.6464e-06	blast,frame:2 start:2 end:196
Cluster-8921.63700-2R	Others	Others	Cluster-8921.63700	1499	UP	1.397	2.5409e-06	blast,frame:-3 start:693 end:64|blast,frame:-1 start:1499 end:1032
Cluster-8921.78884-2R	Others	Others	Cluster-8921.78884	3696	UP	2.3942	0.00025322	blast,frame:-1 start:3633 end:2437|blast,frame:-3 start:2428 end:383
Cluster-8921.60269-1F	Others	Others	Cluster-8921.60269	1429	UP	1.5621	2.451e-05	--
Cluster-8921.68297-2F	Others	Others	Cluster-8921.68297	1525	UP	1.0351	0.0036318	blast,frame:3 start:3 end:1523
Cluster-8921.70116-0R	Others	Others	Cluster-8921.70116	672	UP	2.4654	0.010529	--
Cluster-8921.57976-2R	Others	Others	Cluster-8921.57976	1584	UP	1.1644	0.0019077	blast,frame:-3 start:1378 end:284
Cluster-8921.63148-0F	Others	Others	Cluster-8921.63148	1576	UP	2.3355	1.15e-06	blast,frame:1 start:829 end:1284|blast,frame:2 start:317 end:604
Cluster-8921.63148-1F	Others	Others	Cluster-8921.63148	1576	UP	2.3355	1.15e-06	blast,frame:1 start:829 end:1284|blast,frame:2 start:317 end:604
Cluster-8921.26638-1R	Others	Others	Cluster-8921.26638	2097	DOWN	-2.4932	0.00023268	blast,frame:-2 start:1967 end:651
Cluster-8921.64477-1R	Others	Others	Cluster-8921.64477	1780	UP	1.0565	0.001757	blast,frame:-2 start:1227 end:1093
Cluster-8921.73062-0R	Others	Others	Cluster-8921.73062	1259	UP	1.7512	0.013633	blast,frame:3 start:231 end:689
Cluster-8921.69647-1F	Others	Others	Cluster-8921.69647	897	UP	1.3083	1.1248e-05	blast,frame:2 start:2 end:283
Cluster-8921.72022-0R	Others	Others	Cluster-8921.72022	430	UP	6.5571	3.8018e-15	--
Cluster-8921.11099-1F	OFP	OFP	Cluster-8921.11099	1039	UP	3.9727	5.002e-05	blast,frame:2 start:2 end:928
Cluster-8921.35265-0F	OFP	OFP	Cluster-8921.35265	995	UP	3.2069	0.00051028	blast,frame:1 start:124 end:894
Cluster-8921.30666-0R	OFP	OFP	Cluster-8921.30666	1201	UP	2.2557	0.0023367	blast,frame:-1 start:1201 end:113
Cluster-8921.34034-0F	OFP	OFP	Cluster-8921.34034	1269	UP	1.43	0.0015808	blast,frame:1 start:1 end:954
Cluster-8921.80465-1R	OFP	OFP	Cluster-8921.80465	400	UP	5.4928	0.0171	blast,frame:-2 start:399 end:1
Cluster-8921.82388-0R	OFP	OFP	Cluster-8921.82388	1227	UP	3.58	9.9449e-07	blast,frame:-1 start:1227 end:250
Cluster-8921.71109-0F	NF-YC	NF-Y->NF-YC	Cluster-8921.71109	1734	UP	1.0146	0.0013168	blast,frame:1 start:523 end:1374
Cluster-8921.44702-0R	NAC	NAC	Cluster-8921.44702	805	UP	5.457	3.6427e-10	--
Cluster-8921.64886-1F	NAC	NAC	Cluster-8921.64886	1536	UP	1.0979	0.028521	blast,frame:3 start:3 end:764
Cluster-8921.92196-2R	NAC	NAC	Cluster-8921.92196	350	DOWN	-5.5975	0.0020705	--
Cluster-8921.3069-2F	NAC	NAC	Cluster-8921.3069	2127	DOWN	-6.6864	3.0091e-07	blast,frame:3 start:417 end:2114
Cluster-8921.29254-0F	NAC	NAC	Cluster-8921.29254	1470	UP	3.9342	0.0085621	blast,frame:1 start:1 end:1257
Cluster-8921.87044-0F	NAC	NAC	Cluster-8921.87044	1251	DOWN	-2.1187	5.3539e-05	blast,frame:1 start:1 end:1002
Cluster-8921.44663-1R	NAC	NAC	Cluster-8921.44663	1079	UP	1.0978	0.025743	blast,frame:-2 start:1078 end:386
Cluster-8921.65680-0R	NAC	NAC	Cluster-8921.65680	828	UP	1.3601	8.3772e-06	blast,frame:-2 start:560 end:3
Cluster-8921.65680-1R	NAC	NAC	Cluster-8921.65680	828	UP	1.3601	8.3772e-06	blast,frame:-2 start:560 end:3
Cluster-8921.73947-1F	NAC	NAC	Cluster-8921.73947	1991	DOWN	-2.1188	8.8855e-11	blast,frame:2 start:563 end:949|blast,frame:3 start:3 end:203
Cluster-8921.73947-2F	NAC	NAC	Cluster-8921.73947	1991	DOWN	-2.1188	8.8855e-11	blast,frame:2 start:563 end:949|blast,frame:3 start:3 end:203
Cluster-8921.29330-2F	MYB-related	MYB->MYB-related	Cluster-8921.29330	1912	DOWN	-1.6287	2.1624e-06	blast,frame:3 start:489 end:1910
Cluster-8921.36158-0R	MYB-related	MYB->MYB-related	Cluster-8921.36158	462	UP	3.7923	2.0402e-06	blast,frame:-1 start:330 end:1
Cluster-8921.76807-1R	MYB-related	MYB->MYB-related	Cluster-8921.76807	1234	UP	3.0863	1.4737e-11	blast,frame:-2 start:1170 end:61
Cluster-8921.41836-0F	MYB-related	MYB->MYB-related	Cluster-8921.41836	771	DOWN	-2.1114	4.8679e-06	--
Cluster-8921.43512-1F	MYB-related	MYB->MYB-related	Cluster-8921.43512	1325	UP	4.3981	2.3499e-07	blast,frame:3 start:96 end:314|blast,frame:2 start:389 end:877
Cluster-8921.43959-2F	MYB-related	MYB->MYB-related	Cluster-8921.43959	1194	UP	2.4748	2.4195e-05	blast,frame:3 start:3 end:860
Cluster-8921.33573-0R	MYB-related	MYB->MYB-related	Cluster-8921.33573	1077	UP	2.3894	0.03631	blast,frame:-1 start:1005 end:184
Cluster-8921.73606-1R	MYB-related	MYB->MYB-related	Cluster-8921.73606	2836	DOWN	-1.91	2.1208e-11	blast,frame:-2 start:2490 end:241
Cluster-8921.75438-0R	MYB-related	MYB->MYB-related	Cluster-8921.75438	720	UP	1.5306	0.046762	blast,frame:-1 start:150 end:1
Cluster-8921.32561-0R	MYB	MYB->MYB	Cluster-8921.32561	551	UP	3.8644	0.00022679	blast,frame:-1 start:389 end:3
Cluster-8921.44882-1F	MYB	MYB->MYB	Cluster-8921.44882	1349	UP	8.5376	2.0273e-08	blast,frame:2 start:2 end:1036
Cluster-8921.57434-0F	MYB	MYB->MYB	Cluster-8921.57434	1076	UP	4.6131	6.2144e-25	blast,frame:1 start:1 end:1017
Cluster-8921.77785-0F	MYB	MYB->MYB	Cluster-8921.77785	1588	UP	2.5656	5.7285e-12	blast,frame:1 start:1 end:1029
Cluster-8921.81521-2F	MYB	MYB->MYB	Cluster-8921.81521	964	UP	7.1974	2.0623e-05	blast,frame:3 start:3 end:962
Cluster-8921.21142-1F	MYB	MYB->MYB	Cluster-8921.21142	848	UP	2.4095	0.025077	blast,frame:2 start:2 end:847
Cluster-8921.66075-0R	MYB	MYB->MYB	Cluster-8921.66075	1715	UP	2.8946	6.9437e-20	--
Cluster-8921.36200-1R	MYB	MYB->MYB	Cluster-8921.36200	1306	UP	2.2028	0.00065258	blast,frame:-2 start:1305 end:298
Cluster-8921.43762-2R	MYB	MYB->MYB	Cluster-8921.43762	1662	UP	5.3196	6.665e-09	blast,frame:-3 start:1567 end:155
Cluster-8921.76012-2F	MYB	MYB->MYB	Cluster-8921.76012	1224	UP	2.8581	6.5159e-07	blast,frame:3 start:24 end:458
Cluster-8921.76049-1F	MYB	MYB->MYB	Cluster-8921.76049	889	UP	4.0379	0.00068683	--
Cluster-8921.51257-1R	MYB	MYB->MYB	Cluster-8921.51257	1154	UP	3.9729	2.5452e-15	blast,frame:-2 start:1063 end:26
Cluster-8921.1166-1R	mTERF	mTERF	Cluster-8921.1166	777	DOWN	-6.1143	0.0011373	--
Cluster-8921.61471-0R	mTERF	mTERF	Cluster-8921.61471	1167	UP	1.278	0.027299	blast,frame:-1 start:1167 end:199
Cluster-8921.58025-0R	mTERF	mTERF	Cluster-8921.58025	1625	UP	1.3972	1.6693e-05	blast,frame:-1 start:1625 end:309
Cluster-8921.25483-1R	MADS-M-type	MADS->MADS-M-type	Cluster-8921.25483	948	UP	2.9285	0.031823	blast,frame:-2 start:947 end:132
Cluster-8921.22901-0F	MADS-M-type	MADS->MADS-M-type	Cluster-8921.22901	3001	DOWN	-4.3249	1.3326e-09	blast,frame:-3 start:2276 end:1977
Cluster-8921.2974-2R	MADS-MIKC	MADS->MADS-MIKC	Cluster-8921.2974	927	DOWN	-6.7297	7.1847e-05	blast,frame:-3 start:802 end:212
Cluster-8921.48517-1R	LOB	LOB	Cluster-8921.48517	1142	UP	8.4376	1.0704e-08	--
Cluster-13440.0-0F	LOB	LOB	Cluster-13440.0	630	UP	5.1015	0.0027605	blast,frame:1 start:1 end:612
Cluster-8921.60977-0R	LOB	LOB	Cluster-8921.60977	1398	UP	5.4966	4.8996e-08	blast,frame:-1 start:1017 end:298
Cluster-8921.72959-2R	LOB	LOB	Cluster-8921.72959	1116	UP	3.895	5.8253e-10	blast,frame:-3 start:871 end:278
Cluster-8921.102155-1F	LFY	LFY	Cluster-8921.102155	763	DOWN	-3.4986	0.0001248	blast,frame:2 start:2 end:574
Cluster-8921.67185-1F	Jumonji	Jumonji	Cluster-8921.67185	2900	UP	1.3769	5.2102e-06	blast,frame:3 start:3 end:920|blast,frame:2 start:848 end:2647
Cluster-8921.51042-0F	Jumonji	Jumonji	Cluster-8921.51042	3665	DOWN	-1.4468	0.0003986	blast,frame:3 start:219 end:1271|blast,frame:1 start:1225 end:3111
Cluster-8921.51042-2F	Jumonji	Jumonji	Cluster-8921.51042	3665	DOWN	-1.4468	0.0003986	blast,frame:3 start:219 end:1271|blast,frame:1 start:1225 end:3111
Cluster-8921.72571-1R	Jumonji	Jumonji	Cluster-8921.72571	3702	UP	4.2571	7.3904e-18	blast,frame:-2 start:3692 end:447
Cluster-8921.79921-1F	HSF	HSF	Cluster-8921.79921	926	UP	2.8993	0.00015097	blast,frame:2 start:80 end:925
Cluster-8921.85137-0R	HSF	HSF	Cluster-8921.85137	1051	UP	1.5242	0.028441	--
Cluster-8921.47444-1F	HSF	HSF	Cluster-8921.47444	1687	UP	4.1751	4.6597e-11	blast,frame:2 start:98 end:1495
Cluster-8921.95815-0R	HSF	HSF	Cluster-8921.95815	1410	DOWN	-1.8661	0.015142	blast,frame:-2 start:794 end:3|blast,frame:-1 start:1056 end:1
Cluster-8921.41934-0R	HSF	HSF	Cluster-8921.41934	785	DOWN	-1.412	4.2868e-07	blast,frame:-2 start:253 end:2|blast,frame:-1 start:758 end:24
Cluster-8921.48840-1R	HSF	HSF	Cluster-8921.48840	1730	DOWN	-1.5091	0.00012195	blast,frame:-1 start:659 end:3
Cluster-8921.82761-0R	HMG	HMG	Cluster-8921.82761	1300	UP	4.9871	7.7083e-07	--
Cluster-8921.60056-1R	HMG	HMG	Cluster-8921.60056	841	UP	4.0465	7.5642e-06	blast,frame:-2 start:615 end:163
Cluster-8921.70223-1F	HMG	HMG	Cluster-8921.70223	1109	UP	2.1779	3.5188e-07	blast,frame:3 start:555 end:773
Cluster-8921.68417-2F	HMG	HMG	Cluster-8921.68417	1015	UP	4.7225	3.7932e-14	blast,frame:3 start:3 end:707
Cluster-8921.55287-1R	HB-WOX	HB->HB-WOX	Cluster-8921.55287	1283	UP	2.6959	1.3382e-08	blast,frame:-2 start:1282 end:305
Cluster-8921.84772-1F	HB-WOX	HB->HB-WOX	Cluster-8921.84772	787	UP	4.8723	0.026708	blast,frame:3 start:438 end:572
Cluster-8921.76112-0R	HB-other	HB->HB-other	Cluster-8921.76112	1081	DOWN	-1.1746	0.028058	blast,frame:-1 start:1081 end:326
Cluster-8921.52607-1F	HB-other	HB->HB-other	Cluster-8921.52607	1006	UP	2.5389	2.5311e-05	blast,frame:2 start:2 end:571
Cluster-8921.45924-2F	HB-other	HB->HB-other	Cluster-8921.45924	616	UP	6.5267	3.4813e-12	blast,frame:3 start:3 end:254
Cluster-8921.73632-2F	HB-other	HB->HB-other	Cluster-8921.73632	2561	DOWN	-1.1191	3.6246e-05	blast,frame:3 start:1023 end:1643
Cluster-8921.28836-2F	HB-other	HB->HB-other	Cluster-8921.28836	688	UP	4.4781	0.00026609	blast,frame:3 start:261 end:686
Cluster-8921.73866-0F	HB-other	HB->HB-other	Cluster-8921.73866	1170	UP	10.927	8.5269e-17	blast,frame:1 start:1 end:651
Cluster-8921.77624-2R	HB-other	HB->HB-other	Cluster-8921.77624	916	UP	7.3691	1.3464e-06	blast,frame:-3 start:836 end:213
Cluster-8921.52927-0F	HB-KNOX	HB->HB-KNOX	Cluster-8921.52927	755	UP	11.329	3.8228e-18	--
Cluster-8921.64747-0R	HB-KNOX	HB->HB-KNOX	Cluster-8921.64747	796	UP	3.6834	3.2508e-13	--
Cluster-8921.93831-0R	HB-HD-ZIP	HB->HB-HD-ZIP	Cluster-8921.93831	2772	UP	1.7675	0.045441	blast,frame:-1 start:2772 end:442
Cluster-8921.70601-2R	HB-HD-ZIP	HB->HB-HD-ZIP	Cluster-8921.70601	663	UP	2.2618	5.5473e-10	blast,frame:-3 start:661 end:194
Cluster-8921.74353-1R	HB-HD-ZIP	HB->HB-HD-ZIP	Cluster-8921.74353	1090	UP	1.1691	0.016574	blast,frame:-2 start:1089 end:1
Cluster-8921.62272-0R	HB-HD-ZIP	HB->HB-HD-ZIP	Cluster-8921.62272	3024	UP	3.1333	2.8738e-18	blast,frame:-3 start:2455 end:2171|blast,frame:-1 start:2079 end:1669
Cluster-8921.70846-1F	HB-BELL	HB->HB-BELL	Cluster-8921.70846	1061	UP	3.2733	4.2057e-24	blast,frame:2 start:2 end:772
Cluster-8921.58890-0R	GRF	GRF	Cluster-8921.58890	1633	UP	2.0882	1.8927e-05	blast,frame:-1 start:1525 end:2
Cluster-8921.77060-1R	GRF	GRF	Cluster-8921.77060	2745	UP	2.231	5.4815e-14	blast,frame:-2 start:1079 end:159
Cluster-8921.25189-1R	GRF	GRF	Cluster-8921.25189	1234	UP	2.4143	0.0047748	blast,frame:-2 start:1233 end:109
Cluster-8921.3839-0F	GRAS	GRAS	Cluster-8921.3839	963	DOWN	-5.9299	0.003446	blast,frame:3 start:3 end:686
Cluster-8921.47149-0R	GRAS	GRAS	Cluster-8921.47149	362	DOWN	-1.0466	0.041707	--
Cluster-8921.48778-1F	GRAS	GRAS	Cluster-8921.48778	2396	DOWN	-1.4319	0.046948	blast,frame:2 start:1484 end:1984
Cluster-8921.52256-0R	GRAS	GRAS	Cluster-8921.52256	1672	UP	1.9658	0.0011005	blast,frame:-1 start:1135 end:2
Cluster-8921.75411-2R	GRAS	GRAS	Cluster-8921.75411	506	DOWN	-1.1076	0.0025003	blast,frame:-3 start:504 end:16
Cluster-8921.72869-2R	GRAS	GRAS	Cluster-8921.72869	2363	UP	2.9747	0.0036579	--
Cluster-8921.75701-2F	GRAS	GRAS	Cluster-8921.75701	2077	UP	1.6253	0.00019244	blast,frame:3 start:3 end:1919
Cluster-8921.82815-0R	GRAS	GRAS	Cluster-8921.82815	1061	UP	2.9563	1.5364e-08	blast,frame:-1 start:1061 end:3
Cluster-8921.82816-0F	GRAS	GRAS	Cluster-8921.82816	1419	UP	2.7947	1.2676e-05	blast,frame:1 start:1 end:699|blast,frame:3 start:246 end:1067
Cluster-8921.59826-2F	GRAS	GRAS	Cluster-8921.59826	2269	DOWN	-1.0187	0.00089783	--
Cluster-8921.70040-0F	GNAT	GNAT	Cluster-8921.70040	541	UP	1.0913	0.0059698	--
Cluster-8921.70041-2R	GNAT	GNAT	Cluster-8921.70041	1381	UP	3.8498	3.8861e-12	blast,frame:-3 start:1379 end:603
Cluster-8921.77864-1F	GNAT	GNAT	Cluster-8921.77864	489	DOWN	-1.4461	3.5915e-06	--
Cluster-8921.87031-2R	GNAT	GNAT	Cluster-8921.87031	719	UP	2.9043	8.4822e-08	blast,frame:-3 start:717 end:1
Cluster-8921.74866-2R	GeBP	GeBP	Cluster-8921.74866	678	UP	1.7386	0.0055269	blast,frame:-3 start:286 end:2
Cluster-8921.30037-1F	GARP-G2-like	GARP->GARP-G2-like	Cluster-8921.30037	1044	UP	1.2611	0.033397	blast,frame:2 start:2 end:1042
Cluster-8921.56864-1F	GARP-G2-like	GARP->GARP-G2-like	Cluster-8921.56864	1992	UP	4.1251	1.1059e-12	blast,frame:2 start:2 end:1213|blast,frame:3 start:978 end:1268
Cluster-8921.74695-1F	GARP-G2-like	GARP->GARP-G2-like	Cluster-8921.74695	991	DOWN	-1.3559	2.7277e-07	blast,frame:3 start:798 end:989
Cluster-8921.91092-1F	GARP-G2-like	GARP->GARP-G2-like	Cluster-8921.91092	644	DOWN	-1.1565	0.0081182	--
Cluster-8921.87830-0R	GARP-G2-like	GARP->GARP-G2-like	Cluster-8921.87830	1554	UP	2.5121	0.00067461	blast,frame:-1 start:1206 end:235
Cluster-8921.22017-2F	GARP-G2-like	GARP->GARP-G2-like	Cluster-8921.22017	1179	UP	4.4086	0.0056045	blast,frame:3 start:300 end:1127
Cluster-8921.85010-1R	GARP-ARR-B	GARP->GARP-ARR-B	Cluster-8921.85010	2640	UP	1.0362	0.0069597	blast,frame:-2 start:2132 end:318
Cluster-8921.20978-2R	FAR1	FAR1	Cluster-8921.20978	2313	DOWN	-6.2042	5.8511e-08	blast,frame:-3 start:1702 end:2
Cluster-8921.90538-1R	FAR1	FAR1	Cluster-8921.90538	2021	UP	1.1252	0.033479	--
Cluster-8921.27943-0F	E2F-DP	E2F-DP	Cluster-8921.27943	614	UP	5.5621	0.024219	blast,frame:1 start:1 end:612
Cluster-8921.21893-2R	E2F-DP	E2F-DP	Cluster-8921.21893	1261	UP	7.3514	8.3824e-06	blast,frame:-3 start:1259 end:75
Cluster-8921.39919-1F	DBB	DBB	Cluster-8921.39919	457	UP	1.9346	0.00031028	--
Cluster-8921.57236-1R	DBB	DBB	Cluster-8921.57236	1067	UP	1.3098	0.00062366	blast,frame:-2 start:613 end:2
Cluster-8921.59324-1R	CSD	CSD	Cluster-8921.59324	729	UP	1.1897	7.2451e-06	blast,frame:-2 start:728 end:3
Cluster-8921.68318-1F	CPP	CPP	Cluster-8921.68318	3815	UP	1.164	0.0048439	blast,frame:2 start:2 end:3115
Cluster-8921.46615-2R	CPP	CPP	Cluster-8921.46615	2284	UP	2.47	1.8696e-07	blast,frame:-3 start:818 end:3|blast,frame:-2 start:2283 end:709
Cluster-8921.58996-0R	C3H	C3H	Cluster-8921.58996	579	UP	1.672	0.00016003	blast,frame:-1 start:549 end:1
Cluster-8921.64875-1F	C3H	C3H	Cluster-8921.64875	1991	UP	1.0932	0.0016979	blast,frame:2 start:152 end:1699
Cluster-8921.88474-2R	C3H	C3H	Cluster-8921.88474	896	DOWN	-1.0025	0.018387	blast,frame:-3 start:537 end:1
Cluster-8921.28437-1R	C2H2	C2H2	Cluster-8921.28437	947	DOWN	-1.5716	0.0018415	blast,frame:-2 start:511 end:2
Cluster-8921.32952-0F	C2H2	C2H2	Cluster-8921.32952	1120	DOWN	-3.5294	1.19e-09	--
Cluster-8921.56254-2F	C2H2	C2H2	Cluster-8921.56254	1131	UP	1.499	0.0021568	blast,frame:3 start:3 end:911
Cluster-8921.63703-1F	C2H2	C2H2	Cluster-8921.63703	1406	UP	1.6795	0.0014227	blast,frame:2 start:2 end:1183
Cluster-8921.55442-0R	C2H2	C2H2	Cluster-8921.55442	1326	DOWN	-1.2774	0.041392	blast,frame:-1 start:1086 end:82
Cluster-8921.85526-1F	C2H2	C2H2	Cluster-8921.85526	1005	UP	4.806	0.00021149	blast,frame:2 start:2 end:841
Cluster-8921.57320-0R	C2H2	C2H2	Cluster-8921.57320	1295	UP	3.3926	4.9377e-12	blast,frame:-1 start:1295 end:105
Cluster-8921.71812-2R	C2C2-YABBY	C2C2->C2C2-YABBY	Cluster-8921.71812	631	UP	1.2529	0.0019548	blast,frame:-3 start:551 end:3
Cluster-8921.40185-0R	C2C2-YABBY	C2C2->C2C2-YABBY	Cluster-8921.40185	553	UP	2.1144	0.021749	--
Cluster-8921.69337-0R	C2C2-YABBY	C2C2->C2C2-YABBY	Cluster-8921.69337	1164	UP	1.6579	0.011969	blast,frame:-1 start:1164 end:460
Cluster-8921.61390-0R	C2C2-LSD	C2C2->C2C2-LSD	Cluster-8921.61390	907	DOWN	-1.2951	0.013607	--
Cluster-8921.19194-0R	C2C2-GATA	C2C2->C2C2-GATA	Cluster-8921.19194	923	DOWN	-5.3231	4.9163e-09	blast,frame:-1 start:212 end:3
Cluster-8921.66915-2F	C2C2-GATA	C2C2->C2C2-GATA	Cluster-8921.66915	773	UP	1.4793	0.022766	blast,frame:3 start:147 end:746
Cluster-8921.77880-1R	C2C2-GATA	C2C2->C2C2-GATA	Cluster-8921.77880	556	DOWN	-1.1805	3.5295e-05	blast,frame:-2 start:555 end:1
Cluster-8921.57599-1F	C2C2-Dof	C2C2->C2C2-Dof	Cluster-8921.57599	2264	UP	1.203	0.00086286	blast,frame:2 start:719 end:1750
Cluster-8921.70947-1F	C2C2-Dof	C2C2->C2C2-Dof	Cluster-8921.70947	1209	UP	3.414	6.2626e-07	blast,frame:2 start:2 end:973
Cluster-8921.79732-0R	C2C2-Dof	C2C2->C2C2-Dof	Cluster-8921.79732	731	DOWN	-1.006	0.0012174	blast,frame:-1 start:731 end:3
Cluster-8921.84841-2F	C2C2-Dof	C2C2->C2C2-Dof	Cluster-8921.84841	985	DOWN	-1.0938	0.048019	blast,frame:3 start:3 end:803
Cluster-8921.50596-1R	C2C2-Dof	C2C2->C2C2-Dof	Cluster-8921.50596	543	UP	2.195	7.4641e-05	blast,frame:-2 start:542 end:3
Cluster-8921.65948-1R	C2C2-Dof	C2C2->C2C2-Dof	Cluster-8921.65948	567	UP	1.1863	0.0018428	blast,frame:-2 start:566 end:3
Cluster-8921.86597-0F	C2C2-Dof	C2C2->C2C2-Dof	Cluster-8921.86597	1234	UP	8.6021	1.2117e-09	blast,frame:1 start:1 end:963
Cluster-8921.39855-0F	C2C2-Dof	C2C2->C2C2-Dof	Cluster-8921.39855	1465	UP	2.18	0.00026721	blast,frame:1 start:1 end:1083
Cluster-8921.94560-2F	C2C2-CO-like	C2C2->C2C2-CO-like	Cluster-8921.94560	2233	DOWN	-1.5992	0.0026576	blast,frame:3 start:225 end:1520
Cluster-8921.33147-2R	bZIP	bZIP	Cluster-8921.33147	825	UP	4.298	0.0037543	--
Cluster-13486.0-1R	bZIP	bZIP	Cluster-13486.0	1009	UP	2.9686	0.02092	blast,frame:-2 start:1008 end:391
Cluster-8921.81164-1F	bZIP	bZIP	Cluster-8921.81164	2062	UP	1.9885	2.9617e-05	blast,frame:2 start:1037 end:1867
Cluster-8921.58886-0F	bZIP	bZIP	Cluster-8921.58886	2639	UP	1.1475	0.028024	blast,frame:1 start:346 end:2208
Cluster-8921.48480-2F	bZIP	bZIP	Cluster-8921.48480	1916	UP	1.5116	0.013778	blast,frame:3 start:207 end:1751
Cluster-8921.53260-0R	bZIP	bZIP	Cluster-8921.53260	2978	DOWN	-1.7714	0.00022371	blast,frame:-2 start:802 end:581
Cluster-8921.41322-2F	bHLH	bHLH	Cluster-8921.41322	1241	UP	4.3447	1.8866e-07	blast,frame:3 start:3 end:1241
Cluster-8921.51328-0F	bHLH	bHLH	Cluster-8921.51328	422	UP	2.1078	3.6246e-05	--
Cluster-8921.55705-0F	bHLH	bHLH	Cluster-8921.55705	1807	UP	7.0095	6.324e-12	blast,frame:1 start:175 end:1626
Cluster-8921.58159-0R	bHLH	bHLH	Cluster-8921.58159	694	UP	2.0142	1.1463e-05	blast,frame:-1 start:694 end:41
Cluster-8921.62359-0F	bHLH	bHLH	Cluster-8921.62359	897	DOWN	-1.3761	3.5704e-05	blast,frame:1 start:1 end:429
Cluster-8921.68064-2R	bHLH	bHLH	Cluster-8921.68064	2599	UP	1.6463	4.1433e-10	blast,frame:-3 start:1811 end:3
Cluster-8921.90924-0R	bHLH	bHLH	Cluster-8921.90924	1118	UP	2.1885	0.019101	blast,frame:-1 start:1118 end:258
Cluster-8921.91626-1R	bHLH	bHLH	Cluster-8921.91626	316	DOWN	-5.414	0.004849	--
Cluster-8921.36380-1F	bHLH	bHLH	Cluster-8921.36380	2895	UP	1.3968	0.015603	blast,frame:2 start:1484 end:2650
Cluster-8921.37412-1R	bHLH	bHLH	Cluster-8921.37412	1204	UP	3.6838	1.5361e-06	blast,frame:-2 start:1002 end:1
Cluster-8921.52381-2F	bHLH	bHLH	Cluster-8921.52381	1316	UP	1.6496	0.0036728	--
Cluster-8921.53089-1F	bHLH	bHLH	Cluster-8921.53089	341	UP	1.0984	0.041821	blast,frame:2 start:2 end:340
Cluster-8921.70231-0R	bHLH	bHLH	Cluster-8921.70231	952	UP	2.1189	4.9564e-07	blast,frame:-1 start:952 end:350
Cluster-8921.76404-1R	bHLH	bHLH	Cluster-8921.76404	3774	DOWN	-1.172	0.00016146	blast,frame:-1 start:2430 end:1900|blast,frame:-2 start:3569 end:2382
Cluster-8921.82878-0R	bHLH	bHLH	Cluster-8921.82878	1619	UP	2.4701	0.00011729	blast,frame:-1 start:1520 end:258
Cluster-8921.40224-0R	bHLH	bHLH	Cluster-8921.40224	1085	UP	1.2039	0.00032261	blast,frame:-1 start:689 end:399
Cluster-8921.58935-2R	bHLH	bHLH	Cluster-8921.58935	686	UP	1.2439	9.2616e-05	blast,frame:-3 start:618 end:1
Cluster-8921.59722-2R	bHLH	bHLH	Cluster-8921.59722	850	UP	3.4772	0.0086548	blast,frame:-3 start:641 end:372
Cluster-8921.53214-0F	bHLH	bHLH	Cluster-8921.53214	1560	UP	1.7256	0.00011729	blast,frame:1 start:1 end:1161
Cluster-8921.62369-2R	bHLH	bHLH	Cluster-8921.62369	1784	UP	3.4956	1.8881e-09	blast,frame:-3 start:1782 end:280
Cluster-8921.67092-2R	bHLH	bHLH	Cluster-8921.67092	986	UP	3.2012	1.0391e-06	blast,frame:-3 start:792 end:1
Cluster-8921.69695-1F	bHLH	bHLH	Cluster-8921.69695	2433	UP	1.4421	1.2541e-06	blast,frame:2 start:668 end:1858
Cluster-8921.70759-0R	bHLH	bHLH	Cluster-8921.70759	953	DOWN	-1.0378	0.00090465	blast,frame:-1 start:401 end:3
Cluster-8921.71114-0F	bHLH	bHLH	Cluster-8921.71114	1216	UP	5.1896	0.0011459	blast,frame:1 start:1 end:1053
Cluster-8921.84980-0F	bHLH	bHLH	Cluster-8921.84980	1049	UP	5.4388	1.1e-05	blast,frame:1 start:1 end:882
Cluster-8921.84981-1R	bHLH	bHLH	Cluster-8921.84981	1113	UP	3.1731	5.5046e-05	blast,frame:-2 start:1112 end:201
Cluster-8921.38353-1F	B3-ARF	B3->B3-ARF	Cluster-8921.38353	3005	UP	2.3922	0.00014926	blast,frame:2 start:2 end:2665
Cluster-8921.2564-2R	B3-ARF	B3->B3-ARF	Cluster-8921.2564	1602	DOWN	-3.3145	0.01698	blast,frame:-3 start:1552 end:2
Cluster-8921.56007-0R	B3	B3->B3	Cluster-8921.56007	665	UP	3.0173	2.5333e-06	blast,frame:-1 start:542 end:3
Cluster-8921.21372-0F	B3	B3->B3	Cluster-8921.21372	2854	DOWN	-1.9427	0.0006426	blast,frame:1 start:442 end:1623
Cluster-8921.37105-2F	B3	B3->B3	Cluster-8921.37105	1280	UP	3.2971	1.1835e-06	blast,frame:3 start:15 end:1280
Cluster-8921.74535-2R	B3	B3->B3	Cluster-8921.74535	574	UP	2.6218	0.017473	blast,frame:-3 start:398 end:3
Cluster-8921.41183-0R	B3	B3->B3	Cluster-8921.41183	710	UP	2.7614	8.6595e-05	blast,frame:-1 start:710 end:27
Cluster-8921.69371-2F	B3	B3->B3	Cluster-8921.69371	1237	UP	4.2704	1.8345e-13	blast,frame:3 start:6 end:938
Cluster-8921.79830-0R	B3	B3->B3	Cluster-8921.79830	2448	UP	1.1188	0.022053	blast,frame:-3 start:2401 end:2261|blast,frame:-1 start:1149 end:253
Cluster-8921.80914-1R	B3	B3->B3	Cluster-8921.80914	778	UP	1.3829	0.018408	blast,frame:-2 start:777 end:304
Cluster-8921.53039-0R	B3	B3->B3	Cluster-8921.53039	634	UP	3.0697	0.002572	--
Cluster-8921.58846-1R	B3	B3->B3	Cluster-8921.58846	1043	UP	1.4957	0.0010362	blast,frame:-2 start:727 end:2
Cluster-8921.68157-2R	B3	B3->B3	Cluster-8921.68157	888	DOWN	-1.2194	0.0057778	blast,frame:-3 start:415 end:2
Cluster-8921.57684-0R	AUX/IAA	AUX/IAA	Cluster-8921.57684	1000	DOWN	-1.4974	0.0026349	blast,frame:-1 start:1000 end:188
Cluster-8921.63362-0F	AUX/IAA	AUX/IAA	Cluster-8921.63362	1452	DOWN	-1.3278	0.0099727	blast,frame:1 start:136 end:726|blast,frame:2 start:845 end:970
Cluster-8921.77167-0R	AUX/IAA	AUX/IAA	Cluster-8921.77167	2385	UP	1.0228	0.038694	--
Cluster-8921.18389-1F	AUX/IAA	AUX/IAA	Cluster-8921.18389	798	DOWN	-3.645	0.031125	blast,frame:2 start:44 end:364|blast,frame:1 start:361 end:666
Cluster-8921.60258-1F	AUX/IAA	AUX/IAA	Cluster-8921.60258	1018	DOWN	-1.1161	0.026066	blast,frame:2 start:2 end:1012
Cluster-8921.8460-1R	AP2/ERF-ERF	AP2/ERF->AP2/ERF-ERF	Cluster-8921.8460	656	DOWN	-1.8521	0.03864	blast,frame:-2 start:655 end:149
Cluster-8921.96511-0F	AP2/ERF-ERF	AP2/ERF->AP2/ERF-ERF	Cluster-8921.96511	1235	UP	5.3353	0.0071952	blast,frame:1 start:1 end:1134
Cluster-8921.54840-1F	AP2/ERF-ERF	AP2/ERF->AP2/ERF-ERF	Cluster-8921.54840	1020	UP	1.0397	0.0034298	--
Cluster-8921.63521-1F	AP2/ERF-ERF	AP2/ERF->AP2/ERF-ERF	Cluster-8921.63521	1301	UP	6.4678	5.9719e-53	blast,frame:2 start:269 end:1135
Cluster-8921.81551-2F	AP2/ERF-ERF	AP2/ERF->AP2/ERF-ERF	Cluster-8921.81551	1499	DOWN	-1.0149	8.5791e-06	blast,frame:2 start:1169 end:1498|blast,frame:3 start:702 end:1403
Cluster-8921.33893-0F	AP2/ERF-ERF	AP2/ERF->AP2/ERF-ERF	Cluster-8921.33893	689	DOWN	-2.9406	0.013703	--
Cluster-8921.49972-1F	AP2/ERF-ERF	AP2/ERF->AP2/ERF-ERF	Cluster-8921.49972	1241	UP	1.4896	1.507e-05	blast,frame:2 start:350 end:1009
Cluster-8921.55431-1F	AP2/ERF-ERF	AP2/ERF->AP2/ERF-ERF	Cluster-8921.55431	362	DOWN	-1.0354	0.0003013	blast,frame:2 start:2 end:361
Cluster-8921.62640-0F	AP2/ERF-ERF	AP2/ERF->AP2/ERF-ERF	Cluster-8921.62640	1083	UP	1.5522	0.020772	blast,frame:1 start:1 end:897
Cluster-8921.65597-0F	AP2/ERF-ERF	AP2/ERF->AP2/ERF-ERF	Cluster-8921.65597	1668	UP	2.3818	5.1076e-21	blast,frame:1 start:736 end:1668
Cluster-8921.69951-0R	AP2/ERF-ERF	AP2/ERF->AP2/ERF-ERF	Cluster-8921.69951	1278	UP	1.1925	0.0018807	blast,frame:-1 start:1194 end:445
Cluster-8921.80214-2F	AP2/ERF-ERF	AP2/ERF->AP2/ERF-ERF	Cluster-8921.80214	573	DOWN	-1.3696	7.7551e-05	--
Cluster-8921.93560-0F	AP2/ERF-ERF	AP2/ERF->AP2/ERF-ERF	Cluster-8921.93560	1111	DOWN	-3.4652	0.0015857	blast,frame:1 start:1 end:489
Cluster-8921.93736-0F	AP2/ERF-ERF	AP2/ERF->AP2/ERF-ERF	Cluster-8921.93736	440	DOWN	-1.9128	8.1781e-05	blast,frame:1 start:1 end:438
Cluster-8921.10561-0R	AP2/ERF-ERF	AP2/ERF->AP2/ERF-ERF	Cluster-8921.10561	883	DOWN	-4.6008	9.3778e-05	--
Cluster-8921.27646-1F	AP2/ERF-ERF	AP2/ERF->AP2/ERF-ERF	Cluster-8921.27646	710	DOWN	-2.1269	1.9532e-06	blast,frame:2 start:2 end:664
Cluster-8921.31442-1F	AP2/ERF-ERF	AP2/ERF->AP2/ERF-ERF	Cluster-8921.31442	1572	UP	8.9664	4.8371e-05	--
Cluster-8921.51240-1F	AP2/ERF-ERF	AP2/ERF->AP2/ERF-ERF	Cluster-8921.51240	1025	UP	3.0155	3.1772e-07	blast,frame:2 start:2 end:679
Cluster-8921.51781-0R	AP2/ERF-ERF	AP2/ERF->AP2/ERF-ERF	Cluster-8921.51781	1445	UP	3.8897	1.3098e-06	blast,frame:-1 start:1160 end:231
Cluster-8921.53835-0R	AP2/ERF-ERF	AP2/ERF->AP2/ERF-ERF	Cluster-8921.53835	478	UP	1.8925	0.00070286	--
Cluster-8921.54055-1F	AP2/ERF-ERF	AP2/ERF->AP2/ERF-ERF	Cluster-8921.54055	787	UP	4.4121	2.7935e-05	blast,frame:2 start:2 end:619
Cluster-8921.66694-0R	AP2/ERF-ERF	AP2/ERF->AP2/ERF-ERF	Cluster-8921.66694	639	UP	1.1325	0.0011151	--
Cluster-8921.9102-2F	AP2/ERF-ERF	AP2/ERF->AP2/ERF-ERF	Cluster-8921.9102	805	DOWN	-2.9539	0.033163	blast,frame:3 start:3 end:401
Cluster-8921.11687-1R	AP2/ERF-ERF	AP2/ERF->AP2/ERF-ERF	Cluster-8921.11687	456	DOWN	-2.8052	1.0322e-06	blast,frame:-2 start:389 end:3
Cluster-8921.34234-1F	AP2/ERF-ERF	AP2/ERF->AP2/ERF-ERF	Cluster-8921.34234	600	DOWN	-2.2221	6.7404e-10	--
Cluster-8921.42032-2R	AP2/ERF-ERF	AP2/ERF->AP2/ERF-ERF	Cluster-8921.42032	660	DOWN	-3.3876	0.0018525	blast,frame:-3 start:658 end:2
Cluster-8921.87396-2R	AP2/ERF-ERF	AP2/ERF->AP2/ERF-ERF	Cluster-8921.87396	784	DOWN	-3.263	0.00077621	blast,frame:-3 start:782 end:243
Cluster-8921.93287-1R	AP2/ERF-ERF	AP2/ERF->AP2/ERF-ERF	Cluster-8921.93287	633	UP	1.1506	0.035614	blast,frame:-2 start:632 end:27
Cluster-8921.93561-0F	AP2/ERF-ERF	AP2/ERF->AP2/ERF-ERF	Cluster-8921.93561	324	DOWN	-2.9905	1.0845e-06	--
Cluster-8921.59251-0R	AP2/ERF-AP2	AP2/ERF->AP2/ERF-AP2	Cluster-8921.59251	2682	UP	5.9992	0.01543	blast,frame:-1 start:2412 end:331
Cluster-8921.99171-0R	AP2/ERF-AP2	AP2/ERF->AP2/ERF-AP2	Cluster-8921.99171	800	UP	6.2313	0.0012682	--
