# Supplementary material for: Endogenous Hormone Levels and Transcriptomic Analysis Reveal the Mechanisms of Bulbil Initiation in Pinellia ternata
Source: Int J Mol Sci. 2024 Jun 3;25(11):6149. doi: 10.3390/ijms25116149 (PMC11173086; doi:10.3390/ijms25116149)
Supplement: Supplementary file 1 [file ijms-25-06149-s001.zip › Sup.Table S5.xls]

## Sheet: Sheet1
Table S5 All of the DEGs in DU compared to SU
GeneID	DU_readcount	SU_readcount	log2FoldChange	pval	padj	Gene Length	NR GI	NR ID	NR Score	NR Evalue	NR Description	NT GI	NT ID	NT Score	NT Evalue	NT Description	KO ID	KO Name	KO Description	Http Link	Swissprot ID	Swissprot Score	Swissprot Evalue	Swissprot Description	PFAM ID	PFAM description	Gene Ontology Biological Pathway	BP Description	Gene Ontology Molecular Function	MF Description	Gene Ontology Cellular Component	CC Description	KOG ID	KOG Description
Cluster-8921.66644	2005.32	206976	-6.6891	8.4989e-209	1.025e-203	1040	1098800170	XP_018805868.1	573	2.7e-56	PREDICTED: BURP domain protein RD22-like, partial [Juglans regia]	XM_022824321.1	XM_022824321	50	2.31989e-15	PREDICTED: Setaria italica BURP domain-containing protein 3-like (LOC101786670), mRNA	--	--	--	--	Q942D4	488	7.4e-48	BURP domain-containing protein 3 OS=Oryza sativa subsp. japonica OX=39947 GN=BURP3 PE=2 SV=1	--	--	--	--	--	--	--	--	--	--
Cluster-8921.64795	7565.34	17.0429	8.7943	1.6209e-116	9.7746e-112	413	--	--	--	--	--	--	--	--	--	--	--	--	--	--	--	--	--	--	PF14984	CD24 protein	GO:0007155	cell adhesion	--	--	--	--	--	--
Cluster-8921.63322	9574.24	118.075	6.3423	4.4785e-100	1.8004e-95	2452	335060416	AEH27527.1	1608	6.2e-176	putative starch synthase [Amorphophallus konjac]	JF727262.1	JF727262	635	0	Amorphophallus konjac putative starch synthase mRNA, complete cds	K13679	WAXY	granule-bound starch synthase	http://www.genome.jp/dbget-bin/www_bget?ko:K13679	Q42857	1279	3.3e-139	Granule-bound starch synthase 1, chloroplastic/amyloplastic OS=Ipomoea batatas OX=4120 GN=WAXY PE=2 SV=2	--	--	--	--	--	--	--	--	--	--
Cluster-8921.55891	102.166	8753.64	-6.422	3.1123e-91	9.3842e-87	615	--	--	--	--	--	--	--	--	--	--	--	--	--	--	--	--	--	--	--	--	--	--	--	--	--	--	--	--
Cluster-8921.64896	1933.05	17.0988	6.8113	8.2604e-87	1.9925e-82	1533	30230343	AAP20867.1	1442	6.9e-157	putative anthocyanin synthase [Anthurium andraeanum]	AY232495.1	AY232495	716	0	Anthurium andraeanum putative anthocyanin synthase (ANS1) mRNA, complete cds	K05277	E1.14.11.19	leucoanthocyanidin dioxygenase	http://www.genome.jp/dbget-bin/www_bget?ko:K05277	A0A2R6PI27	1145	7.2e-124	Anthocyanin synthase OS=Actinidia chinensis var. chinensis OX=1590841 GN=LDOX PE=1 SV=1	PF03171	2OG-Fe(II) oxygenase superfamily	GO:0055114	oxidation-reduction process	GO:0016491	oxidoreductase activity	--	--	--	--
Cluster-8921.84976	28.778	1871.01	-6.0275	1.4767e-83	2.9683e-79	647	--	--	--	--	--	--	--	--	--	--	--	--	--	--	--	--	--	--	--	--	--	--	--	--	--	--	--	--
Cluster-8921.22615	3.68955	3037.59	-9.7573	6.1301e-76	1.0562e-71	311	1552275599	RVX17694.1	206	2.9e-14	BURP domain protein RD22 [Vitis vinifera]	--	--	--	--	--	--	--	--	--	Q942D4	182	6.7e-13	BURP domain-containing protein 3 OS=Oryza sativa subsp. japonica OX=39947 GN=BURP3 PE=2 SV=1	--	--	--	--	--	--	--	--	--	--
Cluster-8921.95838	9.99756	1101.6	-6.8095	4.9999e-73	7.5378e-69	1041	--	--	--	--	--	--	--	--	--	--	--	--	--	--	--	--	--	--	PF05750	Rubella capsid protein	--	--	--	--	GO:0019013//GO:0016021	viral nucleocapsid//integral component of membrane	--	--
Cluster-8921.64674	2596.22	6.34721	8.6704	1.2658e-71	1.6962e-67	356	--	--	--	--	--	--	--	--	--	--	--	--	--	--	--	--	--	--	PF09117	MiAMP1	GO:0045926//GO:0006952	negative regulation of growth//defense response	--	--	--	--	--	--
Cluster-8921.63835	3004.89	53.5142	5.8126	1.4085e-70	1.6988e-66	593	1147592767	XP_020100234.1	331	1.8e-28	uncharacterized protein LOC109718409 [Ananas comosus]	--	--	--	--	--	--	--	--	--	P0DN29	123	8.9e-06	Glucoamylase ARB_02327-1 OS=Arthroderma benhamiae (strain ATCC MYA-4681 / CBS 112371) OX=663331 GN=ARB_02327-1 PE=1 SV=1	PF02577//PF00686//PF01915	Domain of unknown function (DUF151)//Starch binding domain//Glycosyl hydrolase family 3 C-terminal domain	GO:0005975	carbohydrate metabolic process	GO:2001070//GO:0004553//GO:0004518	starch binding//hydrolase activity, hydrolyzing O-glycosyl compounds//nuclease activity	--	--	--	--
Cluster-8921.60034	16.749	795.982	-5.5542	1.0361e-68	1.136e-64	613	--	--	--	--	--	--	--	--	--	--	--	--	--	--	--	--	--	--	--	--	--	--	--	--	--	--	--	--
Cluster-8921.53506	237.999	3596.84	-3.9162	3.2375e-63	3.2538e-59	715	357466629	XP_003603599.1	191	3.7e-12	BURP domain protein RD22 [Medicago truncatula]	--	--	--	--	--	--	--	--	--	Q942D4	162	3.2e-10	BURP domain-containing protein 3 OS=Oryza sativa subsp. japonica OX=39947 GN=BURP3 PE=2 SV=1	--	--	--	--	--	--	--	--	--	--
Cluster-8921.61652	1323.17	71.1341	4.2186	2.2348e-58	2.0733e-54	1481	1150668549	XP_020249613.1	909	4.2e-95	alpha-1,4 glucan phosphorylase L isozyme, chloroplastic/amyloplastic isoform X2 [Asparagus officinalis]	XM_008778775.3	XM_008778775	218	1.35682e-108	PREDICTED: Phoenix dactylifera alpha-1,4 glucan phosphorylase L isozyme, chloroplastic/amyloplastic (LOC103697013), mRNA	K00688	PYG, glgP	glycogen phosphorylase	http://www.genome.jp/dbget-bin/www_bget?ko:K00688	P27598	873	2.4e-92	Alpha-1,4 glucan phosphorylase L isozyme, chloroplastic/amyloplastic OS=Ipomoea batatas OX=4120 PE=2 SV=1	PF06433//PF00343	Methylamine dehydrogenase heavy chain (MADH)//Carbohydrate phosphorylase	GO:0015947//GO:0055114//GO:0005975	methane metabolic process//oxidation-reduction process//carbohydrate metabolic process	GO:0030058//GO:0008184	amine dehydrogenase activity//glycogen phosphorylase activity	GO:0042597	periplasmic space	KOG2099	Glycogen phosphorylase
Cluster-8921.70111	2026.98	101.253	4.3224	2.4875e-57	2.1429e-53	1408	1098808455	XP_018810203.1	184	4.7e-11	PREDICTED: serine carboxypeptidase-like 18 isoform X1 [Juglans regia]	--	--	--	--	--	K16296	SCPL-I	serine carboxypeptidase-like clade I	http://www.genome.jp/dbget-bin/www_bget?ko:K16296	Q2V465	174	2.6e-11	Serine carboxypeptidase-like 11 OS=Arabidopsis thaliana OX=3702 GN=SCPL11 PE=2 SV=2	PF00450	Serine carboxypeptidase	GO:0006508	proteolysis	GO:0004185	serine-type carboxypeptidase activity	--	--	--	--
Cluster-8921.61974	622.698	5.15963	6.9127	2.7586e-57	2.218e-53	1088	--	--	--	--	--	--	--	--	--	--	--	--	--	--	--	--	--	--	PF03969//PF06003	AFG1-like ATPase//Survival motor neuron protein (SMN)	GO:0006397	mRNA processing	GO:0003723//GO:0005524	RNA binding//ATP binding	GO:0005634//GO:0005737	nucleus//cytoplasm	--	--
Cluster-8921.63521	591.832	6.65659	6.4678	7.9225e-57	5.9719e-53	1301	1559665018	RWW87095.1	406	7.9e-37	hypothetical protein BHE74_00004104 [Ensete ventricosum]	XM_009422747.2	XM_009422747	115	2.1491e-51	PREDICTED: Musa acuminata subsp. malaccensis ethylene-responsive transcription factor ERF113-like (LOC104000654), mRNA	--	--	--	--	Q9FH54	274	6.1e-23	Ethylene-responsive transcription factor ERF114 OS=Arabidopsis thaliana OX=3702 GN=ERF114 PE=1 SV=1	PF00847	AP2 domain	GO:0006355	regulation of transcription, DNA-templated	GO:0003700	DNA-binding transcription factor activity	GO:0005667	transcription regulator complex	--	--
Cluster-8921.35189	16.673	852.084	-5.6737	2.0201e-55	1.4331e-51	519	--	--	--	--	--	--	--	--	--	--	--	--	--	--	--	--	--	--	--	--	--	--	--	--	--	--	--	--
Cluster-8921.60081	962.219	96.1301	3.3236	2.1193e-52	1.42e-48	697	1035959847	OAY80843.1	325	1e-27	putative mitochondrial chaperone BCS1-B [Ananas comosus]	--	--	--	--	--	--	--	--	--	Q9FLD5	268	1.6e-22	AAA-ATPase ASD, mitochondrial OS=Arabidopsis thaliana OX=3702 GN=AATP1 PE=1 SV=1	--	--	--	--	--	--	--	--	--	--
Cluster-8921.45428	37.2006	657.475	-4.1488	4.7803e-51	3.0104e-47	1450	--	--	--	--	--	--	--	--	--	--	--	--	--	--	--	--	--	--	PF00654	Voltage gated chloride channel	GO:0006821//GO:0055085	chloride transport//transmembrane transport	GO:0005247	voltage-gated chloride channel activity	GO:0016020	membrane	--	--
Cluster-8921.64252	1159.04	12.6884	6.5239	4.9922e-51	3.0104e-47	474	1070095922	AOR83337.1	815	1.1e-84	sucrose synthase A [Lilium davidii var. unicolor]	XM_020243516.1	XM_020243516	230	8.84225e-116	PREDICTED: Ananas comosus sucrose synthase 1 (LOC109717643), transcript variant X6, mRNA	K00695	E2.4.1.13	sucrose synthase	http://www.genome.jp/dbget-bin/www_bget?ko:K00695	Q41607	811	1.2e-85	Sucrose synthase 2 OS=Tulipa gesneriana OX=13306 PE=2 SV=1	PF00862//PF18024//PF00185	Sucrose synthase//Helix-turn-helix domain//Aspartate/ornithine carbamoyltransferase, Asp/Orn binding domain	GO:0006520//GO:0005982//GO:0005985	cellular amino acid metabolic process//starch metabolic process//sucrose metabolic process	GO:0003677//GO:0016743//GO:0016597//GO:0016157	DNA binding//carboxyl- or carbamoyltransferase activity//amino acid binding//sucrose synthase activity	--	--	--	--
Cluster-8921.61592	546.682	11.7435	5.5539	6.2125e-51	3.5679e-47	3427	743880287	XP_010908615.1	2589	1.5e-289	PH, RCC1 and FYVE domains-containing protein 1 [Elaeis guineensis]	XM_008796310.3	XM_008796310	286	5.02567e-146	PREDICTED: Phoenix dactylifera PH, RCC1 and FYVE domains-containing protein 1 (LOC103710544), mRNA	--	--	--	--	Q947D2	1306	3.4e-142	PH, RCC1 and FYVE domains-containing protein 1 OS=Arabidopsis thaliana OX=3702 GN=PRAF1 PE=1 SV=1	PF01363	FYVE zinc finger	--	--	GO:0046872	metal ion binding	--	--	--	--
Cluster-8921.63409	644.492	9.91527	6.0123	7.0131e-51	3.8447e-47	374	335060416	AEH27527.1	409	1e-37	putative starch synthase [Amorphophallus konjac]	XM_021912251.1	XM_021912251	40	2.85486e-10	PREDICTED: Chenopodium quinoa granule-bound starch synthase 1, chloroplastic/amyloplastic-like (LOC110732328), mRNA	K13679	WAXY	granule-bound starch synthase	http://www.genome.jp/dbget-bin/www_bget?ko:K13679	Q00775	298	2.9e-26	Granule-bound starch synthase 1, chloroplastic/amyloplastic OS=Solanum tuberosum OX=4113 GN=WAXY PE=1 SV=1	--	--	--	--	--	--	--	--	--	--
Cluster-8921.66092	1859.89	98.511	4.2381	3.4723e-50	1.8208e-46	1892	335060424	AEH27531.1	976	9.2e-103	putative ADP-glucose pyrophosphorylase, partial [Amorphophallus konjac]	JF727266.1	JF727266	456	0	Amorphophallus konjac putative ADP-glucose pyrophosphorylase mRNA, partial cds	K00975	glgC	glucose-1-phosphate adenylyltransferase	http://www.genome.jp/dbget-bin/www_bget?ko:K00975	P55233	680	7.4e-70	Glucose-1-phosphate adenylyltransferase large subunit, chloroplastic/amyloplastic OS=Beta vulgaris OX=161934 GN=AGPS1 PE=2 SV=1	PF00483	Nucleotidyl transferase	GO:0009058	biosynthetic process	GO:0016779	nucleotidyltransferase activity	--	--	--	--
Cluster-8921.35487	18.5967	901.354	-5.6037	8.6768e-48	4.3603e-44	1125	--	--	--	--	--	--	--	--	--	--	--	--	--	--	--	--	--	--	--	--	--	--	--	--	--	--	--	--
Cluster-8921.64366	1322.53	34.6876	5.2527	3.7624e-47	1.8151e-43	663	720021736	XP_010262820.1	297	1.7e-24	PREDICTED: uncharacterized protein LOC104601244 isoform X1 [Nelumbo nucifera]	--	--	--	--	--	--	--	--	--	--	--	--	--	PF00686	Starch binding domain	--	--	GO:2001070	starch binding	--	--	--	--
Cluster-8921.63168	186.181	1950.67	-3.3872	6.3588e-47	2.9497e-43	400	719980270	XP_010249743.1	151	9e-08	PREDICTED: BURP domain protein RD22 [Nelumbo nucifera]	--	--	--	--	--	--	--	--	--	Q942D4	127	2.1e-06	BURP domain-containing protein 3 OS=Oryza sativa subsp. japonica OX=39947 GN=BURP3 PE=2 SV=1	--	--	--	--	--	--	--	--	--	--
Cluster-8921.64834	6388.12	3.37287	10.893	1.1421e-46	5.1018e-43	568	--	--	--	--	--	--	--	--	--	--	--	--	--	--	--	--	--	--	PF09117	MiAMP1	GO:0045926//GO:0006952	negative regulation of growth//defense response	--	--	--	--	--	--
Cluster-8921.102877	0.960375	445184	-18.75	3.2244e-46	1.3889e-42	9789	53748481	CAH59423.1	1206	1e-128	hypothetical protein, partial [Plantago major]	--	--	--	--	--	--	--	--	--	P21231	10157	0	Genome polyprotein OS=Soybean mosaic virus (strain N) OX=12223 PE=1 SV=2	PF04851//PF12501//PF00851//PF00270//PF00767//PF00539//PF07652//PF08440//PF00863//PF00680//PF01577	Type III restriction enzyme, res subunit//Phosphate ATP-binding cassette transporter//Helper component proteinase//DEAD/DEAH box helicase//Potyvirus coat protein//Transactivating regulatory protein (Tat)//Flavivirus DEAD domain//Potyviridae polyprotein//Peptidase family C4//Viral RNA-dependent RNA polymerase//Potyvirus P1 protease	GO:0018144//GO:0006351//GO:0006144//GO:0006508//GO:0050434//GO:0006817	RNA-protein covalent cross-linking//transcription, DNA-templated//purine nucleobase metabolic process//proteolysis//positive regulation of viral transcription//phosphate ion transport	GO:0004197//GO:0005524//GO:0008234//GO:0001070//GO:0003723//GO:0003968//GO:0016787//GO:0016818//GO:0005198//GO:0004386//GO:0003676//GO:0003677	cysteine-type endopeptidase activity//ATP binding//cysteine-type peptidase activity//RNA-binding transcription regulator activity//RNA binding//RNA-directed 5'-3' RNA polymerase activity//hydrolase activity//hydrolase activity, acting on acid anhydrides, in phosphorus-containing anhydrides//structural molecule activity//helicase activity//nucleic acid binding//DNA binding	GO:0042025//GO:0031379//GO:0019028	host cell nucleus//RNA-directed RNA polymerase complex//viral capsid	--	--
Cluster-8921.66310	634.615	5.09287	6.9468	8.8475e-46	3.6795e-42	397	--	--	--	--	--	--	--	--	--	--	--	--	--	--	--	--	--	--	--	--	--	--	--	--	--	--	--	--
Cluster-8921.46397	25.5851	641.309	-4.643	1.3089e-45	5.2621e-42	1537	1366032200	XP_024168401.1	139	8.5e-06	uncharacterized protein LOC112174822 [Rosa chinensis]	--	--	--	--	--	--	--	--	--	--	--	--	--	--	--	--	--	--	--	--	--	--	--
Cluster-8921.30939	0	23168.9	-16.874	2.2533e-45	8.7667e-42	3222	53748481	CAH59423.1	928	5.8e-97	hypothetical protein, partial [Plantago major]	--	--	--	--	--	--	--	--	--	Q65399	4456	0	Genome polyprotein OS=Bean common mosaic necrosis virus (strain NL-3) OX=500578 PE=2 SV=1	PF00767//PF00863//PF00680	Potyvirus coat protein//Peptidase family C4//Viral RNA-dependent RNA polymerase	GO:0006351//GO:0006508//GO:0006144	transcription, DNA-templated//proteolysis//purine nucleobase metabolic process	GO:0008234//GO:0003968//GO:0003723	cysteine-type peptidase activity//RNA-directed 5'-3' RNA polymerase activity//RNA binding	GO:0019028//GO:0031379	viral capsid//RNA-directed RNA polymerase complex	--	--
Cluster-8921.63868	1351.81	34.0582	5.3077	2.8485e-45	1.0736e-41	660	1557874896	RWR95421.1	487	1.6e-46	outer envelope pore protein 16, chloroplastic [Cinnamomum micranthum f. kanehirae]	XM_023114814.1	XM_023114814	87	3.91167e-36	PREDICTED: Cucurbita maxima outer envelope pore protein 16, chloroplastic (LOC111469516), mRNA	--	--	--	--	Q41050	466	1.7e-45	Outer envelope pore protein 16, chloroplastic OS=Pisum sativum OX=3888 GN=OEP16 PE=1 SV=1	PF05818	Enterobacterial TraT complement resistance protein	GO:0046999	regulation of conjugation	--	--	GO:0019867	outer membrane	--	--
Cluster-8921.66067	1359.13	67.5695	4.3288	7.5882e-45	2.7733e-41	892	725827543	AIY34673.1	260	4.6e-20	annexin4 [Albuca bracteata]	CP019094.1	CP019094	104	1.89669e-45	Spirodela polyrhiza strain 9509 chromosome 2 sequence	--	--	--	--	P51074	222	4.5e-17	Annexin-like protein RJ4 OS=Fragaria ananassa OX=3747 PE=2 SV=2	PF00191	Annexin	--	--	GO:0005544//GO:0005509	calcium-dependent phospholipid binding//calcium ion binding	--	--	--	--
Cluster-8921.55539	165.749	3336.12	-4.3268	1.061e-44	3.7636e-41	648	--	--	--	--	--	--	--	--	--	--	--	--	--	--	--	--	--	--	--	--	--	--	--	--	--	--	--	--
Cluster-8921.65240	3084.3	28672.6	-3.2165	3.1321e-44	1.0793e-40	571	1273183327	PIA65034.1	488	1.1e-46	hypothetical protein AQUCO_00100486v1 [Aquilegia coerulea]	XM_015775371.2	XM_015775371	47	5.77922e-14	PREDICTED: Oryza sativa Japonica Group BURP domain-containing protein 3-like (LOC4324159), mRNA	--	--	--	--	B9G9L9	461	5.5e-45	BURP domain-containing protein 17 OS=Oryza sativa subsp. japonica OX=39947 GN=BURP17 PE=2 SV=1	--	--	--	--	--	--	--	--	--	--
Cluster-8921.45251	10.1196	414.394	-5.3914	3.1348e-43	1.0502e-39	1443	--	--	--	--	--	--	--	--	--	--	--	--	--	--	--	--	--	--	--	--	--	--	--	--	--	--	--	--
Cluster-8921.62543	1298.78	77.4392	4.0684	4.7621e-43	1.5523e-39	1921	1130669085	XP_010929047.2	1134	4.5e-121	UDP-glycosyltransferase 13-like [Elaeis guineensis]	--	--	--	--	--	--	--	--	--	A0A0M4KE44	890	3.3e-94	UDP-glycosyltransferase 13 OS=Mangifera indica OX=29780 GN=CGT PE=1 SV=1	PF00201	UDP-glucoronosyl and UDP-glucosyl transferase	--	--	GO:0016758	transferase activity, transferring hexosyl groups	--	--	--	--
Cluster-8921.28790	21.8285	634.968	-4.89	1.2491e-42	3.9646e-39	1462	--	--	--	--	--	--	--	--	--	--	--	--	--	--	--	--	--	--	--	--	--	--	--	--	--	--	--	--
Cluster-8921.73726	10.6994	336.598	-4.9668	1.2089e-41	3.7384e-38	461	--	--	--	--	--	--	--	--	--	--	--	--	--	--	--	--	--	--	--	--	--	--	--	--	--	--	--	--
Cluster-8921.67985	2652.38	460.784	2.5254	1.8615e-41	5.6127e-38	1365	1293576410	PKA49361.1	929	1.9e-97	26S protease regulatory subunit S10B like B [Apostasia shenzhenica]	CP019096.1	CP019096	229	9.58056e-115	Spirodela polyrhiza strain 9509 chromosome 4 sequence	--	--	--	--	Q9LH82	828	3.7e-87	AAA-ATPase At3g28540 OS=Arabidopsis thaliana OX=3702 GN=At3g28540 PE=3 SV=1	PF07728//PF05496//PF00910//PF00519//PF00005//PF03266//PF00004	AAA domain (dynein-related subfamily)//Holliday junction DNA helicase RuvB P-loop domain//RNA helicase//Papillomavirus helicase//ABC transporter//NTPase//ATPase family associated with various cellular activities (AAA)	GO:0006310//GO:0006281//GO:0006260	DNA recombination//DNA repair//DNA replication	GO:0016887//GO:0005524//GO:0003724//GO:0003678//GO:0009378//GO:0098519//GO:0003677//GO:0003723	ATPase activity//ATP binding//RNA helicase activity//DNA helicase activity//four-way junction helicase activity//nucleotide phosphatase activity, acting on free nucleotides//DNA binding//RNA binding	GO:0009379//GO:0005657	Holliday junction helicase complex//replication fork	--	--
Cluster-8921.62575	454.087	2.97434	7.2258	7.8734e-41	2.316e-37	514	--	--	--	--	--	--	--	--	--	--	--	--	--	--	--	--	--	--	--	--	--	--	--	--	--	--	--	--
Cluster-8921.67697	2.96732	602.437	-7.5983	9.8479e-41	2.8279e-37	465	--	--	--	--	--	--	--	--	--	--	--	--	--	--	--	--	--	--	--	--	--	--	--	--	--	--	--	--
Cluster-8921.44117	36.4395	860.727	-4.5561	1.0154e-40	2.848e-37	4109	110289120	AAP53887.2	3673	0	retrotransposon protein, putative, Ty1-copia subclass [Oryza sativa Japonica Group]	XM_021458809.1	XM_021458809	122	8.86293e-55	PREDICTED: Sorghum bicolor probable tocopherol cyclase, chloroplastic (LOC8060379), transcript variant X1, mRNA	--	--	--	--	Q94HW2	1074	3.3e-115	Retrovirus-related Pol polyprotein from transposon RE1 OS=Arabidopsis thaliana OX=3702 GN=RE1 PE=2 SV=1	PF13683//PF07058//PF00098//PF00665	Integrase core domain//Microtubule-associated protein 70//Zinc knuckle//Integrase core domain	GO:0007010//GO:0015074	cytoskeleton organization//DNA integration	GO:0008017//GO:0008270//GO:0003676	microtubule binding//zinc ion binding//nucleic acid binding	GO:0045298	tubulin complex	--	--
Cluster-8921.56904	644.767	57.685	3.4812	1.5936e-40	4.3682e-37	2819	720061953	XP_010275342.1	402	5e-36	PREDICTED: uncharacterized protein LOC104610424 [Nelumbo nucifera]	--	--	--	--	--	--	--	--	--	A2QBQ3	145	1.2e-07	Probable endo-1,3(4)-beta-glucanase An02g00850 OS=Aspergillus niger (strain CBS 513.88 / FGSC A1513) OX=425011 GN=An02g00850 PE=3 SV=1	--	--	--	--	--	--	--	--	--	--
Cluster-8921.67134	46.5293	506.702	-3.452	1.7158e-40	4.5985e-37	435	--	--	--	--	--	--	--	--	--	--	--	--	--	--	--	--	--	--	--	--	--	--	--	--	--	--	--	--
Cluster-8921.54205	39.8006	694.56	-4.1305	2.8366e-40	7.4371e-37	1541	--	--	--	--	--	--	--	--	--	--	--	--	--	--	--	--	--	--	PF03893//PF04709	Lipase 3 N-terminal region//Anti-Mullerian hormone, N terminal region	GO:0040007//GO:0016042//GO:0007165//GO:0008406//GO:0008283	growth//lipid catabolic process//signal transduction//gonad development//cell population proliferation	GO:0008083	growth factor activity	--	--	--	--
Cluster-8921.24906	2.97031	586.888	-7.7074	3.9902e-40	1.0239e-36	1368	--	--	--	--	--	--	--	--	--	--	--	--	--	--	--	--	--	--	--	--	--	--	--	--	--	--	--	--
Cluster-8921.46185	15.2919	543.811	-5.1506	8.4953e-40	2.1345e-36	1015	--	--	--	--	--	--	--	--	--	--	--	--	--	--	--	--	--	--	--	--	--	--	--	--	--	--	--	--
Cluster-8921.58304	30.6874	399.646	-3.7125	1.2954e-39	3.1883e-36	618	--	--	--	--	--	--	--	--	--	--	--	--	--	--	--	--	--	--	--	--	--	--	--	--	--	--	--	--
Cluster-8921.67010	838.688	2.17143	8.6157	5.1949e-39	1.2531e-35	1350	--	--	--	--	--	--	--	--	--	--	--	--	--	--	--	--	--	--	--	--	--	--	--	--	--	--	--	--
Cluster-8921.68874	385.293	4.95884	6.3	5.3752e-39	1.2711e-35	1761	743882485	XP_010909164.1	822	6.2e-85	uncharacterized protein LOC105035326 isoform X1 [Elaeis guineensis]	CP019095.1	CP019095	49	1.43046e-14	Spirodela polyrhiza strain 9509 chromosome 3 sequence	--	--	--	--	--	--	--	--	--	--	--	--	--	--	--	--	--	--
Cluster-8921.23905	4.04257	348.502	-6.3896	1.0044e-38	2.3295e-35	935	--	--	--	--	--	--	--	--	--	--	--	--	--	--	--	--	--	--	--	--	--	--	--	--	--	--	--	--
Cluster-8921.59396	342.18	9.32714	5.189	2.2692e-38	5.1637e-35	688	1205979088	XP_002439433.2	394	1e-35	LOW QUALITY PROTEIN: lachrymatory-factor synthase [Sorghum bicolor]	--	--	--	--	--	--	--	--	--	P59082	243	1.3e-19	Lachrymatory-factor synthase OS=Allium cepa OX=4679 GN=LFS PE=1 SV=1	--	--	--	--	--	--	--	--	--	--
Cluster-8921.96085	10.052	515.819	-5.6771	7.5813e-38	1.6932e-34	1066	--	--	--	--	--	--	--	--	--	--	--	--	--	--	--	--	--	--	--	--	--	--	--	--	--	--	--	--
Cluster-8921.67532	897.408	37.3336	4.5833	2.7093e-37	5.941e-34	671	1147593627	XP_020100695.1	227	2.3e-16	annexin-like protein RJ4 [Ananas comosus]	--	--	--	--	--	--	--	--	--	P51074	210	8.2e-16	Annexin-like protein RJ4 OS=Fragaria ananassa OX=3747 PE=2 SV=2	PF00191	Annexin	--	--	GO:0005509//GO:0005544	calcium ion binding//calcium-dependent phospholipid binding	--	--	KOG0819	Annexin
Cluster-8921.102917	0	7644.51	-15.274	3.9763e-37	8.5637e-34	2568	1238987938	GAX83302.1	170	3.6e-09	hypothetical protein CEUSTIGMA_g10728.t1 [Chlamydomonas eustigma]	--	--	--	--	--	--	--	--	--	P21231	4303	0	Genome polyprotein OS=Soybean mosaic virus (strain N) OX=12223 PE=1 SV=2	PF07652//PF08440//PF04851//PF10505//PF00863//PF00270	Flavivirus DEAD domain//Potyviridae polyprotein//Type III restriction enzyme, res subunit//NMDA receptor-regulated gene protein 2 C-terminus//Peptidase family C4//DEAD/DEAH box helicase	GO:0018144//GO:0006508//GO:0006144	RNA-protein covalent cross-linking//proteolysis//purine nucleobase metabolic process	GO:0008234//GO:0005524//GO:0016787//GO:0003676//GO:0003677//GO:0003968//GO:0004386//GO:0005198//GO:0016818	cysteine-type peptidase activity//ATP binding//hydrolase activity//nucleic acid binding//DNA binding//RNA-directed 5'-3' RNA polymerase activity//helicase activity//structural molecule activity//hydrolase activity, acting on acid anhydrides, in phosphorus-containing anhydrides	GO:0008023//GO:0031379	transcription elongation factor complex//RNA-directed RNA polymerase complex	--	--
Cluster-8921.60775	488.372	43.0333	3.5061	1.0954e-36	2.3178e-33	1108	1334280911	PNS96789.1	722	1.5e-73	hypothetical protein POPTR_017G138800 [Populus trichocarpa]	--	--	--	--	--	K00799	GST, gst	glutathione S-transferase	http://www.genome.jp/dbget-bin/www_bget?ko:K00799	Q96324	617	8.7e-63	Glutathione S-transferase F11 OS=Arabidopsis thaliana OX=3702 GN=GSTF11 PE=2 SV=1	PF02798//PF13409//PF13417	Glutathione S-transferase, N-terminal domain//Glutathione S-transferase, N-terminal domain//Glutathione S-transferase, N-terminal domain	--	--	GO:0005515	protein binding	--	--	--	--
Cluster-8921.102880	0	7408.5	-15.229	1.5651e-36	3.2546e-33	871	53748481	CAH59423.1	659	2.4e-66	hypothetical protein, partial [Plantago major]	--	--	--	--	--	--	--	--	--	Q90069	913	3.3e-97	Genome polyprotein OS=Soybean mosaic virus (strain G2) OX=103931 PE=3 SV=1	PF00680//PF00767	Viral RNA-dependent RNA polymerase//Potyvirus coat protein	GO:0006144//GO:0006351	purine nucleobase metabolic process//transcription, DNA-templated	GO:0003723//GO:0003968	RNA binding//RNA-directed 5'-3' RNA polymerase activity	GO:0031379//GO:0019028	RNA-directed RNA polymerase complex//viral capsid	--	--
Cluster-8921.64745	280.913	7.70454	5.1987	7.8807e-36	1.611e-32	1094	--	--	--	--	--	--	--	--	--	--	--	--	--	--	--	--	--	--	--	--	--	--	--	--	--	--	--	--
Cluster-8921.80378	168.771	1238.35	-2.8756	8.023e-36	1.6127e-32	664	--	--	--	--	--	--	--	--	--	--	--	--	--	--	--	--	--	--	--	--	--	--	--	--	--	--	--	--
Cluster-8921.6354	0	6388.44	-15.015	1.7093e-35	3.3796e-32	1110	--	--	--	--	--	--	--	--	--	--	--	--	--	--	P21231	1361	4.7e-149	Genome polyprotein OS=Soybean mosaic virus (strain N) OX=12223 PE=1 SV=2	PF00680//PF00863	Viral RNA-dependent RNA polymerase//Peptidase family C4	GO:0006351//GO:0006144//GO:0006508	transcription, DNA-templated//purine nucleobase metabolic process//proteolysis	GO:0008234//GO:0003968//GO:0003723	cysteine-type peptidase activity//RNA-directed 5'-3' RNA polymerase activity//RNA binding	GO:0031379	RNA-directed RNA polymerase complex	--	--
Cluster-8921.96632	3.0463	427.093	-7.0967	6.1781e-35	1.2018e-31	6356	1531794170	XP_027155726.1	1428	1.2e-154	uncharacterized protein LOC113756132 [Coffea eugenioides]	--	--	--	--	--	--	--	--	--	O00370	384	5.2e-35	LINE-1 retrotransposable element ORF2 protein OS=Homo sapiens OX=9606 PE=1 SV=1	PF13456	Reverse transcriptase-like	GO:0051252	regulation of RNA metabolic process	GO:0003676//GO:0004523	nucleic acid binding//RNA-DNA hybrid ribonuclease activity	--	--	--	--
Cluster-8921.55402	494.43	11.9614	5.3585	6.3412e-35	1.2139e-31	1033	1547104436	AZS49192.1	1051	1e-111	anthocyanidin reductase, partial [Anthurium andraeanum]	EU966048.1	EU966048	68	2.2714e-25	Zea mays clone 291192 leucoanthocyanidin reductase mRNA, complete cds	K08695	ANR	anthocyanidin reductase	http://www.genome.jp/dbget-bin/www_bget?ko:K08695	Q5FB34	739	5.8e-77	Anthocyanidin reductase ((2S)-flavan-3-ol-forming) OS=Vitis vinifera OX=29760 GN=ANR PE=1 SV=1	PF01073//PF01370	3-beta hydroxysteroid dehydrogenase/isomerase family//NAD dependent epimerase/dehydratase family	GO:0055114//GO:0008210//GO:0006694//GO:0008207//GO:0008209	oxidation-reduction process//estrogen metabolic process//steroid biosynthetic process//C21-steroid hormone metabolic process//androgen metabolic process	GO:0003824//GO:0003854//GO:0050662//GO:0016616	catalytic activity//3-beta-hydroxy-delta5-steroid dehydrogenase activity//obsolete coenzyme binding//oxidoreductase activity, acting on the CH-OH group of donors, NAD or NADP as acceptor	--	--	--	--
Cluster-8921.81877	17.3204	306.969	-4.1431	7.0474e-35	1.3281e-31	1192	--	--	--	--	--	--	--	--	--	--	--	--	--	--	--	--	--	--	--	--	--	--	--	--	--	--	--	--
Cluster-8921.89033	99.558	1142.52	-3.5275	1.7118e-34	3.1762e-31	962	--	--	--	--	--	--	--	--	--	--	--	--	--	--	--	--	--	--	--	--	--	--	--	--	--	--	--	--
Cluster-8921.60468	669.481	47.7163	3.8123	1.9812e-34	3.6204e-31	1985	720006874	XP_010258124.1	826	2.4e-85	PREDICTED: alpha-1,4 glucan phosphorylase L-2 isozyme, chloroplastic/amyloplastic [Nelumbo nucifera]	XR_787661.2	XR_787661	217	6.57288e-108	PREDICTED: Vitis vinifera alpha-1,4 glucan phosphorylase L isozyme, chloroplastic/amyloplastic (LOC100245621), transcript variant X2, misc_RNA	K00688	PYG, glgP	glycogen phosphorylase	http://www.genome.jp/dbget-bin/www_bget?ko:K00688	Q9LIB2	807	1.5e-84	Alpha-glucan phosphorylase 1 OS=Arabidopsis thaliana OX=3702 GN=PHS1 PE=1 SV=1	PF00343//PF01775	Carbohydrate phosphorylase//Ribosomal proteins 50S-L18Ae/60S-L20/60S-L18A	GO:0006412//GO:0005975//GO:0042254	translation//carbohydrate metabolic process//ribosome biogenesis	GO:0003735//GO:0008184	structural constituent of ribosome//glycogen phosphorylase activity	GO:0005840	ribosome	KOG2099	Glycogen phosphorylase
Cluster-8921.6373	0	4765.98	-14.592	9.1393e-34	1.6452e-30	680	--	--	--	--	--	--	--	--	--	--	--	--	--	--	P21231	1004	7.1e-108	Genome polyprotein OS=Soybean mosaic virus (strain N) OX=12223 PE=1 SV=2	PF00998//PF04564//PF00680	Viral RNA dependent RNA polymerase//U-box domain//Viral RNA-dependent RNA polymerase	GO:0016567//GO:0006144//GO:0039694//GO:0006351	protein ubiquitination//purine nucleobase metabolic process//viral RNA genome replication//transcription, DNA-templated	GO:0004842//GO:0003723//GO:0003968	ubiquitin-protein transferase activity//RNA binding//RNA-directed 5'-3' RNA polymerase activity	GO:0031379	RNA-directed RNA polymerase complex	--	--
Cluster-8921.60978	0	4279.12	-14.437	1.16e-33	2.0276e-30	621	53748481	CAH59423.1	356	2.4e-31	hypothetical protein, partial [Plantago major]	--	--	--	--	--	--	--	--	--	Q90069	518	1.5e-51	Genome polyprotein OS=Soybean mosaic virus (strain G2) OX=103931 PE=3 SV=1	PF00767	Potyvirus coat protein	--	--	--	--	GO:0019028	viral capsid	--	--
Cluster-8921.94595	13.2306	336.222	-4.6885	1.1476e-33	2.0276e-30	6028	1150673808	XP_020256924.1	1880	4.4e-207	uncharacterized protein LOC109833593 [Asparagus officinalis]	--	--	--	--	--	K18195	RGL4, rhiE	rhamnogalacturonan endolyase	http://www.genome.jp/dbget-bin/www_bget?ko:K18195	O00370	531	4.4e-52	LINE-1 retrotransposable element ORF2 protein OS=Homo sapiens OX=9606 PE=1 SV=1	--	--	--	--	--	--	--	--	--	--
Cluster-8921.6359	0	5046.08	-14.675	1.8503e-33	3.188e-30	1215	--	--	--	--	--	--	--	--	--	--	--	--	--	--	Q65399	1390	2.2e-152	Genome polyprotein OS=Bean common mosaic necrosis virus (strain NL-3) OX=500578 PE=2 SV=1	PF08440	Potyviridae polyprotein	GO:0018144//GO:0006144	RNA-protein covalent cross-linking//purine nucleobase metabolic process	GO:0003968//GO:0016818//GO:0005198	RNA-directed 5'-3' RNA polymerase activity//hydrolase activity, acting on acid anhydrides, in phosphorus-containing anhydrides//structural molecule activity	GO:0031379	RNA-directed RNA polymerase complex	--	--
Cluster-8921.60840	94.5023	1310.09	-3.7934	2.0147e-33	3.4222e-30	1262	--	--	--	--	--	--	--	--	--	--	--	--	--	--	--	--	--	--	PF05417	Hepatitis E cysteine protease	GO:0019082	viral protein processing	--	--	--	--	--	--
Cluster-8921.63600	271.456	3.73515	6.2092	2.2625e-33	3.7899e-30	984	672171407	XP_008805775.1	818	1e-84	1-aminocyclopropane-1-carboxylate oxidase 1-like [Phoenix dactylifera]	XM_004954004.4	XM_004954004	109	3.48899e-48	PREDICTED: Setaria italica 1-aminocyclopropane-1-carboxylate oxidase 1 (LOC101756803), mRNA	K05933	E1.14.17.4	aminocyclopropanecarboxylate oxidase	http://www.genome.jp/dbget-bin/www_bget?ko:K05933	Q9ZUN4	693	1.2e-71	1-aminocyclopropane-1-carboxylate oxidase 1 OS=Arabidopsis thaliana OX=3702 GN=ACO1 PE=2 SV=1	PF03171	2OG-Fe(II) oxygenase superfamily	GO:0055114	oxidation-reduction process	GO:0016491	oxidoreductase activity	--	--	--	--
Cluster-8921.63062	1341.9	169.375	2.9861	1.0257e-32	1.6947e-29	1178	743775988	XP_010918389.1	947	1.3e-99	osmotin-like protein [Elaeis guineensis]	XM_008778421.3	XM_008778421	300	2.79904e-154	PREDICTED: Phoenix dactylifera osmotin-like protein (LOC103696718), mRNA	--	--	--	--	Q41350	854	3.1e-90	Osmotin-like protein OS=Solanum lycopersicum OX=4081 PE=1 SV=1	--	--	--	--	--	--	--	--	--	--
Cluster-8921.6361	0	3759.92	-14.25	1.3647e-32	2.2241e-29	444	218157747	ACK58632.1	569	3.4e-56	coat protein [Carica papaya]	--	--	--	--	--	--	--	--	--	P18479	704	2.9e-73	Genome polyprotein OS=Zucchini yellow mosaic virus (strain California) OX=117128 PE=1 SV=2	PF00767	Potyvirus coat protein	--	--	--	--	GO:0019028	viral capsid	--	--
Cluster-8921.6360	0	4092.89	-14.373	1.5367e-32	2.4711e-29	1977	--	--	--	--	--	--	--	--	--	--	--	--	--	--	P21231	3138	0	Genome polyprotein OS=Soybean mosaic virus (strain N) OX=12223 PE=1 SV=2	PF10229//PF00851	Methylmalonic aciduria and homocystinuria type D protein//Helper component proteinase	GO:0009235//GO:0006508	cobalamin metabolic process//proteolysis	GO:0004197	cysteine-type endopeptidase activity	--	--	--	--
Cluster-8921.100845	2.49221	415.785	-7.4104	2.5877e-32	4.1065e-29	931	--	--	--	--	--	--	--	--	--	--	--	--	--	--	--	--	--	--	--	--	--	--	--	--	--	--	--	--
Cluster-8921.62921	356.046	9.88703	5.1816	3.4527e-32	5.408e-29	575	1532906267	RRT67662.1	251	3.3e-19	hypothetical protein B296_00023675, partial [Ensete ventricosum]	--	--	--	--	--	K12382	PSAP, SGP1	saposin	http://www.genome.jp/dbget-bin/www_bget?ko:K12382	--	--	--	--	--	--	--	--	--	--	--	--	--	--
Cluster-8921.58268	661.228	21.2099	4.9657	8.9341e-32	1.3814e-28	1722	1149782330	XP_020153922.1	498	2.2e-47	uncharacterized protein LOC109739247 [Aegilops tauschii subsp. tauschii]	--	--	--	--	--	--	--	--	--	--	--	--	--	--	--	--	--	--	--	--	--	--	--
Cluster-8921.61580	2.68308	330.194	-6.8962	1.1741e-31	1.7925e-28	816	--	--	--	--	--	--	--	--	--	--	--	--	--	--	--	--	--	--	--	--	--	--	--	--	--	--	--	--
Cluster-8921.40605	7.04161	296.901	-5.4085	1.6274e-31	2.4534e-28	1034	--	--	--	--	--	--	--	--	--	--	--	--	--	--	--	--	--	--	--	--	--	--	--	--	--	--	--	--
Cluster-8921.6368	0	3250.7	-14.04	3.3602e-31	5.0032e-28	644	--	--	--	--	--	--	--	--	--	--	--	--	--	--	Q90069	799	4e-84	Genome polyprotein OS=Soybean mosaic virus (strain G2) OX=103931 PE=3 SV=1	PF00863	Peptidase family C4	GO:0006508	proteolysis	GO:0008234	cysteine-type peptidase activity	--	--	--	--
Cluster-8921.69586	2216.5	223.066	3.3119	9.2823e-31	1.3652e-27	954	1124157897	APQ44398.1	240	1e-17	senescence-associated protein [Carica papaya]	CP019106.1	CP019106	161	4.18927e-77	Spirodela polyrhiza strain 9509 chromosome 14 sequence	--	--	--	--	--	--	--	--	--	--	--	--	--	--	--	--	--	--
Cluster-8921.59645	10.9837	283.545	-4.6774	9.7826e-31	1.4215e-27	322	--	--	--	--	--	--	--	--	--	--	--	--	--	--	--	--	--	--	--	--	--	--	--	--	--	--	--	--
Cluster-8921.65511	779.657	27.8723	4.8045	1.467e-30	2.1063e-27	1908	672162861	XP_008801256.1	863	1.2e-89	noroxomaritidine synthase-like [Phoenix dactylifera]	--	--	--	--	--	--	--	--	--	Q9FVS9	652	1.3e-66	Alkane hydroxylase MAH1 OS=Arabidopsis thaliana OX=3702 GN=CYP96A15 PE=2 SV=1	PF00067	Cytochrome P450	GO:0055114	oxidation-reduction process	GO:0016705//GO:0005506//GO:0020037	oxidoreductase activity, acting on paired donors, with incorporation or reduction of molecular oxygen//iron ion binding//heme binding	--	--	--	--
Cluster-8921.73758	25.4241	440.582	-4.1001	1.7627e-30	2.5011e-27	927	--	--	--	--	--	--	--	--	--	--	--	--	--	--	--	--	--	--	--	--	--	--	--	--	--	--	--	--
Cluster-8921.67983	256.048	16.028	4.0068	2.2004e-30	3.0858e-27	605	629089897	KCW56150.1	375	1.4e-33	hypothetical protein EUGRSUZ_I01904 [Eucalyptus grandis]	XM_015765172.2	XM_015765172	61	1.01363e-21	PREDICTED: Oryza sativa Japonica Group AAA-ATPase ASD, mitochondrial (LOC4352116), transcript variant X2, mRNA	K08900	BCS1	mitochondrial chaperone BCS1	http://www.genome.jp/dbget-bin/www_bget?ko:K08900	Q9LJJ7	355	1.1e-32	AAA-ATPase At3g28580 OS=Arabidopsis thaliana OX=3702 GN=At3g28580 PE=2 SV=1	PF00910//PF07728//PF03266//PF00004//PF00005//PF05496//PF07726//PF01695//PF02367//PF00519	RNA helicase//AAA domain (dynein-related subfamily)//NTPase//ATPase family associated with various cellular activities (AAA)//ABC transporter//Holliday junction DNA helicase RuvB P-loop domain//ATPase family associated with various cellular activities (AAA)//IstB-like ATP binding protein//Threonylcarbamoyl adenosine biosynthesis protein TsaE//Papillomavirus helicase	GO:0006310//GO:0002949//GO:0006281//GO:0006260	DNA recombination//tRNA threonylcarbamoyladenosine modification//DNA repair//DNA replication	GO:0016887//GO:0005524//GO:0003724//GO:0003678//GO:0009378//GO:0098519//GO:0003677//GO:0003723	ATPase activity//ATP binding//RNA helicase activity//DNA helicase activity//four-way junction helicase activity//nucleotide phosphatase activity, acting on free nucleotides//DNA binding//RNA binding	GO:0009379//GO:0005657	Holliday junction helicase complex//replication fork	--	--
Cluster-8921.51211	212.842	12.5243	4.0904	4.0615e-30	5.6304e-27	354	1559552108	RWV89597.1	294	2.1e-24	hypothetical protein GW17_00048246 [Ensete ventricosum]	--	--	--	--	--	--	--	--	--	Q9LJJ7	229	2.7e-18	AAA-ATPase At3g28580 OS=Arabidopsis thaliana OX=3702 GN=At3g28580 PE=2 SV=1	--	--	--	--	--	--	--	--	--	--
Cluster-8921.88178	0	2912.24	-13.882	4.4384e-30	6.0829e-27	1591	--	--	--	--	--	--	--	--	--	--	--	--	--	--	--	--	--	--	PF10099//PF10399	Anti-sigma-K factor rskA//Ubiquitinol-cytochrome C reductase Fe-S subunit TAT signal	GO:0055114//GO:0006119//GO:0006118	oxidation-reduction process//oxidative phosphorylation//obsolete electron transport	GO:0008121	ubiquinol-cytochrome-c reductase activity	GO:0016021//GO:0005886	integral component of membrane//plasma membrane	--	--
Cluster-8921.67952	15.5935	301.576	-4.2871	5.9004e-30	7.9069e-27	575	--	--	--	--	--	--	--	--	--	--	--	--	--	--	--	--	--	--	--	--	--	--	--	--	--	--	--	--
Cluster-8921.79908	4.02404	290.095	-6.2273	5.8828e-30	7.9069e-27	666	--	--	--	--	--	--	--	--	--	--	--	--	--	--	--	--	--	--	--	--	--	--	--	--	--	--	--	--
Cluster-8921.6207	0	2490.89	-13.656	6.3143e-30	8.3686e-27	1049	1238987938	GAX83302.1	157	4.7e-08	hypothetical protein CEUSTIGMA_g10728.t1 [Chlamydomonas eustigma]	--	--	--	--	--	--	--	--	--	P21231	1774	5.7e-197	Genome polyprotein OS=Soybean mosaic virus (strain N) OX=12223 PE=1 SV=2	PF08440	Potyviridae polyprotein	GO:0006144//GO:0018144	purine nucleobase metabolic process//RNA-protein covalent cross-linking	GO:0016818//GO:0005198//GO:0003968	hydrolase activity, acting on acid anhydrides, in phosphorus-containing anhydrides//structural molecule activity//RNA-directed 5'-3' RNA polymerase activity	GO:0031379	RNA-directed RNA polymerase complex	--	--
Cluster-8921.44205	71.3543	1070.38	-3.9033	7.8658e-30	1.0312e-26	767	--	--	--	--	--	--	--	--	--	--	--	--	--	--	--	--	--	--	--	--	--	--	--	--	--	--	--	--
Cluster-8921.51315	75.1055	850.721	-3.4976	3.3599e-29	4.3572e-26	2425	--	--	--	--	--	--	--	--	--	--	--	--	--	--	--	--	--	--	PF02902	Ulp1 protease family, C-terminal catalytic domain	GO:0006508	proteolysis	GO:0008234	cysteine-type peptidase activity	--	--	--	--
Cluster-8921.23060	0	2158.63	-13.45	3.7818e-29	4.8523e-26	759	--	--	--	--	--	--	--	--	--	--	--	--	--	--	--	--	--	--	--	--	--	--	--	--	--	--	--	--
Cluster-8921.63050	181.469	4.56871	5.3137	4.1957e-29	5.3266e-26	713	--	--	--	--	--	FP093599.1	FP093599	50	1.56656e-15	Phyllostachys edulis cDNA clone: bphyst013f13, full insert sequence	--	--	--	--	--	--	--	--	--	--	--	--	--	--	--	--	--	--
Cluster-8921.71902	251.476	4.04174	5.9822	4.842e-29	6.0831e-26	1045	1585681773	XP_028114948.1	507	1.2e-48	probable polygalacturonase At1g80170 isoform X2 [Camellia sinensis]	--	--	--	--	--	K01213	E3.2.1.67	galacturan 1,4-alpha-galacturonidase	http://www.genome.jp/dbget-bin/www_bget?ko:K01213	Q94AJ5	444	9.4e-43	Probable polygalacturonase At1g80170 OS=Arabidopsis thaliana OX=3702 GN=At1g80170 PE=1 SV=1	PF00295	Glycosyl hydrolases family 28	GO:0005975//GO:0005985//GO:0005982	carbohydrate metabolic process//sucrose metabolic process//starch metabolic process	GO:0004650	polygalacturonase activity	--	--	--	--
Cluster-8921.6294	0	2251.63	-13.511	6.0487e-29	7.5208e-26	697	--	--	--	--	--	--	--	--	--	--	--	--	--	--	P21231	864	1.3e-91	Genome polyprotein OS=Soybean mosaic virus (strain N) OX=12223 PE=1 SV=2	PF00863	Peptidase family C4	GO:0006508	proteolysis	GO:0008234	cysteine-type peptidase activity	--	--	--	--
Cluster-8921.60453	867.528	36.1037	4.5866	7.2821e-29	8.9619e-26	808	1117299250	XP_019433590.1	389	4.6e-35	PREDICTED: histone H2A-like isoform X2 [Lupinus angustifolius]	XM_020245517.1	XM_020245517	190	2.6679e-93	PREDICTED: Ananas comosus probable histone H2A.2 (LOC109719026), mRNA	K11251	H2A	histone H2A	http://www.genome.jp/dbget-bin/www_bget?ko:K11251	A2WQG7	373	1.2e-34	Probable histone H2A.5 OS=Oryza sativa subsp. indica OX=39946 GN=OsI_002060 PE=3 SV=1	PF00125	Core histone H2A/H2B/H3/H4	--	--	GO:0003677	DNA binding	GO:0000786	nucleosome	KOG1756	Histone 2A
Cluster-8921.96612	25.1902	347.384	-3.7715	8.4831e-29	1.0334e-25	1550	514819480	XP_004984436.1	169	2.8e-09	bidirectional sugar transporter SWEET16 [Setaria italica]	--	--	--	--	--	K15382	SLC50A, SWEET	solute carrier family 50 (sugar transporter)	http://www.genome.jp/dbget-bin/www_bget?ko:K15382	Q10LN5	151	1.3e-08	Bidirectional sugar transporter SWEET16 OS=Oryza sativa subsp. japonica OX=39947 GN=SWEET16 PE=3 SV=1	PF03083	Sugar efflux transporter for intercellular exchange	--	--	--	--	GO:0016021	integral component of membrane	--	--
Cluster-8921.31024	4.92396	337.388	-6.0418	1.0742e-28	1.2956e-25	1097	--	--	--	--	--	--	--	--	--	--	--	--	--	--	--	--	--	--	--	--	--	--	--	--	--	--	--	--
Cluster-8921.96084	13.2635	330.618	-4.6408	1.2547e-28	1.4983e-25	698	--	--	--	--	--	--	--	--	--	--	--	--	--	--	--	--	--	--	--	--	--	--	--	--	--	--	--	--
Cluster-8921.71989	302.36	1458.63	-2.2715	1.4888e-28	1.7604e-25	478	--	--	--	--	--	--	--	--	--	--	--	--	--	--	--	--	--	--	PF03661	Transmembrane protein 33/Nucleoporin POM33	--	--	--	--	GO:0016021	integral component of membrane	--	--
Cluster-8921.64036	251.536	9.47744	4.7338	1.5221e-28	1.7822e-25	1605	1559626933	RWW49011.1	209	6.8e-14	hypothetical protein BHE74_00044879, partial [Ensete ventricosum]	CP019094.1	CP019094	92	1.62477e-38	Spirodela polyrhiza strain 9509 chromosome 2 sequence	--	--	--	--	--	--	--	--	PF00739//PF05038	Trans-activation protein X//Cytochrome Cytochrome b558 alpha-subunit	GO:0019079	viral genome replication	GO:0020037	heme binding	--	--	--	--
Cluster-8921.40209	252.55	1343.69	-2.4098	2.0994e-28	2.4115e-25	301	--	--	--	--	--	--	--	--	--	--	--	--	--	--	--	--	--	--	--	--	--	--	--	--	--	--	--	--
Cluster-8921.65506	342.192	9.72007	5.1352	2.0924e-28	2.4115e-25	337	743821249	XP_010931989.1	321	1.5e-27	annexin-like protein RJ4 [Elaeis guineensis]	--	--	--	--	--	--	--	--	--	Q9SYT0	229	2.6e-18	Annexin D1 OS=Arabidopsis thaliana OX=3702 GN=ANN1 PE=1 SV=1	PF00191	Annexin	--	--	GO:0005509//GO:0005544	calcium ion binding//calcium-dependent phospholipid binding	--	--	KOG0819	Annexin
Cluster-8921.76274	335.348	2058.01	-2.6185	2.1693e-28	2.4683e-25	737	--	--	--	--	--	--	--	--	--	--	--	--	--	--	--	--	--	--	PF00642	Zinc finger C-x8-C-x5-C-x3-H type (and similar)	--	--	GO:0046872	metal ion binding	--	--	--	--
Cluster-8921.84832	2.47784	357.472	-7.1928	2.3177e-28	2.6124e-25	331	--	--	--	--	--	--	--	--	--	--	--	--	--	--	--	--	--	--	--	--	--	--	--	--	--	--	--	--
Cluster-8921.40112	49.5205	687.035	-3.7875	2.7867e-28	3.112e-25	1839	--	--	--	--	--	--	--	--	--	--	--	--	--	--	--	--	--	--	PF08085	Entericidin EcnA/B family	GO:0009636	response to toxic substance	--	--	GO:0016020	membrane	--	--
Cluster-8921.86316	17.2875	318.829	-4.2142	4.9978e-28	5.53e-25	510	1557874158	RWR94683.1	239	7.1e-18	putative calcium-binding protein CML25 [Cinnamomum micranthum f. kanehirae]	--	--	--	--	--	--	--	--	--	Q5ZCK5	183	8.4e-13	Probable calcium-binding protein CML16 OS=Oryza sativa subsp. japonica OX=39947 GN=CML16 PE=2 SV=1	PF13499//PF10591//PF13202//PF00404//PF13405//PF00036	EF-hand domain pair//Secreted protein acidic and rich in cysteine Ca binding region//EF hand//Dockerin type I domain//EF-hand domain//EF hand	GO:0000272//GO:0005975	polysaccharide catabolic process//carbohydrate metabolic process	GO:0004553//GO:0005509	hydrolase activity, hydrolyzing O-glycosyl compounds//calcium ion binding	--	--	--	--
Cluster-8921.57434	296.914	12.1062	4.6131	5.6679e-28	6.2144e-25	1076	672110813	XP_008797452.1	608	2.5e-60	transcription factor TT2-like isoform X1 [Phoenix dactylifera]	XM_003572269.3	XM_003572269	66	3.06458e-24	PREDICTED: Brachypodium distachyon transcription factor MYB93 (LOC100843675), mRNA	K09422	MYBP	myb proto-oncogene protein, plant	http://www.genome.jp/dbget-bin/www_bget?ko:K09422	A0A4D6Q411	560	3.4e-56	Transcription factor MYB1 OS=Crocosmia x crocosmiiflora OX=1053288 GN=MYB1 PE=2 SV=1	--	--	--	--	--	--	--	--	--	--
Cluster-8921.6342	0	4733.65	-14.583	9.9251e-28	1.0784e-24	1200	--	--	--	--	--	--	--	--	--	--	--	--	--	--	Q65399	1611	5.2e-178	Genome polyprotein OS=Bean common mosaic necrosis virus (strain NL-3) OX=500578 PE=2 SV=1	PF07652//PF00176//PF04851//PF00270	Flavivirus DEAD domain//SNF2 family N-terminal domain//Type III restriction enzyme, res subunit//DEAD/DEAH box helicase	--	--	GO:0005524//GO:0016787//GO:0004386//GO:0003677//GO:0003676	ATP binding//hydrolase activity//helicase activity//DNA binding//nucleic acid binding	--	--	--	--
Cluster-8921.63411	2367.96	451.141	2.3925	1.2369e-27	1.332e-24	774	1591645567	QBM19368.1	743	3.9e-76	expansin-A8 [Amorphophallus albus]	MH045595.1	MH045595	270	8.60856e-138	Amorphophallus konjac expansin-A8 (Expa8) gene, complete cds	--	--	--	--	O22874	681	2.3e-70	Expansin-A8 OS=Arabidopsis thaliana OX=3702 GN=EXPA8 PE=2 SV=1	--	--	--	--	--	--	--	--	--	--
Cluster-8921.54361	379.938	12.4378	4.9311	1.5621e-27	1.6672e-24	1545	294471381	ADE80941.1	1194	4e-128	flavonoid 3'-hydroxylase [Epimedium sagittatum]	XM_004975920.3	XM_004975920	42	9.75361e-11	PREDICTED: Setaria italica cytochrome P450 71A9 (LOC101757630), mRNA	K05280	E1.14.13.21	flavonoid 3'-monooxygenase	http://www.genome.jp/dbget-bin/www_bget?ko:K05280	A0A4D6Q415	1149	2.5e-124	Flavonoid 3'-monooxygenase CYP75B137 OS=Crocosmia x crocosmiiflora OX=1053288 GN=CYP75B137 PE=1 SV=1	PF00067	Cytochrome P450	GO:0055114	oxidation-reduction process	GO:0005506//GO:0020037//GO:0016705	iron ion binding//heme binding//oxidoreductase activity, acting on paired donors, with incorporation or reduction of molecular oxygen	--	--	--	--
Cluster-8921.34466	9.20236	38406.3	-12.037	2.9396e-27	3.11e-24	502	--	--	--	--	--	--	--	--	--	--	--	--	--	--	--	--	--	--	PF01222	Ergosterol biosynthesis ERG4/ERG24 family	GO:0016126	sterol biosynthetic process	GO:0016628	oxidoreductase activity, acting on the CH-CH group of donors, NAD or NADP as acceptor	GO:0016020	membrane	--	--
Cluster-8921.70846	274.127	28.3768	3.2733	4.0102e-27	4.2057e-24	1061	1492107184	XP_026655653.1	766	1.2e-78	homeobox protein ATH1-like [Phoenix dactylifera]	XM_025141116.1	XM_025141116	83	1.07111e-33	PREDICTED: Cynara cardunculus var. scolymus homeobox protein ATH1-like (LOC112529741), mRNA	--	--	--	--	P48731	553	2.2e-55	Homeobox protein ATH1 OS=Arabidopsis thaliana OX=3702 GN=ATH1 PE=1 SV=1	PF06729//PF00046//PF05920	Kinetochore component, CENP-R//Homeodomain//Homeobox KN domain	GO:0006355//GO:0034080	regulation of transcription, DNA-templated//CENP-A containing nucleosome assembly	GO:0003677	DNA binding	--	--	--	--
Cluster-8921.56221	194.917	6.5087	4.9221	1.1657e-26	1.212e-23	1063	645281370	XP_008245588.1	334	1.4e-28	PREDICTED: uncharacterized protein LOC103343725 [Prunus mume]	XM_025959941.1	XM_025959941	52	1.83435e-16	PREDICTED: Panicum hallii uncharacterized LOC112892829 (LOC112892829), mRNA	--	--	--	--	--	--	--	--	--	--	--	--	--	--	--	--	--	--
Cluster-8921.64910	357.105	27.2281	3.7172	1.4231e-26	1.4669e-23	1064	672179597	XP_008809969.1	1358	2.6e-147	patellin-6-like [Phoenix dactylifera]	XM_018820526.1	XM_018820526	382	0	PREDICTED: Musa acuminata subsp. malaccensis patellin-6-like (LOC103974507), transcript variant X2, mRNA	--	--	--	--	Q9SCU1	1181	3.3e-128	Patellin-6 OS=Arabidopsis thaliana OX=3702 GN=PATL6 PE=2 SV=1	--	--	--	--	--	--	--	--	KOG1471	Phosphatidylinositol transfer protein SEC14 and related proteins
Cluster-8921.31582	49.6652	980.753	-4.2959	2.3087e-26	2.3597e-23	772	--	--	--	--	--	--	--	--	--	--	--	--	--	--	--	--	--	--	--	--	--	--	--	--	--	--	--	--
Cluster-8921.78466	493.532	2405.53	-2.2862	2.5018e-26	2.5356e-23	1728	1557864530	RWR87804.1	675	6.7e-68	Protein BYPASS-related [Cinnamomum micranthum f. kanehirae]	--	--	--	--	--	--	--	--	--	Q9CAK4	548	1.4e-54	Protein ROH1 OS=Arabidopsis thaliana OX=3702 GN=ROH1 PE=1 SV=1	PF12632	Mysoin-binding motif of peroxisomes	--	--	GO:0017022	myosin binding	GO:0016459	myosin complex	--	--
Cluster-8921.85370	28.8941	472.901	-4.0268	2.5296e-26	2.5424e-23	1564	1040870530	XP_017245847.1	163	1.4e-08	PREDICTED: uncharacterized protein LOC108217531 [Daucus carota subsp. sativus]	--	--	--	--	--	--	--	--	--	--	--	--	--	--	--	--	--	--	--	--	--	--	--
Cluster-8921.60788	254.276	3.05229	6.3856	2.7492e-26	2.7403e-23	1007	1557847795	RWR75183.1	320	5.7e-27	Membrane lipoprotein [Cinnamomum micranthum f. kanehirae]	--	--	--	--	--	--	--	--	--	--	--	--	--	--	--	--	--	--	--	--	--	--	--
Cluster-8921.6275	4.74328	346.763	-6.2351	3.5497e-26	3.5091e-23	1342	--	--	--	--	--	--	--	--	--	--	--	--	--	--	--	--	--	--	--	--	--	--	--	--	--	--	--	--
Cluster-8921.102982	0	1365.11	-12.789	4.0172e-26	3.939e-23	937	--	--	--	--	--	--	--	--	--	--	--	--	--	--	Q90069	1424	2e-156	Genome polyprotein OS=Soybean mosaic virus (strain G2) OX=103931 PE=3 SV=1	PF03357//PF00270	Snf7//DEAD/DEAH box helicase	GO:0007034	vacuolar transport	GO:0003676//GO:0005524	nucleic acid binding//ATP binding	--	--	--	--
Cluster-8921.71591	182.175	1187.08	-2.7022	6.046e-26	5.8805e-23	360	--	--	--	--	--	--	--	--	--	--	--	--	--	--	--	--	--	--	--	--	--	--	--	--	--	--	--	--
Cluster-8921.62940	258.301	20.5358	3.6493	7.3416e-26	7.0835e-23	1050	1219176984	XP_021752131.1	320	6e-27	protein LIGHT-DEPENDENT SHORT HYPOCOTYLS 4-like [Chenopodium quinoa]	XM_025939850.1	XM_025939850	146	1.00845e-68	PREDICTED: Panicum hallii protein G1-like5 (LOC112875849), mRNA	--	--	--	--	Q7XDD0	311	2.5e-27	Protein G1-like5 OS=Oryza sativa subsp. japonica OX=39947 GN=G1L5 PE=1 SV=1	PF01627	Hpt domain	GO:0000160	phosphorelay signal transduction system	--	--	--	--	--	--
Cluster-8921.6370	0	1272.55	-12.687	8.9018e-26	8.5207e-23	784	--	--	--	--	--	--	--	--	--	--	--	--	--	--	Q90069	1160	6.7e-126	Genome polyprotein OS=Soybean mosaic virus (strain G2) OX=103931 PE=3 SV=1	--	--	--	--	--	--	--	--	--	--
Cluster-8921.97913	6.57371	293.878	-5.5228	9.0226e-26	8.5683e-23	1305	--	--	--	--	--	--	--	--	--	--	--	--	--	--	--	--	--	--	PF07354	Zona-pellucida-binding protein (Sp38)	GO:0007339	binding of sperm to zona pellucida	--	--	GO:0005576	extracellular region	--	--
Cluster-8921.66414	322.041	29.4861	3.4474	9.373e-26	8.8316e-23	2818	1552141266	RVW12649.1	677	6.4e-68	Vicilin-like seed storage protein [Vitis vinifera]	XM_020258613.1	XM_020258613	86	6.23256e-35	PREDICTED: Ananas comosus vicilin-like seed storage protein At2g28490 (LOC109728247), mRNA	--	--	--	--	Q9SK09	337	6.5e-30	Vicilin-like seed storage protein At2g28490 OS=Arabidopsis thaliana OX=3702 GN=At2g28490 PE=2 SV=1	PF08534//PF00190	Redoxin//Cupin	--	--	GO:0016491//GO:0045735	oxidoreductase activity//nutrient reservoir activity	--	--	--	--
Cluster-8921.52673	213.228	11.9949	4.1425	1.0657e-25	9.9639e-23	2002	743769518	XP_010915049.1	437	3.1e-40	FCS-Like Zinc finger 8 isoform X1 [Elaeis guineensis]	NM_001150558.2	NM_001150558	48	5.86281e-14	Zea mays uncharacterized LOC100276854 (LOC100276854), mRNA	--	--	--	--	Q9LYE4	167	2.4e-10	FCS-Like Zinc finger 10 OS=Arabidopsis thaliana OX=3702 GN=FLZ10 PE=1 SV=1	PF09268//PF12300	Clathrin, heavy-chain linker//ATP-dependent RNA helicase RhlB	GO:0016192//GO:0006886	vesicle-mediated transport//intracellular protein transport	GO:0005198//GO:0016817	structural molecule activity//hydrolase activity, acting on acid anhydrides	GO:0030132//GO:0030130	clathrin coat of coated pit//clathrin coat of trans-Golgi network vesicle	--	--
Cluster-8921.60472	290.931	12.1062	4.5832	1.5462e-25	1.4345e-22	932	732559214	AIZ74402.1	804	4e-83	dihydroflavonol 4-reductase [Anthurium andraeanum]	KM504275.1	KM504275	302	1.69891e-155	Anthurium andraeanum dihydroflavonol 4-reductase mRNA, complete cds	K13082	DFR	bifunctional dihydroflavonol 4-reductase/flavanone 4-reductase	http://www.genome.jp/dbget-bin/www_bget?ko:K13082	P51110	580	1.4e-58	Dihydroflavonol 4-reductase OS=Vitis vinifera OX=29760 GN=DFR PE=1 SV=1	PF01370	NAD dependent epimerase/dehydratase family	--	--	GO:0003824//GO:0050662	catalytic activity//obsolete coenzyme binding	--	--	--	--
Cluster-8921.15325	3.72245	176.99	-5.5377	2.3098e-25	2.1265e-22	2007	--	--	--	--	--	--	--	--	--	--	--	--	--	--	--	--	--	--	PF06624//PF02817	Ribosome associated membrane protein RAMP4//e3 binding domain	--	--	GO:0016746	transferase activity, transferring acyl groups	GO:0005783	endoplasmic reticulum	--	--
Cluster-8921.19224	2.44195	254.398	-6.7048	2.5041e-25	2.2879e-22	932	--	--	--	--	--	--	--	--	--	--	--	--	--	--	--	--	--	--	--	--	--	--	--	--	--	--	--	--
Cluster-8921.81934	22.0924	240.244	-3.4477	2.6184e-25	2.3744e-22	1043	--	--	--	--	--	--	--	--	--	--	--	--	--	--	--	--	--	--	--	--	--	--	--	--	--	--	--	--
Cluster-8921.21740	8.45439	270.748	-5.0445	2.8605e-25	2.5746e-22	5425	1527518746	XP_027109053.1	1077	5.1e-114	uncharacterized protein LOC113728898 [Coffea arabica]	--	--	--	--	--	--	--	--	--	P08548	304	8.4e-26	LINE-1 reverse transcriptase homolog OS=Nycticebus coucang OX=9470 PE=4 SV=1	PF01788//PF13456//PF00063	PsbJ//Reverse transcriptase-like//Myosin head (motor domain)	GO:0015979//GO:0051252	photosynthesis//regulation of RNA metabolic process	GO:0003676//GO:0004523//GO:0003774//GO:0005524	nucleic acid binding//RNA-DNA hybrid ribonuclease activity//motor activity//ATP binding	GO:0009523//GO:0009539//GO:0016020//GO:0016459	photosystem II//photosystem II reaction center//membrane//myosin complex	--	--
Cluster-8921.58600	531.648	69.5991	2.9311	3.2505e-25	2.9039e-22	1548	--	--	--	--	--	--	--	--	--	--	--	--	--	--	--	--	--	--	PF06736//PF03839	Protein of unknown function (DUF1211)//Translocation protein Sec62	GO:0015031//GO:0006813	protein transport//potassium ion transport	GO:0005267	potassium channel activity	GO:0030176	integral component of endoplasmic reticulum membrane	--	--
Cluster-8921.58798	410.49	37.4915	3.4571	3.4519e-25	3.0612e-22	1021	695037460	XP_009406224.1	917	3.4e-96	PREDICTED: rac-like GTP-binding protein ARAC7 [Musa acuminata subsp. malaccensis]	XM_021741335.1	XM_021741335	282	2.44966e-144	PREDICTED: Manihot esculenta rac-like GTP-binding protein ARAC7 (LOC110603575), mRNA	K04392	RAC1	Ras-related C3 botulinum toxin substrate 1	http://www.genome.jp/dbget-bin/www_bget?ko:K04392	Q68Y52	875	9.7e-93	Rac-like GTP-binding protein 2 OS=Oryza sativa subsp. japonica OX=39947 GN=RAC2 PE=2 SV=1	PF04670//PF00025//PF00009//PF00071	Gtr1/RagA G protein conserved region//ADP-ribosylation factor family//Elongation factor Tu GTP binding domain//Ras family	--	--	GO:0005525//GO:0003924	GTP binding//GTPase activity	--	--	--	--
Cluster-8921.45577	7.61724	195.505	-4.6762	4.1324e-25	3.6218e-22	2752	--	--	--	--	--	--	--	--	--	--	--	--	--	--	--	--	--	--	--	--	--	--	--	--	--	--	--	--
Cluster-8921.65128	5000.26	23.2193	7.7528	4.1441e-25	3.6218e-22	893	1147590517	XP_020099105.1	1366	2.6e-148	sucrose synthase 1 isoform X2 [Ananas comosus]	XM_023301008.1	XM_023301008	401	0	PREDICTED: Zea mays sucrose synthase 1 (sus1), transcript variant X4, mRNA	K00695	E2.4.1.13	sucrose synthase	http://www.genome.jp/dbget-bin/www_bget?ko:K00695	Q41608	1361	3.8e-149	Sucrose synthase 1 OS=Tulipa gesneriana OX=13306 PE=2 SV=1	PF00862	Sucrose synthase	GO:0005985//GO:0005982	sucrose metabolic process//starch metabolic process	GO:0016157	sucrose synthase activity	--	--	--	--
Cluster-8921.61253	1095.77	0	12.671	5.1402e-25	4.46e-22	775	1431698041	XP_025639284.1	610	1e-60	protein MOTHER of FT and TFL1 [Arachis hypogaea]	--	--	--	--	--	--	--	--	--	Q9XFK7	591	6.3e-60	Protein MOTHER of FT and TFL1 OS=Arabidopsis thaliana OX=3702 GN=MFT PE=1 SV=1	PF00473	Corticotropin-releasing factor family	GO:0007165	signal transduction	GO:0005179	hormone activity	GO:0005576	extracellular region	KOG3346	Phosphatidylethanolamine binding protein
Cluster-8921.85206	29.2818	356.466	-3.6059	5.9894e-25	5.1597e-22	3253	1141991077	ONK72297.1	322	1.1e-26	uncharacterized protein A4U43_C04F17870 [Asparagus officinalis]	--	--	--	--	--	--	--	--	--	--	--	--	--	--	--	--	--	--	--	--	--	--	--
Cluster-8921.68914	948.463	77.0095	3.619	6.8739e-25	5.8797e-22	840	1557873218	RWR94230.1	233	5.8e-17	pathogenesis-related protein 1-like protein [Cinnamomum micranthum f. kanehirae]	--	--	--	--	--	--	--	--	--	--	--	--	--	PF00407	Pathogenesis-related protein Bet v 1 family	GO:0006952	defense response	--	--	--	--	--	--
Cluster-8921.32004	2.66455	234.646	-6.5688	8.1971e-25	6.9621e-22	3340	--	--	--	--	--	--	--	--	--	--	--	--	--	--	--	--	--	--	--	--	--	--	--	--	--	--	--	--
Cluster-8921.93662	8.98393	171.772	-4.2497	9.6559e-25	8.1438e-22	1032	--	--	--	--	--	--	--	--	--	--	--	--	--	--	--	--	--	--	--	--	--	--	--	--	--	--	--	--
Cluster-8921.61906	2415.87	425.503	2.5046	1.2723e-24	1.0656e-21	930	--	--	--	--	--	--	--	--	--	--	--	--	--	--	--	--	--	--	--	--	--	--	--	--	--	--	--	--
Cluster-8921.86312	35.2236	371.731	-3.3953	1.3817e-24	1.1492e-21	1048	--	--	--	--	--	--	--	--	--	--	--	--	--	--	--	--	--	--	PF05297	Herpesvirus latent membrane protein 1 (LMP1)	GO:0019087	transformation of host cell by virus	--	--	GO:0016021	integral component of membrane	--	--
Cluster-8921.64860	147.498	671.974	-2.1895	1.638e-24	1.3531e-21	466	--	--	--	--	--	--	--	--	--	--	--	--	--	--	--	--	--	--	--	--	--	--	--	--	--	--	--	--
Cluster-8921.67373	447.403	19.5795	4.5104	2.0418e-24	1.6752e-21	866	1293590975	PKA56916.1	362	6.6e-32	hypothetical protein AXF42_Ash002219 [Apostasia shenzhenica]	CP019093.1	CP019093	128	8.37765e-59	Spirodela polyrhiza strain 9509 chromosome 1 sequence	--	--	--	--	Q1G3T1	149	1.3e-08	TPD1 protein homolog 1 OS=Arabidopsis thaliana OX=3702 GN=TDL1 PE=2 SV=1	--	--	--	--	--	--	--	--	--	--
Cluster-8921.52639	75.0458	421.721	-2.4914	2.2083e-24	1.7996e-21	1001	1371515386	PSS11527.1	288	2.9e-23	Gastrula zinc finger protein like [Actinidia chinensis var. chinensis]	--	--	--	--	--	--	--	--	--	--	--	--	--	PF15247	Histone RNA hairpin-binding protein RNA-binding domain	--	--	GO:0003723	RNA binding	--	--	--	--
Cluster-8921.44204	113.9	1015.53	-3.1575	2.9463e-24	2.3848e-21	633	--	--	--	--	--	--	--	--	--	--	--	--	--	--	--	--	--	--	--	--	--	--	--	--	--	--	--	--
Cluster-8921.66421	1335.75	212.639	2.6497	2.9977e-24	2.4102e-21	2081	--	--	--	--	--	--	--	--	--	--	--	--	--	--	--	--	--	--	--	--	--	--	--	--	--	--	--	--
Cluster-8921.63135	236.955	15.9725	3.8863	3.9026e-24	3.1171e-21	2414	743867052	XP_010905215.1	2813	0	probable linoleate 9S-lipoxygenase 4 [Elaeis guineensis]	XM_004970822.3	XM_004970822	317	2.06244e-163	PREDICTED: Setaria italica linoleate 9S-lipoxygenase 2 (LOC101758142), mRNA	K15718	LOX1_5	linoleate 9S-lipoxygenase	http://www.genome.jp/dbget-bin/www_bget?ko:K15718	Q43191	2539	2.6e-285	Probable linoleate 9S-lipoxygenase 5 OS=Solanum tuberosum OX=4113 GN=LOX1.5 PE=2 SV=1	PF00305//PF01477	Lipoxygenase//PLAT/LH2 domain	GO:0055114	oxidation-reduction process	GO:0046872//GO:0005515//GO:0016702	metal ion binding//protein binding//oxidoreductase activity, acting on single donors with incorporation of molecular oxygen, incorporation of two atoms of oxygen	--	--	--	--
Cluster-8921.6344	0	1036.48	-12.391	4.0195e-24	3.1893e-21	806	--	--	--	--	--	--	--	--	--	--	--	--	--	--	Q65399	136	3.8e-07	Genome polyprotein OS=Bean common mosaic necrosis virus (strain NL-3) OX=500578 PE=2 SV=1	PF01577	Potyvirus P1 protease	GO:0006508	proteolysis	GO:0004197	cysteine-type endopeptidase activity	--	--	--	--
Cluster-8921.45357	250.261	6.20198	5.3498	4.1924e-24	3.2833e-21	1799	743769165	XP_010914864.1	426	5.2e-39	embryo-specific protein ATS3B [Elaeis guineensis]	XM_015839989.1	XM_015839989	99	2.34467e-42	PREDICTED: Oryza brachyantha uncharacterized LOC102707635 (LOC102707635), partial mRNA	--	--	--	--	Q681K2	349	1.7e-31	Embryo-specific protein ATS3A OS=Arabidopsis thaliana OX=3702 GN=ATS3A PE=1 SV=1	PF01080//PF02316	Presenilin//Mu DNA-binding domain	GO:0016485	protein processing	GO:0004190//GO:0003677	aspartic-type endopeptidase activity//DNA binding	GO:0016021	integral component of membrane	--	--
Cluster-8921.48393	7.84704	185.254	-4.5832	4.1694e-24	3.2833e-21	560	1216977282	XP_021685440.1	242	3.5e-18	BURP domain protein RD22 [Hevea brasiliensis]	--	--	--	--	--	--	--	--	--	Q942D4	223	2.1e-17	BURP domain-containing protein 3 OS=Oryza sativa subsp. japonica OX=39947 GN=BURP3 PE=2 SV=1	--	--	--	--	--	--	--	--	--	--
Cluster-8921.52368	110.196	902.108	-3.0388	5.0394e-24	3.9212e-21	1703	--	--	--	--	--	--	--	--	--	--	--	--	--	--	--	--	--	--	--	--	--	--	--	--	--	--	--	--
Cluster-8921.65702	3895.56	489.946	2.9914	5.8259e-24	4.5041e-21	683	672125282	XP_008786056.1	296	2.4e-24	early light-induced protein 1, chloroplastic-like isoform X1 [Phoenix dactylifera]	CP019096.1	CP019096	95	1.44813e-40	Spirodela polyrhiza strain 9509 chromosome 4 sequence	--	--	--	--	P93735	265	3.5e-22	Early light-induced protein 1, chloroplastic OS=Arabidopsis thaliana OX=3702 GN=ELIP1 PE=1 SV=1	--	--	--	--	--	--	--	--	--	--
Cluster-8921.11285	4.61403	160.267	-5.1397	6.2534e-24	4.8038e-21	4446	147801872	CAN63908.1	1641	1.7e-179	hypothetical protein VITISV_044218 [Vitis vinifera]	XM_018991138.1	XM_018991138	54	6.06855e-17	PREDICTED: Juglans regia uncharacterized mitochondrial protein AtMg00810-like (LOC109010339), transcript variant X2, mRNA	--	--	--	--	Q9ZT94	1160	3.8e-125	Retrovirus-related Pol polyprotein from transposon RE2 OS=Arabidopsis thaliana OX=3702 GN=RE2 PE=4 SV=1	PF13520//PF00665//PF08998//PF13683//PF00324	Amino acid permease//Integrase core domain//Bacterial epsilon antitoxin//Integrase core domain//Amino acid permease	GO:0006955//GO:0015074//GO:0055085//GO:0009636//GO:0031342	immune response//DNA integration//transmembrane transport//response to toxic substance//negative regulation of cell killing	GO:0022857//GO:0015643	transmembrane transporter activity//toxic substance binding	GO:0019814//GO:0016020	immunoglobulin complex//membrane	--	--
Cluster-8921.65597	2317.11	444.523	2.3818	6.6912e-24	5.1076e-21	1668	743772122	XP_010916360.1	333	3e-28	ethylene-responsive transcription factor ERF073 [Elaeis guineensis]	--	--	--	--	--	--	--	--	--	O82503	240	6.8e-19	Ethylene-responsive transcription factor CRF1 OS=Arabidopsis thaliana OX=3702 GN=CRF1 PE=1 SV=1	PF00847	AP2 domain	GO:0006355	regulation of transcription, DNA-templated	GO:0003700	DNA-binding transcription factor activity	GO:0005667	transcription regulator complex	--	--
Cluster-8921.54267	184.035	7.62099	4.5956	8.3935e-24	6.3667e-21	1116	1026094790	XP_016546621.1	211	2.8e-14	PREDICTED: uncharacterized protein LOC107846866 isoform X1 [Capsicum annuum]	--	--	--	--	--	--	--	--	--	Q8L7A0	148	2.1e-08	Sulfite exporter TauE/SafE family protein 3 OS=Arabidopsis thaliana OX=3702 GN=At2g25737 PE=2 SV=1	PF01925	Sulfite exporter TauE/SafE	--	--	--	--	GO:0016021	integral component of membrane	--	--
Cluster-8921.55786	54.676	850.321	-3.9591	1.2908e-23	9.73e-21	1351	--	--	--	--	--	--	--	--	--	--	--	--	--	--	--	--	--	--	PF04879//PF00818	Molybdopterin oxidoreductase Fe4S4 domain//Ice nucleation protein repeat	GO:0055114	oxidation-reduction process	GO:0016491	oxidoreductase activity	GO:0009279	cell outer membrane	--	--
Cluster-8921.85528	14.2556	278.72	-4.3038	2.8681e-23	2.1485e-20	468	--	--	--	--	--	--	--	--	--	--	--	--	--	--	--	--	--	--	--	--	--	--	--	--	--	--	--	--
Cluster-8921.42774	66.2443	429.433	-2.7013	3.5403e-23	2.6357e-20	508	--	--	--	--	--	--	--	--	--	--	--	--	--	--	--	--	--	--	--	--	--	--	--	--	--	--	--	--
Cluster-8921.54617	802.818	47.1423	4.0881	4.3307e-23	3.2044e-20	963	--	--	--	--	--	--	--	--	--	--	--	--	--	--	--	--	--	--	--	--	--	--	--	--	--	--	--	--
Cluster-8921.72597	630.72	99.9557	2.6558	5.1862e-23	3.814e-20	1114	--	--	--	--	--	--	--	--	--	--	--	--	--	--	--	--	--	--	PF02796	Helix-turn-helix domain of resolvase	GO:0006310	DNA recombination	GO:0003677//GO:0000150	DNA binding//recombinase activity	--	--	--	--
Cluster-8921.26347	46.0493	330.939	-2.8388	6.3394e-23	4.6338e-20	1635	1344009651	XP_023887359.1	239	2.3e-17	uncharacterized protein At4g22758-like [Quercus suber]	--	--	--	--	--	--	--	--	--	Q56XJ7	128	6.5e-06	Uncharacterized protein At4g22758 OS=Arabidopsis thaliana OX=3702 GN=At4g22758 PE=2 SV=1	PF05924	SAMP Motif	GO:0016055	Wnt signaling pathway	GO:0008013	beta-catenin binding	GO:0016342	catenin complex	--	--
Cluster-8921.63554	107.454	947.805	-3.1398	6.9116e-23	5.0216e-20	914	--	--	--	--	--	--	--	--	--	--	--	--	--	--	--	--	--	--	--	--	--	--	--	--	--	--	--	--
Cluster-8921.92270	3.00321	216.201	-6.122	7.1682e-23	5.1768e-20	973	--	--	--	--	--	--	--	--	--	--	--	--	--	--	--	--	--	--	--	--	--	--	--	--	--	--	--	--
Cluster-8921.54591	179.693	14.5258	3.623	8.862e-23	6.362e-20	984	--	--	--	--	--	--	--	--	--	--	--	--	--	--	--	--	--	--	--	--	--	--	--	--	--	--	--	--
Cluster-8921.66075	530.132	71.3124	2.8946	9.7299e-23	6.9437e-20	1715	1408180722	RAL40868.1	779	5.8e-80	hypothetical protein DM860_008566 [Cuscuta australis]	XM_018827823.1	XM_018827823	269	7.02143e-137	PREDICTED: Musa acuminata subsp. malaccensis transcription factor MYB80-like (LOC103988198), mRNA	K09422	MYBP	myb proto-oncogene protein, plant	http://www.genome.jp/dbget-bin/www_bget?ko:K09422	Q9LE63	731	8.1e-76	Transcription factor MYB106 OS=Arabidopsis thaliana OX=3702 GN=MYB106 PE=2 SV=1	--	--	--	--	--	--	--	--	--	--
Cluster-8921.55322	172.889	1083.07	-2.6476	1.4263e-22	1.0119e-19	819	508775515	EOY22771.1	597	3.5e-59	Disease resistance family protein / LRR family protein, putative [Theobroma cacao]	--	--	--	--	--	--	--	--	--	Q6JN47	473	3.2e-46	Receptor-like protein EIX1 OS=Solanum lycopersicum OX=4081 GN=EIX1 PE=2 SV=2	PF13516//PF13855//PF00560	Leucine Rich repeat//Leucine rich repeat//Leucine Rich Repeat	--	--	GO:0005515	protein binding	--	--	--	--
Cluster-8921.73330	193.11	10.8352	4.1475	1.4962e-22	1.0553e-19	762	752855784	AJG44464.1	422	6.4e-39	cell wall invertase [Lilium davidii var. unicolor]	XM_002489065.2	XM_002489065	42	4.70263e-11	PREDICTED: Sorghum bicolor beta-fructofuranosidase, insoluble isoenzyme 2 (LOC8155667), mRNA	K01193	INV, sacA	beta-fructofuranosidase	http://www.genome.jp/dbget-bin/www_bget?ko:K01193	Q01IS8	399	1.1e-37	Beta-fructofuranosidase, insoluble isoenzyme 3 OS=Oryza sativa subsp. indica OX=39946 GN=CIN3 PE=2 SV=2	--	--	--	--	--	--	--	--	--	--
Cluster-8921.63697	775.324	79.307	3.2895	1.5631e-22	1.0897e-19	424	743760168	XP_010935701.1	212	8e-15	early light-induced protein 1, chloroplastic isoform X2 [Elaeis guineensis]	--	--	--	--	--	--	--	--	--	P93735	199	9.8e-15	Early light-induced protein 1, chloroplastic OS=Arabidopsis thaliana OX=3702 GN=ELIP1 PE=1 SV=1	--	--	--	--	--	--	--	--	--	--
Cluster-8921.69184	920.24	184.885	2.316	1.5558e-22	1.0897e-19	4268	1150731444	XP_020276502.1	3076	0	ABC transporter B family member 11-like isoform X1 [Asparagus officinalis]	XM_020682888.1	XM_020682888	300	1.03407e-153	PREDICTED: Jatropha curcas ABC transporter B family member 11 (LOC105642696), transcript variant X3, mRNA	K05658	ABCB1, CD243	ATP-binding cassette, subfamily B (MDR/TAP), member 1	http://www.genome.jp/dbget-bin/www_bget?ko:K05658	O80725	2935	0	ABC transporter B family member 4 OS=Arabidopsis thaliana OX=3702 GN=ABCB4 PE=1 SV=1	PF00664//PF05964//PF06414//PF03193//PF07728//PF00005	ABC transporter transmembrane region//F/Y-rich N-terminus//Zeta toxin//RsgA GTPase//AAA domain (dynein-related subfamily)//ABC transporter	GO:0055085//GO:0006810	transmembrane transport//transport	GO:0016301//GO:0042626//GO:0003924//GO:0016887//GO:0005524//GO:0005525	kinase activity//ATPase-coupled transmembrane transporter activity//GTPase activity//ATPase activity//ATP binding//GTP binding	GO:0005634//GO:0016021	nucleus//integral component of membrane	--	--
Cluster-8921.61211	2045.88	0	13.572	1.5776e-22	1.0935e-19	1266	255653122	ACJ06634.3	1216	9.1e-131	class I chitinase [Musa AB Group]	XM_009395786.2	XM_009395786	200	1.17182e-98	PREDICTED: Musa acuminata subsp. malaccensis endochitinase (LOC103979613), mRNA	K20547	CHIB	basic endochitinase B	http://www.genome.jp/dbget-bin/www_bget?ko:K20547	P52405	1183	2.3e-128	Endochitinase 3 (Fragment) OS=Solanum tuberosum OX=4113 GN=CHTB3 PE=2 SV=1	PF00187//PF00182	Chitin recognition protein//Chitinase class I	GO:0006032//GO:0016998	chitin catabolic process//cell wall macromolecule catabolic process	GO:0004568//GO:0008061	chitinase activity//chitin binding	--	--	--	--
Cluster-8921.52836	235.845	21.7593	3.4355	2.0458e-22	1.4099e-19	2215	1001017711	AML79067.1	1444	5.8e-157	putative LOV domain-containing protein [Ludovia sp. BC-2016]	KU701499.1	KU701499	272	1.95805e-138	Cassytha filiformis isolate VYLQ_2051976 putative LOV domain-containing protein mRNA, complete cds	K12116	FKF1	flavin-binding kelch repeat F-box protein 1	http://www.genome.jp/dbget-bin/www_bget?ko:K12116	Q2R2W1	1367	1.9e-149	Adagio-like protein 3 OS=Oryza sativa subsp. japonica OX=39947 GN=Os11g0547000 PE=2 SV=2	PF01344//PF00646//PF07646//PF12937//PF00989	Kelch motif//F-box domain//Kelch motif//F-box-like//PAS fold	GO:0006355	regulation of transcription, DNA-templated	GO:0005515	protein binding	--	--	--	--
Cluster-8921.75751	276.055	23.3701	3.5678	2.1277e-22	1.458e-19	456	1147582776	XP_020095202.1	319	3.4e-27	alpha-1,4 glucan phosphorylase L isozyme, chloroplastic/amyloplastic [Ananas comosus]	--	--	--	--	--	K00688	PYG, glgP	glycogen phosphorylase	http://www.genome.jp/dbget-bin/www_bget?ko:K00688	P27598	264	3.1e-22	Alpha-1,4 glucan phosphorylase L isozyme, chloroplastic/amyloplastic OS=Ipomoea batatas OX=4120 PE=2 SV=1	PF06459//PF02535//PF06213//PF01496//PF00343	Ryanodine Receptor TM 4-6//ZIP Zinc transporter//Cobalamin biosynthesis protein CobT//V-type ATPase 116kDa subunit family//Carbohydrate phosphorylase	GO:0055085//GO:0006874//GO:0005975//GO:0006816//GO:1902600//GO:0030001//GO:0009236	transmembrane transport//cellular calcium ion homeostasis//carbohydrate metabolic process//calcium ion transport//proton transmembrane transport//metal ion transport//cobalamin biosynthetic process	GO:0005219//GO:0046873//GO:0015078//GO:0008184	ryanodine-sensitive calcium-release channel activity//metal ion transmembrane transporter activity//proton transmembrane transporter activity//glycogen phosphorylase activity	GO:0016020//GO:0033179//GO:0005622//GO:0016021	membrane//proton-transporting V-type ATPase, V0 domain//intracellular//integral component of membrane	KOG2099	Glycogen phosphorylase
Cluster-8921.33535	25.9728	236.189	-3.1894	2.5236e-22	1.7196e-19	1697	--	--	--	--	--	--	--	--	--	--	--	--	--	--	--	--	--	--	--	--	--	--	--	--	--	--	--	--
Cluster-8921.23841	2.3157	204.694	-6.5934	2.6449e-22	1.7866e-19	956	--	--	--	--	--	--	--	--	--	--	--	--	--	--	--	--	--	--	--	--	--	--	--	--	--	--	--	--
Cluster-8921.30704	18.845	226.457	-3.5881	2.6599e-22	1.7866e-19	1383	--	--	--	--	--	--	--	--	--	--	--	--	--	--	--	--	--	--	PF09494	Slx4 endonuclease	GO:0006308//GO:0006260//GO:0006281	DNA catabolic process//DNA replication//DNA repair	GO:0017108	5'-flap endonuclease activity	GO:0005634//GO:0033557	nucleus//Slx1-Slx4 complex	--	--
Cluster-8921.70864	388.53	0.936553	8.732	2.6664e-22	1.7866e-19	632	148906576	ABR16440.1	382	2.3e-34	unknown [Picea sitchensis]	XM_028269153.1	XM_028269153	37	2.33024e-08	PREDICTED: Camellia sinensis polygalacturonase 1 beta-like protein 1 (LOC114321918), mRNA	--	--	--	--	P92990	300	2.8e-26	Polygalacturonase 1 beta-like protein 3 OS=Arabidopsis thaliana OX=3702 GN=PGL3 PE=2 SV=2	--	--	--	--	--	--	--	--	--	--
Cluster-8921.61372	251.206	18.5506	3.7675	2.721e-22	1.8131e-19	895	743835793	XP_010935916.1	338	4.2e-29	protein G1-like4 [Elaeis guineensis]	XM_019846484.1	XM_019846484	158	1.82422e-75	PREDICTED: Elaeis guineensis protein LIGHT-DEPENDENT SHORT HYPOCOTYLS 4 (LOC105032912), transcript variant X4, mRNA	--	--	--	--	O82268	317	4.3e-28	Protein LIGHT-DEPENDENT SHORT HYPOCOTYLS 3 OS=Arabidopsis thaliana OX=3702 GN=LSH3 PE=1 SV=1	PF00539	Transactivating regulatory protein (Tat)	GO:0050434	positive regulation of viral transcription	GO:0001070	RNA-binding transcription regulator activity	GO:0042025	host cell nucleus	--	--
Cluster-8921.89462	1.99258	208.349	-6.6485	2.799e-22	1.8548e-19	2023	--	--	--	--	--	--	--	--	--	--	--	--	--	--	--	--	--	--	--	--	--	--	--	--	--	--	--	--
Cluster-8921.67969	3583.86	839.256	2.0944	3.0409e-22	2.0041e-19	2072	1557861234	RWR85106.1	642	5.4e-64	glucose-6-phosphate/phosphate translocator 2, chloroplastic-like protein [Cinnamomum micranthum f. kanehirae]	XM_009422269.2	XM_009422269	224	8.8191e-112	PREDICTED: Musa acuminata subsp. malaccensis glucose-6-phosphate/phosphate translocator 2, chloroplastic-like (LOC104000263), mRNA	K15283	SLC35E1	solute carrier family 35, member E1	http://www.genome.jp/dbget-bin/www_bget?ko:K15283	Q9M5A9	613	4.7e-62	Glucose-6-phosphate/phosphate translocator 1, chloroplastic OS=Arabidopsis thaliana OX=3702 GN=GPT1 PE=2 SV=1	PF04142//PF08449//PF00892//PF00520	Nucleotide-sugar transporter//UAA transporter family//EamA-like transporter family//Ion transport protein	GO:0055085//GO:0006811//GO:0090481	transmembrane transport//ion transport//pyrimidine nucleotide-sugar transmembrane transport	GO:0015165//GO:0005216	pyrimidine nucleotide-sugar transmembrane transporter activity//ion channel activity	GO:0000139//GO:0016021//GO:0016020	Golgi membrane//integral component of membrane//membrane	KOG1441	Glucose-6-phosphate/phosphate and phosphoenolpyruvate/phosphate antiporter
Cluster-8921.6305	0	2187.23	-13.469	3.8003e-22	2.491e-19	836	--	--	--	--	--	--	--	--	--	--	--	--	--	--	Q65399	621	2.3e-63	Genome polyprotein OS=Bean common mosaic necrosis virus (strain NL-3) OX=500578 PE=2 SV=1	--	--	--	--	--	--	--	--	--	--
Cluster-8921.46802	212.303	7.01048	4.9236	5.0037e-22	3.262e-19	994	901795640	KMZ58575.1	963	1.6e-101	putative Kinase [Zostera marina]	CP019094.1	CP019094	383	0	Spirodela polyrhiza strain 9509 chromosome 2 sequence	--	--	--	--	Q9LYX1	722	5.2e-75	L-type lectin-domain containing receptor kinase VIII.2 OS=Arabidopsis thaliana OX=3702 GN=LECRK82 PE=2 SV=1	PF00139	Legume lectin domain	--	--	GO:0030246	carbohydrate binding	--	--	--	--
Cluster-8921.59280	632.093	0	11.877	6.0965e-22	3.9531e-19	1405	--	--	--	--	--	--	--	--	--	--	--	--	--	--	--	--	--	--	--	--	--	--	--	--	--	--	--	--
Cluster-8921.5976	1.43848	320.215	-7.8397	6.5412e-22	4.2188e-19	1272	--	--	--	--	--	--	--	--	--	--	--	--	--	--	--	--	--	--	--	--	--	--	--	--	--	--	--	--
Cluster-8921.62984	2838.07	516.651	2.4576	7.2001e-22	4.619e-19	2934	1557846386	RWR73774.1	2759	2.5e-309	Glycosyl hydrolases 36 [Cinnamomum micranthum f. kanehirae]	XM_025938763.1	XM_025938763	709	0	PREDICTED: Panicum hallii probable galactinol--sucrose galactosyltransferase 2 (LOC112875069), transcript variant X2, mRNA	K06617	E2.4.1.82	raffinose synthase	http://www.genome.jp/dbget-bin/www_bget?ko:K06617	Q94A08	2562	6.7e-288	Probable galactinol--sucrose galactosyltransferase 2 OS=Arabidopsis thaliana OX=3702 GN=RFS2 PE=2 SV=2	--	--	--	--	--	--	--	--	--	--
Cluster-8921.65192	381.074	42.3336	3.1708	7.4262e-22	4.7388e-19	475	1387820941	PWA85182.1	750	3.7e-77	alpha-1,4 glucan phosphorylase L-1 isozyme, chloroplastic/amyloplastic [Artemisia annua]	XM_009399005.2	XM_009399005	214	6.94857e-107	PREDICTED: Musa acuminata subsp. malaccensis alpha-1,4 glucan phosphorylase L isozyme, chloroplastic/amyloplastic (LOC103982170), mRNA	K00688	PYG, glgP	glycogen phosphorylase	http://www.genome.jp/dbget-bin/www_bget?ko:K00688	Q9LIB2	733	1.3e-76	Alpha-glucan phosphorylase 1 OS=Arabidopsis thaliana OX=3702 GN=PHS1 PE=1 SV=1	PF00343	Carbohydrate phosphorylase	GO:0005975	carbohydrate metabolic process	GO:0008184	glycogen phosphorylase activity	--	--	KOG2099	Glycogen phosphorylase
Cluster-8921.68588	655.148	117.397	2.4784	7.6715e-22	4.8696e-19	1075	--	--	--	--	--	--	--	--	--	--	--	--	--	--	--	--	--	--	--	--	--	--	--	--	--	--	--	--
Cluster-8921.62671	225.585	7.63219	4.89	9.1946e-22	5.8059e-19	1315	743767248	XP_010913881.1	1438	1.7e-156	cyclin-dependent kinase B2-2 [Elaeis guineensis]	XM_009419015.2	XM_009419015	318	3.08992e-164	PREDICTED: Musa acuminata subsp. malaccensis cell division control protein 2 homolog D-like (LOC103997709), mRNA	K07760	CDK	cyclin-dependent kinase	http://www.genome.jp/dbget-bin/www_bget?ko:K07760	Q0J4I1	1309	5.9e-143	Cyclin-dependent kinase B2-1 OS=Oryza sativa subsp. japonica OX=39947 GN=CDKB2-1 PE=1 SV=1	PF00069//PF07714	Protein kinase domain//Protein tyrosine and serine/threonine kinase	GO:0006468	protein phosphorylation	GO:0005524//GO:0004672	ATP binding//protein kinase activity	--	--	KOG0594	Protein kinase PCTAIRE and related kinases
Cluster-8921.32710	1.3236	300.371	-7.7597	9.2452e-22	5.8074e-19	1786	--	--	--	--	--	--	--	--	--	--	--	--	--	--	--	--	--	--	--	--	--	--	--	--	--	--	--	--
Cluster-8921.71212	713.734	159.024	2.1658	1.0093e-21	6.3068e-19	689	--	--	--	--	--	--	--	--	--	--	--	--	--	--	--	--	--	--	--	--	--	--	--	--	--	--	--	--
Cluster-8921.54021	394.236	43.6532	3.1689	1.1278e-21	7.0111e-19	1059	--	--	--	--	--	--	--	--	--	--	--	--	--	--	--	--	--	--	--	--	--	--	--	--	--	--	--	--
Cluster-8921.65185	86540.1	307.112	8.1386	1.2356e-21	7.642e-19	839	542600456	AGV40779.1	696	1.2e-70	agglutinin [Pinellia pedatisecta]	AY338965.1	AY338965	446	0	Arisaema heterophyllum mannose-binding lectin AHA gene, complete cds	--	--	--	--	P86626	212	6e-16	Mannose-specific lectin 3 OS=Crocus vernus OX=87752 PE=1 SV=3	--	--	--	--	--	--	--	--	--	--
Cluster-8921.55981	544.29	113.907	2.2548	1.6516e-21	1.0163e-18	1421	--	--	--	--	--	--	--	--	--	--	--	--	--	--	--	--	--	--	--	--	--	--	--	--	--	--	--	--
Cluster-8921.75790	827.742	149.026	2.473	1.7108e-21	1.0474e-18	932	1173768138	XP_011091154.2	435	2.4e-40	receptor protein kinase CLAVATA1 [Sesamum indicum]	--	--	--	--	--	--	--	--	--	Q9M5J9	422	3e-40	Polygalacturonase inhibitor 1 OS=Arabidopsis thaliana OX=3702 GN=PGIP1 PE=1 SV=1	PF00560//PF13855	Leucine Rich Repeat//Leucine rich repeat	--	--	GO:0005515	protein binding	--	--	--	--
Cluster-8921.58639	535.226	0	11.637	1.8899e-21	1.1512e-18	938	--	--	--	--	--	--	--	--	--	--	--	--	--	--	--	--	--	--	--	--	--	--	--	--	--	--	--	--
Cluster-8921.11252	5.46252	177.096	-5.0618	2.0569e-21	1.2466e-18	1059	--	--	--	--	--	--	--	--	--	--	--	--	--	--	--	--	--	--	--	--	--	--	--	--	--	--	--	--
Cluster-8921.32433	4.99579	161.925	-4.9726	2.2643e-21	1.3637e-18	1130	--	--	--	--	--	--	--	--	--	--	--	--	--	--	--	--	--	--	--	--	--	--	--	--	--	--	--	--
Cluster-8921.54697	275.072	16.3931	4.0775	2.2728e-21	1.3637e-18	653	661893857	CDP02298.1	249	6.3e-19	unnamed protein product [Coffea canephora]	XR_787661.2	XR_787661	86	1.39121e-35	PREDICTED: Vitis vinifera alpha-1,4 glucan phosphorylase L isozyme, chloroplastic/amyloplastic (LOC100245621), transcript variant X2, misc_RNA	K00688	PYG, glgP	glycogen phosphorylase	http://www.genome.jp/dbget-bin/www_bget?ko:K00688	P27598	235	1e-18	Alpha-1,4 glucan phosphorylase L isozyme, chloroplastic/amyloplastic OS=Ipomoea batatas OX=4120 PE=2 SV=1	PF05432//PF00343	Bone sialoprotein II (BSP-II)//Carbohydrate phosphorylase	GO:0001503//GO:0007155//GO:0005975	ossification//cell adhesion//carbohydrate metabolic process	GO:0008184	glycogen phosphorylase activity	GO:0005576	extracellular region	KOG2099	Glycogen phosphorylase
Cluster-8921.76278	180.997	10.7151	4.084	2.7559e-21	1.6455e-18	938	1229755579	XP_022154403.1	439	8.5e-41	probable polygalacturonase At1g80170 isoform X1 [Momordica charantia]	XM_015837762.1	XM_015837762	41	2.09971e-10	PREDICTED: Oryza brachyantha probable polygalacturonase At1g80170 (LOC102716418), transcript variant X2, mRNA	--	--	--	--	Q94AJ5	394	5.3e-37	Probable polygalacturonase At1g80170 OS=Arabidopsis thaliana OX=3702 GN=At1g80170 PE=1 SV=1	PF00295	Glycosyl hydrolases family 28	GO:0005982//GO:0005985//GO:0005975	starch metabolic process//sucrose metabolic process//carbohydrate metabolic process	GO:0004650	polygalacturonase activity	--	--	--	--
Cluster-8921.74807	658.017	81.1318	3.0167	3.0902e-21	1.8359e-18	941	--	--	--	--	--	--	--	--	--	--	--	--	--	--	--	--	--	--	PF18024	Helix-turn-helix domain	--	--	GO:0003677	DNA binding	--	--	--	--
Cluster-8921.64307	56631.9	221.951	7.9954	3.3462e-21	1.9783e-18	533	374341512	AEZ35184.1	935	1.5e-98	agglutinin [Pinellia ternata]	JF293072.1	JF293072	489	0	Pinellia ternata agglutinin gene, complete cds	--	--	--	--	P86626	331	6.1e-30	Mannose-specific lectin 3 OS=Crocus vernus OX=87752 PE=1 SV=3	--	--	--	--	--	--	--	--	--	--
Cluster-8921.45256	141.702	3.67386	5.2776	3.5704e-21	2.1005e-18	860	1279058010	XP_022890851.1	362	6.6e-32	patellin-6 [Olea europaea var. sylvestris]	--	--	--	--	--	--	--	--	--	Q9SCU1	302	2.3e-26	Patellin-6 OS=Arabidopsis thaliana OX=3702 GN=PATL6 PE=2 SV=1	--	--	--	--	--	--	--	--	--	--
Cluster-8921.102916	0	517.382	-11.389	4.3631e-21	2.5544e-18	334	--	--	--	--	--	--	--	--	--	--	--	--	--	--	Q90069	358	2.8e-33	Genome polyprotein OS=Soybean mosaic virus (strain G2) OX=103931 PE=3 SV=1	PF06667	Phage shock protein B	GO:0009271//GO:0006355	phage shock//regulation of transcription, DNA-templated	--	--	--	--	--	--
Cluster-8921.62272	332.693	37.8021	3.1333	4.9325e-21	2.8738e-18	3024	187471147	A2Z4C4.1	270	1.1e-20	RecName: Full=Homeobox-leucine zipper protein HOX15; AltName: Full=HD-ZIP protein HOX15; AltName: Full=Homeodomain transcription factor HOX15; AltName: Full=OsHox15	BT055547.2	BT055547	113	6.55317e-50	Zea mays full-length cDNA clone ZM_BFc0090F06 mRNA, complete cds	K09338	HD-ZIP	homeobox-leucine zipper protein	http://www.genome.jp/dbget-bin/www_bget?ko:K09338	A2Z4C4	270	4.1e-22	Homeobox-leucine zipper protein HOX15 OS=Oryza sativa subsp. indica OX=39946 GN=HOX15 PE=2 SV=1	PF00711	Beta defensin	GO:0006952	defense response	--	--	GO:0005576	extracellular region	--	--
Cluster-8921.51443	735.077	4.09783	7.4652	5.4804e-21	3.1777e-18	891	--	--	--	--	--	--	--	--	--	--	--	--	--	--	--	--	--	--	PF02196	Raf-like Ras-binding domain	GO:0007165	signal transduction	--	--	--	--	--	--
Cluster-8921.18455	5.14656	167.493	-5.0101	6.2716e-21	3.6191e-18	1138	--	--	--	--	--	--	--	--	--	--	--	--	--	--	--	--	--	--	--	--	--	--	--	--	--	--	--	--
Cluster-8921.67669	389.7	76.2499	2.3519	6.4597e-21	3.7099e-18	1151	1105491423	XP_019075917.1	865	4.2e-90	PREDICTED: putative methyltransferase DDB_G0268948 isoform X1 [Vitis vinifera]	CP019101.1	CP019101	117	1.46482e-52	Spirodela polyrhiza strain 9509 chromosome 9 sequence	--	--	--	--	Q55EX9	192	1.7e-13	Putative methyltransferase DDB_G0268948 OS=Dictyostelium discoideum OX=44689 GN=DDB_G0268948 PE=1 SV=2	--	--	--	--	--	--	--	--	--	--
Cluster-8921.43603	4.11739	156.626	-5.3267	6.4925e-21	3.7111e-18	943	--	--	--	--	--	--	--	--	--	--	--	--	--	--	--	--	--	--	--	--	--	--	--	--	--	--	--	--
Cluster-8921.52927	432.156	0	11.329	6.7196e-21	3.8228e-18	755	800928567	AKA88913.1	941	4.2e-99	KXL2 [Aquilegia coerulea]	XM_020699179.1	XM_020699179	124	1.21507e-56	PREDICTED: Sesamum indicum homeobox protein knotted-1-like 6 (LOC105156624), transcript variant X2, mRNA	--	--	--	--	Q84JS6	800	3.6e-84	Homeobox protein knotted-1-like 6 OS=Arabidopsis thaliana OX=3702 GN=KNAT6 PE=1 SV=1	PF03790//PF05920//PF03791//PF03789//PF00046	KNOX1 domain//Homeobox KN domain//KNOX2 domain//ELK domain//Homeodomain	GO:0006355	regulation of transcription, DNA-templated	GO:0003677	DNA binding	GO:0005634	nucleus	--	--
Cluster-8921.6316	0	1795.42	-13.184	6.9283e-21	3.923e-18	1179	--	--	--	--	--	--	--	--	--	--	--	--	--	--	O36979	1073	1.2e-115	Genome polyprotein OS=Zucchini yellow mosaic virus (strain Singapore) OX=117130 PE=3 SV=2	PF00851	Helper component proteinase	GO:0006508	proteolysis	GO:0004197	cysteine-type endopeptidase activity	--	--	--	--
Cluster-8921.71817	225.773	27.0445	3.0603	7.3549e-21	4.1451e-18	3352	1585773904	XP_028081705.1	1333	6.6e-144	Fanconi anemia group J protein homolog isoform X2 [Camellia sinensis]	XM_021862042.1	XM_021862042	110	3.38335e-48	PREDICTED: Chenopodium quinoa Fanconi anemia group J protein homolog (LOC110685509), mRNA	K15362	BRIP1, BACH1, FANCJ	fanconi anemia group J protein	http://www.genome.jp/dbget-bin/www_bget?ko:K15362	Q3YK19	662	1.6e-67	Fanconi anemia group J protein homolog OS=Gallus gallus OX=9031 GN=BRIP1 PE=2 SV=1	PF13307	Helicase C-terminal domain	GO:0006139	nucleobase-containing compound metabolic process	GO:0005524//GO:0004386//GO:0003676//GO:0016818	ATP binding//helicase activity//nucleic acid binding//hydrolase activity, acting on acid anhydrides, in phosphorus-containing anhydrides	--	--	KOG1132	Helicase of the DEAD superfamily
Cluster-8921.67128	529.684	52.9548	3.3188	8.3935e-21	4.7084e-18	942	123255925	ABM74187.1	1137	9.8e-122	1-aminocyclopropane-1-carboxylate oxidase [Saccharum arundinaceum]	JX046060.1	JX046060	401	0	Hordeum vulgare ACC oxidase (ACO2c) mRNA, complete cds	K05933	E1.14.17.4	aminocyclopropanecarboxylate oxidase	http://www.genome.jp/dbget-bin/www_bget?ko:K05933	A2Z1W9	1127	5.4e-122	1-aminocyclopropane-1-carboxylate oxidase 1 OS=Oryza sativa subsp. indica OX=39946 GN=ACO1 PE=2 SV=1	PF03171//PF03806	2OG-Fe(II) oxygenase superfamily//AbgT putative transporter family	GO:0055114//GO:0015814//GO:0006811//GO:0015846//GO:1902604	oxidation-reduction process//p-aminobenzoyl-glutamate transport//ion transport//polyamine transport//p-aminobenzoyl-glutamate transmembrane transport	GO:0015558//GO:0016491	secondary active p-aminobenzoyl-glutamate transmembrane transporter activity//oxidoreductase activity	--	--	--	--
Cluster-8921.63794	604.08	1935.22	-1.6801	8.8962e-21	4.9673e-18	337	--	--	--	--	--	--	--	--	--	--	--	--	--	--	--	--	--	--	--	--	--	--	--	--	--	--	--	--
Cluster-8921.38121	5.68212	138.7	-4.6292	9.375e-21	5.2105e-18	596	--	--	--	--	--	--	--	--	--	--	--	--	--	--	--	--	--	--	--	--	--	--	--	--	--	--	--	--
Cluster-8921.6306	1.19734	299.848	-8.1554	1.1041e-20	6.0802e-18	3246	1052204379	XP_008776818.2	1074	6.8e-114	aspartyl protease family protein At5g10770-like [Phoenix dactylifera]	--	--	--	--	--	--	--	--	--	Q8S9J6	940	9e-100	Aspartyl protease family protein At5g10770 OS=Arabidopsis thaliana OX=3702 GN=At5g10770 PE=2 SV=1	--	--	--	--	--	--	--	--	--	--
Cluster-8921.64446	316.343	0.936553	8.4343	1.1031e-20	6.0802e-18	817	--	--	--	--	--	--	--	--	--	--	--	--	--	--	--	--	--	--	--	--	--	--	--	--	--	--	--	--
Cluster-8921.55022	161.415	11.8998	3.7643	1.1341e-20	6.217e-18	630	1557846053	RWR73441.1	250	4.7e-19	rac-like GTP-binding protein ARAC7 [Cinnamomum micranthum f. kanehirae]	XM_022289194.1	XM_022289194	75	1.74529e-29	PREDICTED: Momordica charantia rac-like GTP-binding protein ARAC7 (LOC111014457), mRNA	K04392	RAC1	Ras-related C3 botulinum toxin substrate 1	http://www.genome.jp/dbget-bin/www_bget?ko:K04392	Q68Y52	222	3.1e-17	Rac-like GTP-binding protein 2 OS=Oryza sativa subsp. japonica OX=39947 GN=RAC2 PE=2 SV=1	PF00071	Ras family	--	--	GO:0005525//GO:0003924	GTP binding//GTPase activity	--	--	--	--
Cluster-8921.65576	1459.87	351.431	2.0549	1.1965e-20	6.5295e-18	1087	1315704427	PKU68846.1	442	4.4e-41	Cytochrome P450 71A1 [Dendrobium catenatum]	--	--	--	--	--	--	--	--	--	P24465	415	2.3e-39	Cytochrome P450 71A1 OS=Persea americana OX=3435 GN=CYP71A1 PE=1 SV=2	PF00067	Cytochrome P450	GO:0055114	oxidation-reduction process	GO:0016705//GO:0020037//GO:0005506	oxidoreductase activity, acting on paired donors, with incorporation or reduction of molecular oxygen//heme binding//iron ion binding	--	--	--	--
Cluster-8921.73345	242.407	26.0494	3.2173	1.2815e-20	6.9623e-18	386	1293602245	PKA64057.1	488	7.2e-47	hypothetical protein AXF42_Ash005069 [Apostasia shenzhenica]	XM_014805261.2	XM_014805261	219	9.22593e-110	PREDICTED: Setaria italica protein G1-like1 (LOC101770319), mRNA	--	--	--	--	A2YG32	479	3e-47	Protein G1-like2 OS=Oryza sativa subsp. indica OX=39946 GN=OsI_24078 PE=3 SV=1	--	--	--	--	--	--	--	--	--	--
Cluster-8921.59711	412.221	0	11.26	1.3043e-20	7.0539e-18	1183	50511375	AAT77298.1	145	1.3e-06	unknown protein [Oryza sativa Japonica Group]	--	--	--	--	--	--	--	--	--	--	--	--	--	PF00413	Matrixin	GO:0006508	proteolysis	GO:0008270//GO:0004222	zinc ion binding//metalloendopeptidase activity	GO:0031012	extracellular matrix	--	--
Cluster-8921.36495	27.4759	253.975	-3.2145	1.3602e-20	7.3234e-18	1269	--	--	--	--	--	--	--	--	--	--	--	--	--	--	--	--	--	--	PF03379	CcmB protein	GO:0017004//GO:0015886	cytochrome complex assembly//heme transport	GO:0015232	heme transmembrane transporter activity	GO:0016020	membrane	--	--
Cluster-8921.72571	466.403	24.2549	4.2571	1.3787e-20	7.3904e-18	3702	1557845795	RWR73183.1	1806	1e-198	lysine-specific demethylase JMJ25-like protein [Cinnamomum micranthum f. kanehirae]	XM_026799962.1	XM_026799962	109	1.3444e-47	PREDICTED: Phoenix dactylifera lysine-specific demethylase JMJ25-like (LOC103722435), mRNA	K15601	KDM3	lysine-specific demethylase 3	http://www.genome.jp/dbget-bin/www_bget?ko:K15601	Q9SSE9	718	5.7e-74	Lysine-specific demethylase JMJ25 OS=Arabidopsis thaliana OX=3702 GN=JMJ25 PE=1 SV=1	PF02402//PF00965//PF14987	Lysis protein//Tissue inhibitor of metalloproteinase//NADH dehydrogenase 1 alpha subcomplex subunit 3	GO:0019835//GO:0009405	cytolysis//pathogenesis	GO:0008191	metalloendopeptidase inhibitor activity	GO:0005747//GO:0005743//GO:0019867	mitochondrial respiratory chain complex I//mitochondrial inner membrane//outer membrane	KOG1356	Putative transcription factor 5qNCA, contains JmjC domain
Cluster-8921.69269	175.242	3.73235	5.576	1.6147e-20	8.6171e-18	1848	743833453	XP_010935270.1	1505	4.1e-164	cyclin-B2-2 isoform X1 [Elaeis guineensis]	XM_020228993.1	XM_020228993	219	4.72435e-109	PREDICTED: Ananas comosus cyclin-B2-1-like (LOC109707595), transcript variant X4, mRNA	K05868	CCNB	cyclin B	http://www.genome.jp/dbget-bin/www_bget?ko:K05868	Q0D9C7	1304	3.2e-142	Cyclin-B2-2 OS=Oryza sativa subsp. japonica OX=39947 GN=CYCB2-2 PE=1 SV=1	PF15985//PF02984	KH domain//Cyclin, C-terminal domain	--	--	GO:0003723	RNA binding	GO:0042025	host cell nucleus	--	--
Cluster-8921.63996	2791.59	384.055	2.8609	1.7714e-20	9.4116e-18	1098	--	--	--	--	--	--	--	--	--	--	--	--	--	--	--	--	--	--	--	--	--	--	--	--	--	--	--	--
Cluster-8921.45388	25.825	367.383	-3.8371	1.9072e-20	1.0089e-17	683	--	--	--	--	--	--	--	--	--	--	--	--	--	--	--	--	--	--	--	--	--	--	--	--	--	--	--	--
Cluster-8921.14577	2.90569	182.207	-6.0171	2.0138e-20	1.0606e-17	1376	--	--	--	--	--	--	--	--	--	--	--	--	--	--	--	--	--	--	--	--	--	--	--	--	--	--	--	--
Cluster-8921.64126	430.261	25.4384	4.0836	2.171e-20	1.1384e-17	2017	1150686970	XP_020254657.1	1306	5.3e-141	G2/mitotic-specific cyclin S13-7-like isoform X2 [Asparagus officinalis]	XM_009383100.2	XM_009383100	186	1.1419e-90	PREDICTED: Musa acuminata subsp. malaccensis G2/mitotic-specific cyclin S13-7-like (LOC103969540), transcript variant X2, mRNA	K05868	CCNB	cyclin B	http://www.genome.jp/dbget-bin/www_bget?ko:K05868	Q0JIF2	1059	8.9e-114	Cyclin-B1-1 OS=Oryza sativa subsp. japonica OX=39947 GN=CYCB1-1 PE=2 SV=2	PF02984	Cyclin, C-terminal domain	--	--	--	--	GO:0042025	host cell nucleus	--	--
Cluster-8921.76954	71.4585	531.947	-2.9006	2.3322e-20	1.2177e-17	2092	720061953	XP_010275342.1	474	1.7e-44	PREDICTED: uncharacterized protein LOC104610424 [Nelumbo nucifera]	--	--	--	--	--	--	--	--	--	--	--	--	--	--	--	--	--	--	--	--	--	--	--
Cluster-8921.102902	0	2722.98	-13.785	3.1853e-20	1.6559e-17	1274	53748481	CAH59423.1	546	4.5e-53	hypothetical protein, partial [Plantago major]	--	--	--	--	--	--	--	--	--	P18478	1915	3.1e-213	Genome polyprotein (Fragment) OS=Watermelon mosaic virus II (isolate USA) OX=148360 PE=1 SV=3	PF04220//PF00998//PF00680	Der GTPase activator (YihI)//Viral RNA dependent RNA polymerase//Viral RNA-dependent RNA polymerase	GO:0006351//GO:0006144//GO:0039694	transcription, DNA-templated//purine nucleobase metabolic process//viral RNA genome replication	GO:0003723//GO:0005096//GO:0003968	RNA binding//GTPase activator activity//RNA-directed 5'-3' RNA polymerase activity	GO:0031379	RNA-directed RNA polymerase complex	--	--
Cluster-8921.5966	2.41322	147.267	-5.9201	3.4036e-20	1.7618e-17	574	--	--	--	--	--	CP019093.1	CP019093	53	2.68471e-17	Spirodela polyrhiza strain 9509 chromosome 1 sequence	--	--	--	--	--	--	--	--	--	--	--	--	--	--	--	--	--	--
Cluster-8921.65586	445.242	1757.68	-1.9814	3.5505e-20	1.83e-17	1231	1532873787	RRT45823.1	238	2.3e-17	hypothetical protein B296_00019378 [Ensete ventricosum]	XM_017846720.2	XM_017846720	73	4.52132e-28	PREDICTED: Phoenix dactylifera transcription elongation factor 1 homolog (LOC103723411), transcript variant X2, mRNA	--	--	--	--	Q8LHP0	224	3.6e-17	Transcription elongation factor 1 homolog OS=Oryza sativa subsp. japonica OX=39947 GN=Os07g0631100 PE=3 SV=1	--	--	--	--	--	--	--	--	--	--
Cluster-8921.99792	0.320125	858.151	-11.157	3.5763e-20	1.8354e-17	960	--	--	--	--	--	--	--	--	--	--	--	--	--	--	--	--	--	--	--	--	--	--	--	--	--	--	--	--
Cluster-8921.92583	36.6035	274.854	-2.9135	3.7558e-20	1.9194e-17	844	--	--	--	--	--	--	--	--	--	--	--	--	--	--	--	--	--	--	--	--	--	--	--	--	--	--	--	--
Cluster-8921.102996	0	482.073	-11.287	3.9467e-20	2.0084e-17	581	--	--	--	--	--	--	--	--	--	--	--	--	--	--	P0CK07	525	2.1e-52	P3N-PIPO polyprotein OS=Soybean mosaic virus (strain G2) OX=103931 PE=3 SV=2	PF00851//PF01577	Helper component proteinase//Potyvirus P1 protease	GO:0006508	proteolysis	GO:0004197	cysteine-type endopeptidase activity	--	--	--	--
Cluster-8921.48771	147.163	11.2142	3.7102	3.99e-20	2.0135e-17	1603	1557846197	RWR73585.1	218	6.1e-15	Homeobox domain-containing protein [Cinnamomum micranthum f. kanehirae]	--	--	--	--	--	--	--	--	--	--	--	--	--	--	--	--	--	--	--	--	--	--	--
Cluster-8921.71393	1143.41	260.927	2.1309	3.9838e-20	2.0135e-17	1765	719970709	XP_010272088.1	604	1.2e-59	PREDICTED: casein kinase II subunit alpha-2 [Nelumbo nucifera]	XM_014665765.2	XM_014665765	225	2.08267e-112	PREDICTED: Vigna radiata var. radiata casein kinase II subunit alpha-2 (LOC106777936), mRNA	K03097	CSNK2A	casein kinase II subunit alpha	http://www.genome.jp/dbget-bin/www_bget?ko:K03097	Q9AR27	582	1.6e-58	Casein kinase II subunit alpha-2 OS=Oryza sativa subsp. indica OX=39946 GN=HD6 PE=2 SV=1	PF04424//PF00069//PF07714	MINDY deubiquitinase//Protein kinase domain//Protein tyrosine and serine/threonine kinase	GO:0016579//GO:0006468//GO:0006508	protein deubiquitination//protein phosphorylation//proteolysis	GO:1990380//GO:0005524//GO:0004672//GO:0004843	Lys48-specific deubiquitinase activity//ATP binding//protein kinase activity//thiol-dependent ubiquitin-specific protease activity	--	--	KOG0668	Casein kinase II, alpha subunit
Cluster-8921.47381	146.058	2.71785	5.7388	4.2128e-20	2.117e-17	532	30230341	AAP20866.1	621	3.8e-62	putative dihydroflavonol 4-reductase [Anthurium andraeanum]	AY232494.1	AY232494	256	3.52201e-130	Anthurium andraeanum putative dihydroflavonol 4-reductase (DFR1) mRNA, complete cds	K13082	DFR	bifunctional dihydroflavonol 4-reductase/flavanone 4-reductase	http://www.genome.jp/dbget-bin/www_bget?ko:K13082	Q9XES5	548	4.2e-55	Bifunctional dihydroflavonol 4-reductase/flavanone 4-reductase OS=Malus domestica OX=3750 GN=DFR PE=1 SV=1	PF03581//PF00056//PF01073//PF01623//PF01370	Herpesvirus UL33-like protein//lactate/malate dehydrogenase, NAD binding domain//3-beta hydroxysteroid dehydrogenase/isomerase family//Carlavirus putative nucleic acid binding protein//NAD dependent epimerase/dehydratase family	GO:0008209//GO:0008207//GO:0006694//GO:0019073//GO:0006355//GO:0008210//GO:0055114	androgen metabolic process//C21-steroid hormone metabolic process//steroid biosynthetic process//viral DNA genome packaging//regulation of transcription, DNA-templated//estrogen metabolic process//oxidation-reduction process	GO:0016491//GO:0003676//GO:0016616//GO:0003824//GO:0050662//GO:0003854	oxidoreductase activity//nucleic acid binding//oxidoreductase activity, acting on the CH-OH group of donors, NAD or NADP as acceptor//catalytic activity//obsolete coenzyme binding//3-beta-hydroxy-delta5-steroid dehydrogenase activity	--	--	--	--
Cluster-8921.6129	0	491.912	-11.316	4.2663e-20	2.135e-17	453	--	--	--	--	--	--	--	--	--	--	--	--	--	--	P0CK07	244	6.3e-20	P3N-PIPO polyprotein OS=Soybean mosaic virus (strain G2) OX=103931 PE=3 SV=2	PF01577	Potyvirus P1 protease	GO:0006508	proteolysis	GO:0004197	cysteine-type endopeptidase activity	--	--	--	--
Cluster-8921.65404	2546.66	0	13.888	4.5714e-20	2.2783e-17	659	--	--	--	--	--	--	--	--	--	--	--	--	--	--	--	--	--	--	PF09117	MiAMP1	GO:0045926//GO:0006952	negative regulation of growth//defense response	--	--	--	--	--	--
Cluster-8921.61270	414.505	54.3841	2.9327	4.8633e-20	2.4138e-17	981	743835789	XP_010935915.1	367	2e-32	protein G1-like4 [Elaeis guineensis]	CP019095.1	CP019095	149	2.02046e-70	Spirodela polyrhiza strain 9509 chromosome 3 sequence	--	--	--	--	A2XAV5	359	6.4e-33	Protein G1-like6 OS=Oryza sativa subsp. indica OX=39946 GN=OsI_09389 PE=3 SV=1	PF00539	Transactivating regulatory protein (Tat)	GO:0050434	positive regulation of viral transcription	GO:0001070	RNA-binding transcription regulator activity	GO:0042025	host cell nucleus	--	--
Cluster-8921.101676	9.35848	161.604	-4.0755	7.3134e-20	3.6043e-17	1348	--	--	--	--	--	--	--	--	--	--	--	--	--	--	--	--	--	--	PF07297	Dolichol phosphate-mannose biosynthesis regulatory protein (DPM2)	GO:0019348	dolichol metabolic process	GO:0030234	enzyme regulator activity	GO:0030176	integral component of endoplasmic reticulum membrane	--	--
Cluster-8921.75919	172.421	5.15963	5.0627	7.3219e-20	3.6043e-17	1516	743776049	XP_010918422.1	1226	7.6e-132	microtubule-associated protein RP/EB family member 1C [Elaeis guineensis]	XM_008808302.3	XM_008808302	354	0	PREDICTED: Phoenix dactylifera microtubule-associated protein RP/EB family member 1C (LOC103719185), mRNA	K10436	MAPRE	microtubule-associated protein, RP/EB family	http://www.genome.jp/dbget-bin/www_bget?ko:K10436	Q9FGQ6	973	6.3e-104	Microtubule-associated protein RP/EB family member 1C OS=Arabidopsis thaliana OX=3702 GN=EB1C PE=1 SV=1	PF03271//PF00307	EB1-like C-terminal motif//Calponin homology (CH) domain	--	--	GO:0008017//GO:0005515	microtubule binding//protein binding	GO:0045298	tubulin complex	KOG3000	Microtubule-binding protein involved in cell cycle control
Cluster-8921.77886	319.073	1521.52	-2.2556	7.4644e-20	3.6596e-17	782	1585766047	XP_028077882.1	514	1.4e-49	receptor-like protein EIX2 [Camellia sinensis]	--	--	--	--	--	--	--	--	--	Q6JN46	375	7.1e-35	Receptor-like protein EIX2 OS=Solanum lycopersicum OX=4081 GN=EIX2 PE=1 SV=2	PF13855//PF13516//PF00560	Leucine rich repeat//Leucine Rich repeat//Leucine Rich Repeat	--	--	GO:0005515	protein binding	--	--	--	--
Cluster-8921.55175	257.588	27.6772	3.2194	7.5136e-20	3.6688e-17	1027	223526288	EEF28600.1	268	6.3e-21	conserved hypothetical protein [Ricinus communis]	XM_026022740.1	XM_026022740	160	1.62615e-76	PREDICTED: Oryza sativa Japonica Group protein G1-like1 (LOC4328416), transcript variant X4, mRNA	--	--	--	--	Q9LW68	262	1.2e-21	Protein LIGHT-DEPENDENT SHORT HYPOCOTYLS 4 OS=Arabidopsis thaliana OX=3702 GN=LSH4 PE=1 SV=1	--	--	--	--	--	--	--	--	--	--
Cluster-8921.51790	78.338	484.525	-2.6341	8.9103e-20	4.3332e-17	765	--	--	--	--	--	--	--	--	--	--	--	--	--	--	--	--	--	--	PF00219	Insulin-like growth factor binding protein	GO:0001558	regulation of cell growth	GO:0005520	insulin-like growth factor binding	GO:0016942//GO:0005576	insulin-like growth factor binding protein complex//extracellular region	--	--
Cluster-8921.25479	1.64372	229.447	-7.0552	9.0857e-20	4.4008e-17	1228	--	--	--	--	--	--	--	--	--	--	--	--	--	--	--	--	--	--	--	--	--	--	--	--	--	--	--	--
Cluster-8921.62418	766.686	152.764	2.3267	9.7235e-20	4.6908e-17	418	--	--	--	--	--	--	--	--	--	--	--	--	--	--	--	--	--	--	--	--	--	--	--	--	--	--	--	--
Cluster-8921.72676	473.303	86.2591	2.4573	1.0097e-19	4.8517e-17	1212	1585731066	XP_028061604.1	921	1.4e-96	reticulon-like protein B2 [Camellia sinensis]	XM_008812714.2	XM_008812714	170	5.325e-82	PREDICTED: Phoenix dactylifera reticulon-like protein B5 (LOC103722240), mRNA	--	--	--	--	Q9SUT9	771	1.3e-80	Reticulon-like protein B2 OS=Arabidopsis thaliana OX=3702 GN=RTNLB2 PE=1 SV=1	--	--	--	--	--	--	--	--	--	--
Cluster-8921.91961	5.18549	145.427	-4.8708	1.0353e-19	4.9551e-17	1542	508720569	EOY12466.1	205	1.9e-13	Uncharacterized protein TCM_030972 isoform 1 [Theobroma cacao]	--	--	--	--	--	--	--	--	--	--	--	--	--	PF04272	Phospholamban	GO:0006810//GO:0006816	transport//calcium ion transport	GO:0005246//GO:0042030	calcium channel regulator activity//ATPase inhibitor activity	GO:0016020	membrane	--	--
Cluster-8921.70030	27.0379	234.984	-3.1168	1.14e-19	5.4345e-17	465	1024051528	KZV51135.1	154	4.7e-08	rd22-c protein [Dorcoceras hygrometricum]	--	--	--	--	--	--	--	--	--	Q942D4	148	8.8e-09	BURP domain-containing protein 3 OS=Oryza sativa subsp. japonica OX=39947 GN=BURP3 PE=2 SV=1	--	--	--	--	--	--	--	--	--	--
Cluster-8921.63321	2792.99	1.23208	11.156	1.1757e-19	5.5824e-17	924	--	--	--	--	--	--	--	--	--	--	--	--	--	--	--	--	--	--	PF09117	MiAMP1	GO:0006952//GO:0045926	defense response//negative regulation of growth	--	--	--	--	--	--
Cluster-8921.71183	793.459	123.579	2.6823	1.2038e-19	5.6934e-17	2965	672136893	XP_008792152.1	1469	9.8e-160	pentatricopeptide repeat-containing protein At2g29760, chloroplastic-like [Phoenix dactylifera]	XM_028268483.1	XM_028268483	179	1.31401e-86	PREDICTED: Camellia sinensis plastidic ATP/ADP-transporter-like (LOC114321311), mRNA	--	--	--	--	Q9FI80	1058	1.7e-113	Pentatricopeptide repeat-containing protein At5g48910 OS=Arabidopsis thaliana OX=3702 GN=PCMP-H38 PE=2 SV=1	PF07690//PF14432//PF03219	Major Facilitator Superfamily//DYW family of nucleic acid deaminases//TLC ATP/ADP transporter	GO:0006862//GO:0006810//GO:0055085	nucleotide transport//transport//transmembrane transport	GO:0008270//GO:0022857//GO:0005471	zinc ion binding//transmembrane transporter activity//ATP:ADP antiporter activity	GO:0016021	integral component of membrane	--	--
Cluster-8921.64391	672.728	125.222	2.4247	1.2559e-19	5.9167e-17	3912	1130655207	XP_019704822.1	2818	0	probable RNA-dependent RNA polymerase 5 [Elaeis guineensis]	XR_002293409.1	XR_002293409	64	1.47257e-22	PREDICTED: Phalaenopsis equestris probable RNA-dependent RNA polymerase 5 (LOC110018923), transcript variant X2, misc_RNA	K11699	RDR, RDRP	RNA-dependent RNA polymerase	http://www.genome.jp/dbget-bin/www_bget?ko:K11699	O82190	2107	5.2e-235	Probable RNA-dependent RNA polymerase 3 OS=Arabidopsis thaliana OX=3702 GN=RDR3 PE=3 SV=2	PF06881//PF04625//PF05183//PF02740	RNA polymerase II transcription factor SIII (Elongin) subunit A//DEC-1 protein, N-terminal region//RNA dependent RNA polymerase//Colipase, C-terminal domain	GO:0006357//GO:0006144//GO:0016042//GO:0007586//GO:0007304	regulation of transcription by RNA polymerase II//purine nucleobase metabolic process//lipid catabolic process//digestion//chorion-containing eggshell formation	GO:0003968//GO:0008047//GO:0005213	RNA-directed 5'-3' RNA polymerase activity//enzyme activator activity//structural constituent of egg chorion	GO:0070449//GO:0031379//GO:0005634//GO:0042600//GO:0005576	elongin complex//RNA-directed RNA polymerase complex//nucleus//egg chorion//extracellular region	--	--
Cluster-8921.65269	368.455	39.8054	3.2141	1.2776e-19	5.9955e-17	2765	695055367	XP_009415859.1	2292	3.4e-255	PREDICTED: E3 ubiquitin-protein ligase ORTHRUS 2-like [Musa acuminata subsp. malaccensis]	XM_027220507.1	XM_027220507	240	1.50727e-120	PREDICTED: Coffea arabica E3 ubiquitin-protein ligase ORTHRUS 2-like (LOC113700069), transcript variant X2, mRNA	K10638	UHRF1, NP95	E3 ubiquitin-protein ligase UHRF1	http://www.genome.jp/dbget-bin/www_bget?ko:K10638	Q8VYZ0	2031	2.4e-226	E3 ubiquitin-protein ligase ORTHRUS 2 OS=Arabidopsis thaliana OX=3702 GN=ORTH2 PE=1 SV=1	PF00097//PF07941//PF04564	Zinc finger, C3HC4 type (RING finger)//Potassium channel Kv1.4 tandem inactivation domain//U-box domain	GO:0006813//GO:0016567	potassium ion transport//protein ubiquitination	GO:0004842//GO:0030955//GO:0046872//GO:0005249	ubiquitin-protein transferase activity//potassium ion binding//metal ion binding//voltage-gated potassium channel activity	GO:0008076//GO:0016021	voltage-gated potassium channel complex//integral component of membrane	--	--
Cluster-8921.62528	355.853	28.9283	3.6249	1.4351e-19	6.7088e-17	1317	743810700	XP_010928964.1	1258	1.3e-135	uncharacterized protein LOC105050579 [Elaeis guineensis]	CP019101.1	CP019101	528	0	Spirodela polyrhiza strain 9509 chromosome 9 sequence	K01180	E3.2.1.6	endo-1,3(4)-beta-glucanase	http://www.genome.jp/dbget-bin/www_bget?ko:K01180	D4AZ24	198	4e-14	Probable endo-1,3(4)-beta-glucanase ARB_01444 OS=Arthroderma benhamiae (strain ATCC MYA-4681 / CBS 112371) OX=663331 GN=ARB_01444 PE=1 SV=1	--	--	--	--	--	--	--	--	KOG2254	Predicted endo-1,3-beta-glucanase
Cluster-8921.64899	218.672	21.7314	3.3359	1.6691e-19	7.7721e-17	679	1201313135	OVA13026.1	252	3e-19	AAA+ ATPase domain [Macleaya cordata]	--	--	--	--	--	K08900	BCS1	mitochondrial chaperone BCS1	http://www.genome.jp/dbget-bin/www_bget?ko:K08900	Q9LH83	139	1.4e-07	AAA-ATPase At3g28520 OS=Arabidopsis thaliana OX=3702 GN=At3g28520 PE=3 SV=1	--	--	--	--	--	--	--	--	--	--
Cluster-8921.64686	39316.1	155.105	7.9857	1.7288e-19	8.0192e-17	915	374341512	AEZ35184.1	579	4.8e-57	agglutinin [Pinellia ternata]	AY451853.1	AY451853	347	1.60885e-180	Pinellia pedatisecta mannose-binding lectin PPA gene, complete cds	--	--	--	--	P86626	276	2.5e-23	Mannose-specific lectin 3 OS=Crocus vernus OX=87752 PE=1 SV=3	PF05324	Sperm antigen HE2	--	--	--	--	GO:0005576	extracellular region	--	--
Cluster-8921.60391	2123.46	437.281	2.2792	1.7872e-19	8.2587e-17	1359	743771435	XP_010916006.1	1273	2.4e-137	D-amino-acid transaminase, chloroplastic isoform X1 [Elaeis guineensis]	CP019103.1	CP019103	237	3.40608e-119	Spirodela polyrhiza strain 9509 chromosome 11 sequence	K18482	ADCL	4-amino-4-deoxychorismate lyase	http://www.genome.jp/dbget-bin/www_bget?ko:K18482	Q8L493	931	4.1e-99	D-amino-acid transaminase, chloroplastic OS=Arabidopsis thaliana OX=3702 GN=DAAT PE=1 SV=1	PF01063	Amino-transferase class IV	--	--	GO:0003824	catalytic activity	--	--	--	--
Cluster-8921.73866	326.965	0	10.927	1.8523e-19	8.5269e-17	1170	1052168347	XP_017699631.1	853	1e-88	homeobox protein knotted-1-like LET6 [Phoenix dactylifera]	GU937114.1	GU937114	205	1.79545e-101	Cocos nucifera KNOTTED-like homebox protein 1 (KNOX1) mRNA, complete cds	--	--	--	--	O22299	817	5.9e-86	Homeobox protein knotted-1-like LET6 OS=Solanum lycopersicum OX=4081 GN=LET6 PE=2 SV=1	PF00046//PF03791//PF03789//PF05920	Homeodomain//KNOX2 domain//ELK domain//Homeobox KN domain	GO:0006355	regulation of transcription, DNA-templated	GO:0003677	DNA binding	GO:0005634	nucleus	--	--
Cluster-8921.58262	817.465	74.6858	3.4518	2.0077e-19	9.2071e-17	1196	1562668659	RXI09033.1	725	7.4e-74	hypothetical protein DVH24_023177 [Malus domestica]	KU356776.1	KU356776	285	6.1978e-146	Anthurium andraeanum chalcone isomerase mRNA, complete cds	--	--	--	--	A5HBK6	721	8.2e-75	Chalcone--flavonone isomerase OS=Pyrus communis OX=23211 GN=CHI PE=2 SV=1	PF16035//PF02431//PF16036	Chalcone isomerase like//Chalcone-flavanone isomerase//Chalcone isomerase-like	--	--	GO:0016872	intramolecular lyase activity	--	--	--	--
Cluster-8921.63386	4670.89	1293	1.8529	2.3785e-19	1.0866e-16	1685	--	--	--	--	--	--	--	--	--	--	--	--	--	--	--	--	--	--	--	--	--	--	--	--	--	--	--	--
Cluster-8921.52863	147.351	11.4178	3.6826	2.5466e-19	1.159e-16	5063	1147586299	XP_020096969.1	1594	5.4e-174	uncharacterized protein LOC109716078, partial [Ananas comosus]	--	--	--	--	--	--	--	--	--	P14381	465	1.7e-44	Transposon TX1 uncharacterized 149 kDa protein OS=Xenopus laevis OX=8355 PE=4 SV=1	PF13456//PF04065	Reverse transcriptase-like//Not1 N-terminal domain, CCR4-Not complex component	GO:0051252//GO:0006355	regulation of RNA metabolic process//regulation of transcription, DNA-templated	GO:0003676//GO:0004523	nucleic acid binding//RNA-DNA hybrid ribonuclease activity	GO:0005634	nucleus	--	--
Cluster-8921.68507	1122.35	248.826	2.173	2.6154e-19	1.1858e-16	1848	1147570004	XP_020088624.1	2205	2.8e-245	protein GIGANTEA [Ananas comosus]	XM_008788315.3	XM_008788315	285	9.66372e-146	PREDICTED: Phoenix dactylifera protein GIGANTEA-like (LOC103704831), transcript variant X2, mRNA	K12124	GI	GIGANTEA	http://www.genome.jp/dbget-bin/www_bget?ko:K12124	Q9AWL7	2045	3.8e-228	Protein GIGANTEA OS=Oryza sativa subsp. japonica OX=39947 GN=GI PE=2 SV=2	--	--	--	--	--	--	--	--	--	--
Cluster-8921.65189	415.488	1586.87	-1.9322	2.8987e-19	1.3094e-16	2035	1408190699	RAL50709.1	825	3.2e-85	hypothetical protein DM860_015856 [Cuscuta australis]	--	--	--	--	--	--	--	--	--	--	--	--	--	--	--	--	--	--	--	--	--	--	--
Cluster-8921.96750	0.654615	557.896	-9.6502	3.0478e-19	1.3716e-16	725	--	--	--	--	--	--	--	--	--	--	--	--	--	--	--	--	--	--	--	--	--	--	--	--	--	--	--	--
Cluster-8921.55862	190.251	10.0688	4.2239	3.1052e-19	1.3922e-16	1530	1219083006	XP_021767659.1	142	3.8e-06	homeotic protein knotted-1-like [Chenopodium quinoa]	--	--	--	--	--	--	--	--	--	--	--	--	--	PF03791	KNOX2 domain	--	--	GO:0003677	DNA binding	GO:0005634	nucleus	--	--
Cluster-8921.83741	8.94084	157.832	-4.1308	3.4646e-19	1.5476e-16	726	--	--	--	--	--	--	--	--	--	--	--	--	--	--	--	--	--	--	--	--	--	--	--	--	--	--	--	--
Cluster-8921.59274	130.912	8.4796	3.9442	3.6986e-19	1.646e-16	520	--	--	--	--	--	--	--	--	--	--	--	--	--	--	--	--	--	--	--	--	--	--	--	--	--	--	--	--
Cluster-8921.65818	17365.6	50.1869	8.4344	3.7439e-19	1.66e-16	601	1536884	CAA56115.1	738	1.2e-75	trypsin/chymotrypsin inhibitor [Alocasia macrorrhizos]	X79606.1	X79606	238	4.06516e-120	A.macrorrhiza (Niu Kini) proteinase inhibitor mRNA	--	--	--	--	P35812	727	8.3e-76	Trypsin/chymotrypsin inhibitor OS=Alocasia macrorrhizos OX=4456 PE=1 SV=1	PF00197	Trypsin and protease inhibitor	--	--	GO:0004866	endopeptidase inhibitor activity	--	--	--	--
Cluster-8921.54492	5.12803	141.237	-4.8338	3.845e-19	1.6986e-16	1555	--	--	--	--	--	--	--	--	--	--	--	--	--	--	--	--	--	--	--	--	--	--	--	--	--	--	--	--
Cluster-8921.64669	3494.2	791.199	2.1425	4.2589e-19	1.8746e-16	1373	--	--	--	--	--	--	--	--	--	--	--	--	--	--	--	--	--	--	--	--	--	--	--	--	--	--	--	--
Cluster-8921.64318	365.438	66.098	2.4633	4.9027e-19	2.1501e-16	1448	--	--	--	--	--	--	--	--	--	--	--	--	--	--	--	--	--	--	--	--	--	--	--	--	--	--	--	--
Cluster-8921.30699	20.3225	307.956	-3.932	5.0821e-19	2.2208e-16	888	--	--	--	--	--	--	--	--	--	--	--	--	--	--	--	--	--	--	--	--	--	--	--	--	--	--	--	--
Cluster-8921.58429	1056.61	196.67	2.4252	5.2657e-19	2.2927e-16	958	694311926	XP_009360082.1	1065	2.2e-113	PREDICTED: probable isoaspartyl peptidase/L-asparaginase 2 [Pyrus x bretschneideri]	NM_001326688.1	NM_001326688	328	6.15505e-170	Zea mays probable isoaspartyl peptidase/L-asparaginase 2 (LOC103645841), mRNA	K13051	iaaA, ASRGL1	beta-aspartyl-peptidase (threonine type)	http://www.genome.jp/dbget-bin/www_bget?ko:K13051	Q8GXG1	985	1.6e-105	Probable isoaspartyl peptidase/L-asparaginase 2 OS=Arabidopsis thaliana OX=3702 GN=At3g16150 PE=2 SV=2	PF01112	Asparaginase	--	--	GO:0016787	hydrolase activity	--	--	KOG1592	Asparaginase
Cluster-8921.102903	0.320125	681.441	-10.824	5.9036e-19	2.5574e-16	1100	--	--	--	--	--	--	--	--	--	--	--	--	--	--	--	--	--	--	--	--	--	--	--	--	--	--	--	--
Cluster-8921.73592	74.907	464.134	-2.637	5.9161e-19	2.5574e-16	402	902194625	KNA12593.1	431	3.1e-40	hypothetical protein SOVF_124460 isoform A [Spinacia oleracea]	--	--	--	--	--	--	--	--	--	--	--	--	--	--	--	--	--	--	--	--	--	--	--
Cluster-8921.4036	4.82644	128.021	-4.7192	5.9445e-19	2.5605e-16	1367	--	--	--	--	--	--	--	--	--	--	--	--	--	--	--	--	--	--	--	--	--	--	--	--	--	--	--	--
Cluster-8921.62390	834.712	113.026	2.887	6.0426e-19	2.5935e-16	1018	743869379	XP_010905798.1	462	2e-43	protein LIGHT-DEPENDENT SHORT HYPOCOTYLS 4 [Elaeis guineensis]	XM_020259544.1	XM_020259544	229	7.08472e-115	PREDICTED: Ananas comosus protein LIGHT-DEPENDENT SHORT HYPOCOTYLS 4-like (LOC109728971), mRNA	--	--	--	--	A2XVI8	429	5.1e-41	Protein G1-like4 OS=Oryza sativa subsp. indica OX=39946 GN=OsI_16643 PE=3 SV=1	--	--	--	--	--	--	--	--	--	--
Cluster-8921.87935	6.54498	127.119	-4.3217	6.1445e-19	2.6279e-16	1730	1025077127	XP_016453580.1	319	1.3e-26	PREDICTED: UDP-N-acetylglucosamine--dolichyl-phosphate N-acetylglucosaminephosphotransferase-like [Nicotiana tabacum]	XM_020419520.1	XM_020419520	57	5.01689e-19	PREDICTED: Asparagus officinalis UDP-N-acetylglucosamine--dolichyl-phosphate N-acetylglucosaminephosphotransferase-like (LOC109849661), mRNA	K01001	ALG7	UDP-N-acetylglucosamine--dolichyl-phosphate N-acetylglucosaminephosphotransferase	http://www.genome.jp/dbget-bin/www_bget?ko:K01001	Q5EA65	175	2.4e-11	UDP-N-acetylglucosamine--dolichyl-phosphate N-acetylglucosaminephosphotransferase OS=Bos taurus OX=9913 GN=DPAGT1 PE=2 SV=1	PF00953	Glycosyl transferase family 4	GO:0009252//GO:0006629	peptidoglycan biosynthetic process//lipid metabolic process	GO:0008963	phospho-N-acetylmuramoyl-pentapeptide-transferase activity	GO:0016021	integral component of membrane	KOG2788	Glycosyltransferase
Cluster-8921.64569	1344.99	3.7658	8.4941	6.5666e-19	2.7985e-16	957	281398220	ADA67933.1	325	1.4e-27	putative 14 kDa proline-rich protein DC2.15 [Wolffia arrhiza]	XM_008788768.3	XM_008788768	100	3.414e-43	PREDICTED: Phoenix dactylifera 14 kDa proline-rich protein DC2.15-like (LOC103705143), mRNA	--	--	--	--	Q39176	246	7.9e-20	Lipid transfer protein EARLI 1 OS=Arabidopsis thaliana OX=3702 GN=EARLI1 PE=1 SV=1	PF03824	High-affinity nickel-transport protein	GO:0015675//GO:0035444	nickel cation transport//nickel cation transmembrane transport	GO:0015099	nickel cation transmembrane transporter activity	GO:0005887	integral component of plasma membrane	--	--
Cluster-8921.51563	234.655	23.1171	3.3382	7.713e-19	3.2755e-16	1032	--	--	--	--	--	--	--	--	--	--	--	--	--	--	--	--	--	--	--	--	--	--	--	--	--	--	--	--
Cluster-8921.58705	106.598	614.644	-2.5258	7.8735e-19	3.3319e-16	604	672207742	XP_008779843.1	415	3.3e-38	receptor-like protein 43, partial [Phoenix dactylifera]	--	--	--	--	--	--	--	--	--	Q6JN46	269	1.1e-22	Receptor-like protein EIX2 OS=Solanum lycopersicum OX=4081 GN=EIX2 PE=1 SV=2	PF13855//PF13516//PF00560	Leucine rich repeat//Leucine Rich repeat//Leucine Rich Repeat	--	--	GO:0005515	protein binding	--	--	--	--
Cluster-8921.95427	23.3359	250.474	-3.4394	8.1393e-19	3.4324e-16	1067	565492958	XP_006304118.1	688	1.3e-69	sphinganine C4-monooxygenase 2 [Capsella rubella]	CP019107.1	CP019107	77	2.33207e-30	Spirodela polyrhiza strain 9509 chromosome 15 sequence	K04713	SUR2	sphinganine C4-monooxygenase	http://www.genome.jp/dbget-bin/www_bget?ko:K04713	Q9AST3	670	6e-69	Sphinganine C4-monooxygenase 2 OS=Arabidopsis thaliana OX=3702 GN=SBH2 PE=1 SV=1	PF04116	Fatty acid hydroxylase superfamily	GO:0008610//GO:0055114	lipid biosynthetic process//oxidation-reduction process	GO:0016491//GO:0005506	oxidoreductase activity//iron ion binding	--	--	KOG0874	Sphingolipid hydroxylase
Cluster-8921.68689	281.644	17.8149	3.9861	8.6466e-19	3.6336e-16	1526	1557876733	RWR96851.1	484	8.3e-46	extensin-2-like protein [Cinnamomum micranthum f. kanehirae]	M76670.1	M76670	193	1.10468e-94	L.esculentum extensin (class I) gene, complete cds	--	--	--	--	--	--	--	--	PF03876//PF04554//PF00298	SHS2 domain found in N terminus of Rpb7p/Rpc25p/MJ0397//Extensin-like region//Ribosomal protein L11, RNA binding domain	GO:0009664//GO:0006412//GO:0042254//GO:0042546//GO:0006351	plant-type cell wall organization//translation//ribosome biogenesis//cell wall biogenesis//transcription, DNA-templated	GO:0005199//GO:0003735	structural constituent of cell wall//structural constituent of ribosome	GO:0005618//GO:0005840	cell wall//ribosome	--	--
Cluster-8921.57545	142.316	3.21137	5.4316	8.8384e-19	3.7013e-16	4346	1147586299	XP_020096969.1	1646	4.3e-180	uncharacterized protein LOC109716078, partial [Ananas comosus]	--	--	--	--	--	--	--	--	--	P14381	500	1.3e-48	Transposon TX1 uncharacterized 149 kDa protein OS=Xenopus laevis OX=8355 PE=4 SV=1	PF13456//PF00075	Reverse transcriptase-like//RNase H	GO:0051252	regulation of RNA metabolic process	GO:0004523//GO:0003676	RNA-DNA hybrid ribonuclease activity//nucleic acid binding	--	--	--	--
Cluster-8921.63271	2152.69	10243.8	-2.2503	8.8844e-19	3.7077e-16	612	719980270	XP_010249743.1	543	4.8e-53	PREDICTED: BURP domain protein RD22 [Nelumbo nucifera]	XM_015775371.2	XM_015775371	50	1.33665e-15	PREDICTED: Oryza sativa Japonica Group BURP domain-containing protein 3-like (LOC4324159), mRNA	--	--	--	--	Q942D4	516	2.5e-51	BURP domain-containing protein 3 OS=Oryza sativa subsp. japonica OX=39947 GN=BURP3 PE=2 SV=1	--	--	--	--	--	--	--	--	--	--
Cluster-8921.67823	171.472	13.8843	3.6361	9.3723e-19	3.8978e-16	894	1220032830	XP_021816218.1	302	6.2e-25	AAA-ATPase At2g18193-like [Prunus avium]	CP019103.1	CP019103	103	6.8376e-45	Spirodela polyrhiza strain 9509 chromosome 11 sequence	K08900	BCS1	mitochondrial chaperone BCS1	http://www.genome.jp/dbget-bin/www_bget?ko:K08900	Q147F9	252	1.5e-20	AAA-ATPase At3g50940 OS=Arabidopsis thaliana OX=3702 GN=At3g50940 PE=2 SV=1	PF00004	ATPase family associated with various cellular activities (AAA)	--	--	GO:0005524	ATP binding	--	--	--	--
Cluster-8921.34916	44.429	424.307	-3.2592	9.527e-19	3.9485e-16	2361	1147579233	XP_020093380.1	1824	5.4e-201	cysteine-rich receptor-like protein kinase 2 [Ananas comosus]	XM_018978600.1	XM_018978600	185	4.81944e-90	PREDICTED: Juglans regia cysteine-rich receptor-like protein kinase 2 (LOC109001352), mRNA	--	--	--	--	Q9CAL3	932	5.5e-99	Cysteine-rich receptor-like protein kinase 2 OS=Arabidopsis thaliana OX=3702 GN=CRK2 PE=1 SV=1	PF12833//PF07714//PF00069	Helix-turn-helix domain//Protein tyrosine and serine/threonine kinase//Protein kinase domain	GO:0006468//GO:0006355	protein phosphorylation//regulation of transcription, DNA-templated	GO:0004672//GO:0005524//GO:0043565//GO:0003700	protein kinase activity//ATP binding//sequence-specific DNA binding//DNA-binding transcription factor activity	GO:0005667	transcription regulator complex	--	--
Cluster-8921.6230	5.03168	120.676	-4.5453	1.0181e-18	4.2052e-16	1098	--	--	--	--	--	--	--	--	--	--	--	--	--	--	--	--	--	--	--	--	--	--	--	--	--	--	--	--
Cluster-8921.62079	623.997	121.954	2.3532	1.0377e-18	4.2714e-16	1837	1150718365	XP_020269765.1	1201	7.3e-129	ornithine aminotransferase, mitochondrial [Asparagus officinalis]	XM_021785019.1	XM_021785019	294	9.5374e-151	PREDICTED: Hevea brasiliensis ornithine aminotransferase, mitochondrial-like (LOC110635609), transcript variant X5, mRNA	K00819	rocD, OAT	ornithine--oxo-acid transaminase	http://www.genome.jp/dbget-bin/www_bget?ko:K00819	Q10G56	1128	8.1e-122	Ornithine aminotransferase, mitochondrial OS=Oryza sativa subsp. japonica OX=39947 GN=OAT PE=2 SV=1	PF00202//PF16554//PF06154	Aminotransferase class-III//Dimerisation domain of d-ornithine 4,5-aminomutase//CbeA_antitoxin, type IV, cytoskeleton bundling-enhancing factor A	GO:0051495	positive regulation of cytoskeleton organization	GO:0046983//GO:0008483//GO:0030170	protein dimerization activity//transaminase activity//pyridoxal phosphate binding	--	--	KOG1402	Ornithine aminotransferase
Cluster-8921.65503	237.314	17.071	3.7915	1.0783e-18	4.4233e-16	3822	672187095	XP_008813251.1	2317	5.9e-258	kinesin-like protein KIN-12C [Phoenix dactylifera]	--	--	--	--	--	K10400	KIF15	kinesin family member 15	http://www.genome.jp/dbget-bin/www_bget?ko:K10400	Q5W6L9	1798	3.4e-199	Kinesin-like protein KIN-12C OS=Oryza sativa subsp. japonica OX=39947 GN=KIN12C PE=2 SV=1	PF16796//PF05923//PF00225	Microtubule binding//APC repeat//Kinesin motor domain	GO:0016055//GO:0007018//GO:0007017	Wnt signaling pathway//microtubule-based movement//microtubule-based process	GO:0003777//GO:0008017//GO:0005524	microtubule motor activity//microtubule binding//ATP binding	GO:0045298//GO:0005874	tubulin complex//microtubule	--	--
Cluster-8921.99818	23.723	202.74	-3.0786	1.1555e-18	4.724e-16	1186	--	--	--	--	--	--	--	--	--	--	--	--	--	--	--	--	--	--	--	--	--	--	--	--	--	--	--	--
Cluster-8921.49049	270.784	20.8705	3.6882	1.1885e-18	4.8424e-16	990	--	--	--	--	--	--	--	--	--	--	--	--	--	--	--	--	--	--	PF10584	Proteasome subunit A N-terminal signature	GO:0006511	ubiquitin-dependent protein catabolic process	GO:0004175	endopeptidase activity	GO:0019773	proteasome core complex, alpha-subunit complex	--	--
Cluster-8921.22638	6.21049	129.307	-4.4265	1.2032e-18	4.8859e-16	1396	--	--	--	--	--	--	--	--	--	--	--	--	--	--	--	--	--	--	--	--	--	--	--	--	--	--	--	--
Cluster-8921.70826	304.321	38.7742	2.9699	1.222e-18	4.9457e-16	1894	--	--	--	--	--	--	--	--	--	--	--	--	--	--	--	--	--	--	--	--	--	--	--	--	--	--	--	--
Cluster-8921.16150	10.8789	138.497	-3.6772	1.3249e-18	5.3443e-16	942	--	--	--	--	--	--	--	--	--	--	--	--	--	--	--	--	--	--	--	--	--	--	--	--	--	--	--	--
Cluster-8921.10326	0.66898	509.112	-9.5166	1.363e-18	5.4776e-16	1326	--	--	--	--	--	--	--	--	--	--	--	--	--	--	--	--	--	--	--	--	--	--	--	--	--	--	--	--
Cluster-8921.63582	1022.4	201.811	2.3403	1.3671e-18	5.4776e-16	1172	--	--	--	--	--	--	--	--	--	--	--	--	--	--	--	--	--	--	--	--	--	--	--	--	--	--	--	--
Cluster-8921.65806	926.502	150.267	2.6234	1.425e-18	5.6908e-16	862	633046	BAA03723.1	216	5.6e-15	25kD storage protein [Colocasia esculenta]	--	--	--	--	--	--	--	--	--	P35812	186	6.4e-13	Trypsin/chymotrypsin inhibitor OS=Alocasia macrorrhizos OX=4456 PE=1 SV=1	PF00197	Trypsin and protease inhibitor	--	--	GO:0004866	endopeptidase inhibitor activity	--	--	--	--
Cluster-8921.60730	866.165	161.498	2.4223	1.4546e-18	5.7898e-16	1620	--	--	--	--	--	--	--	--	--	--	--	--	--	--	--	--	--	--	--	--	--	--	--	--	--	--	--	--
Cluster-8921.33957	4.57094	139.674	-4.9437	1.5366e-18	6.0963e-16	509	1293605327	PKA65727.1	215	4.3e-15	hypothetical protein AXF42_Ash013142 [Apostasia shenzhenica]	--	--	--	--	--	--	--	--	--	--	--	--	--	--	--	--	--	--	--	--	--	--	--
Cluster-8921.103125	1.78733	193.86	-6.792	1.5676e-18	6.1784e-16	2986	1173128202	XP_006846858.3	1248	4.2e-134	probable inactive leucine-rich repeat receptor kinase XIAO [Amborella trichopoda]	--	--	--	--	--	--	--	--	--	Q6JN46	789	2.7e-82	Receptor-like protein EIX2 OS=Solanum lycopersicum OX=4081 GN=EIX2 PE=1 SV=2	PF00560//PF13516//PF13855//PF04905	Leucine Rich Repeat//Leucine Rich repeat//Leucine rich repeat//NAB conserved region 2 (NCD2)	GO:0045892	negative regulation of transcription, DNA-templated	GO:0005515	protein binding	GO:0005634	nucleus	--	--
Cluster-8921.6307	0	307.204	-10.637	1.5634e-18	6.1784e-16	767	--	--	--	--	--	--	--	--	--	--	--	--	--	--	P0CK07	1299	5e-142	P3N-PIPO polyprotein OS=Soybean mosaic virus (strain G2) OX=103931 PE=3 SV=2	PF00851	Helper component proteinase	GO:0006508	proteolysis	GO:0004197	cysteine-type endopeptidase activity	--	--	--	--
Cluster-8921.62953	2849.25	10.74	8.053	1.5747e-18	6.1861e-16	596	633044	BAA03722.1	398	3.1e-36	12kD storage protein, partial [Colocasia esculenta]	D16173.1	D16173	176	1.17721e-85	Colocasia esculenta mRNA for 12kD storage protein, partial cds	--	--	--	--	P86626	224	1.7e-17	Mannose-specific lectin 3 OS=Crocus vernus OX=87752 PE=1 SV=3	--	--	--	--	--	--	--	--	--	--
Cluster-8921.62999	223.702	6.49191	5.1187	1.6183e-18	6.337e-16	3624	1130636522	XP_019708609.1	3037	0	condensin complex subunit 3 [Elaeis guineensis]	XM_002267620.3	XM_002267620	288	4.11065e-147	PREDICTED: Vitis vinifera condensin complex subunit 3 (LOC100242435), mRNA	K06678	YCG1, CAPG	condensin complex subunit 3	http://www.genome.jp/dbget-bin/www_bget?ko:K06678	Q9YHB5	352	1.5e-31	Condensin complex subunit 3 OS=Xenopus laevis OX=8355 GN=ncapg PE=1 SV=1	PF02985//PF11837//PF08100	HEAT repeat//Domain of unknown function (DUF3357)//Dimerisation domain	GO:0005982//GO:0005985//GO:0006012	starch metabolic process//sucrose metabolic process//galactose metabolic process	GO:0004575//GO:0005515//GO:0046983//GO:0004564	sucrose alpha-glucosidase activity//protein binding//protein dimerization activity//beta-fructofuranosidase activity	GO:0017177	glucosidase II complex	KOG2025	Chromosome condensation complex Condensin, subunit G
Cluster-8921.70985	420.156	56.9915	2.8785	1.6416e-18	6.4074e-16	1832	--	--	--	--	--	--	--	--	--	--	--	--	--	--	--	--	--	--	--	--	--	--	--	--	--	--	--	--
Cluster-8921.70817	286.093	56.0431	2.3509	1.7221e-18	6.6998e-16	1643	1201304032	OVA05706.1	1224	1.4e-131	UDP-glucuronosyl/UDP-glucosyltransferase [Macleaya cordata]	--	--	--	--	--	--	--	--	--	Q43716	1084	9.1e-117	Anthocyanidin-3-O-glucoside rhamnosyltransferase OS=Petunia hybrida OX=4102 GN=RT PE=2 SV=1	PF00201	UDP-glucoronosyl and UDP-glucosyl transferase	--	--	GO:0016758	transferase activity, transferring hexosyl groups	--	--	--	--
Cluster-8921.63983	1020.25	209.981	2.2804	1.8423e-18	7.1445e-16	721	1091728629	XP_018683446.1	504	1.9e-48	PREDICTED: cytochrome P450 71A1-like isoform X2 [Musa acuminata subsp. malaccensis]	XM_018953460.1	XM_018953460	41	1.59624e-10	PREDICTED: Juglans regia cytochrome P450 71A1-like (LOC108982166), mRNA	--	--	--	--	P24465	476	1.3e-46	Cytochrome P450 71A1 OS=Persea americana OX=3435 GN=CYP71A1 PE=1 SV=2	PF00067//PF08728	Cytochrome P450//CRT10	GO:0055114//GO:0006357	oxidation-reduction process//regulation of transcription by RNA polymerase II	GO:0016705//GO:0020037//GO:0005506	oxidoreductase activity, acting on paired donors, with incorporation or reduction of molecular oxygen//heme binding//iron ion binding	--	--	--	--
Cluster-8921.80366	588.932	133.707	2.1385	2.0252e-18	7.8285e-16	747	--	--	--	--	--	--	--	--	--	--	--	--	--	--	--	--	--	--	--	--	--	--	--	--	--	--	--	--
Cluster-8921.53772	166.458	10.1467	4.0218	2.2491e-18	8.6663e-16	1650	720028984	XP_010265080.1	575	2.5e-56	PREDICTED: uncharacterized protein LOC104602912 isoform X1 [Nelumbo nucifera]	--	--	--	--	--	--	--	--	--	--	--	--	--	--	--	--	--	--	--	--	--	--	--
Cluster-8921.71530	388.607	88.2242	2.1409	2.2846e-18	8.775e-16	1199	1130645150	XP_019710440.1	1105	6.4e-118	ABC transporter B family member 4 isoform X1 [Elaeis guineensis]	XM_009419248.2	XM_009419248	177	6.76435e-86	PREDICTED: Musa acuminata subsp. malaccensis ABC transporter B family member 11-like (LOC103997905), mRNA	K05658	ABCB1, CD243	ATP-binding cassette, subfamily B (MDR/TAP), member 1	http://www.genome.jp/dbget-bin/www_bget?ko:K05658	Q9M1Q9	1049	7.6e-113	ABC transporter B family member 21 OS=Arabidopsis thaliana OX=3702 GN=ABCB21 PE=1 SV=2	PF00005//PF00503//PF00270//PF07728//PF13304//PF06414//PF03193	ABC transporter//G-protein alpha subunit//DEAD/DEAH box helicase//AAA domain (dynein-related subfamily)//AAA domain, putative AbiEii toxin, Type IV TA system//Zeta toxin//RsgA GTPase	GO:0007186	G protein-coupled receptor signaling pathway	GO:0005524//GO:0016887//GO:0005525//GO:0019001//GO:0003924//GO:0016301//GO:0003676//GO:0031683	ATP binding//ATPase activity//GTP binding//guanyl nucleotide binding//GTPase activity//kinase activity//nucleic acid binding//G-protein beta/gamma-subunit complex binding	--	--	--	--
Cluster-8921.81144	692.184	2789.84	-2.0116	2.3812e-18	9.117e-16	645	1035916168	OAY45760.1	187	9.7e-12	hypothetical protein MANES_07G089100 [Manihot esculenta]	--	--	--	--	--	K07213	ATOX1, ATX1, copZ, golB	copper chaperone	http://www.genome.jp/dbget-bin/www_bget?ko:K07213	O82089	173	1.6e-11	Copper transport protein CCH OS=Arabidopsis thaliana OX=3702 GN=CCH PE=1 SV=1	--	--	--	--	--	--	--	--	--	--
Cluster-8921.73344	141.084	1.54147	6.5309	2.495e-18	9.5224e-16	1217	1376931876	XP_024534410.1	329	6.3e-28	protein G1-like1 [Selaginella moellendorffii]	XM_003581381.4	XM_003581381	129	3.31079e-59	PREDICTED: Brachypodium distachyon protein G1-like4 (LOC100821276), mRNA	--	--	--	--	A2XVI8	322	1.5e-28	Protein G1-like4 OS=Oryza sativa subsp. indica OX=39946 GN=OsI_16643 PE=3 SV=1	PF06645	Microsomal signal peptidase 12 kDa subunit (SPC12)	GO:0006465	signal peptide processing	GO:0008233	peptidase activity	GO:0016021//GO:0005787	integral component of membrane//signal peptidase complex	--	--
Cluster-8921.59813	292.651	19.6849	3.8994	2.5519e-18	9.6851e-16	2275	672124107	XP_008785430.1	1380	1.6e-149	UPF0503 protein At3g09070, chloroplastic-like [Phoenix dactylifera]	CP019097.1	CP019097	348	1.13617e-180	Spirodela polyrhiza strain 9509 chromosome 5 sequence	--	--	--	--	Q9SS80	744	3.4e-77	Protein OCTOPUS OS=Arabidopsis thaliana OX=3702 GN=OPS PE=1 SV=1	--	--	--	--	--	--	--	--	--	--
Cluster-8921.65279	224.276	19.8969	3.4984	2.5537e-18	9.6851e-16	431	--	--	--	--	--	XM_025960419.1	XM_025960419	69	2.5207e-26	PREDICTED: Panicum hallii expansin-A5-like (LOC112893211), mRNA	--	--	--	--	--	--	--	--	--	--	--	--	--	--	--	--	--	--
Cluster-8921.40574	62.1617	367.502	-2.5706	2.5887e-18	9.7871e-16	788	--	--	--	--	--	--	--	--	--	--	--	--	--	--	--	--	--	--	--	--	--	--	--	--	--	--	--	--
Cluster-8921.22586	0	30230.8	-17.258	2.6344e-18	9.9287e-16	1604	1395913659	PXF40008.1	141	5.2e-06	putative pre-mRNA-splicing factor ATP-dependent RNA helicase DEAH2 [Gracilariopsis chorda]	--	--	--	--	--	--	--	--	--	P17766	1849	1.7e-205	Genome polyprotein OS=Plum pox potyvirus (isolate NAT) OX=12213 PE=3 SV=1	PF00270//PF04851//PF08440//PF07652	DEAD/DEAH box helicase//Type III restriction enzyme, res subunit//Potyviridae polyprotein//Flavivirus DEAD domain	GO:0018144//GO:0006144	RNA-protein covalent cross-linking//purine nucleobase metabolic process	GO:0016787//GO:0005524//GO:0004386//GO:0003677//GO:0003968//GO:0003676//GO:0016818//GO:0005198	hydrolase activity//ATP binding//helicase activity//DNA binding//RNA-directed 5'-3' RNA polymerase activity//nucleic acid binding//hydrolase activity, acting on acid anhydrides, in phosphorus-containing anhydrides//structural molecule activity	GO:0031379	RNA-directed RNA polymerase complex	--	--
Cluster-8921.74601	163.041	7.98328	4.361	2.6995e-18	1.0142e-15	2888	1201321601	OVA20381.1	2501	2.1e-279	Mini-chromosome maintenance [Macleaya cordata]	KY533213.1	KY533213	1604	0	Pinellia ternata AT2G16440 mRNA, partial sequence	K02212	MCM4, CDC54	DNA replication licensing factor MCM4	http://www.genome.jp/dbget-bin/www_bget?ko:K02212	Q5JKB0	2387	1.3e-267	DNA replication licensing factor MCM4 OS=Oryza sativa subsp. japonica OX=39947 GN=MCM4 PE=3 SV=2	PF00493//PF07728//PF07726//PF00158	MCM P-loop domain//AAA domain (dynein-related subfamily)//ATPase family associated with various cellular activities (AAA)//Sigma-54 interaction domain	GO:0006355//GO:0006270	regulation of transcription, DNA-templated//DNA replication initiation	GO:0016887//GO:0005524//GO:0003677//GO:0008134	ATPase activity//ATP binding//DNA binding//transcription factor binding	GO:0005667	transcription regulator complex	KOG0478	DNA replication licensing factor, MCM4 component
Cluster-8921.47403	171.986	11.6517	3.8881	2.9053e-18	1.0882e-15	1942	1130632805	XP_019705340.1	1682	1.3e-184	protein DETOXIFICATION 41 [Elaeis guineensis]	XM_009414230.2	XM_009414230	352	0	PREDICTED: Musa acuminata subsp. malaccensis protein DETOXIFICATION 41 (LOC103993980), mRNA	K03327	TC.MATE, SLC47A, norM, mdtK, dinF	multidrug resistance protein, MATE family	http://www.genome.jp/dbget-bin/www_bget?ko:K03327	Q9LYT3	1428	1.4e-156	Protein DETOXIFICATION 41 OS=Arabidopsis thaliana OX=3702 GN=DTX41 PE=2 SV=1	PF01554//PF17050//PF06714	MatE//Altered inheritance of mitochondria 5//Gp5 N-terminal OB domain	GO:0055085//GO:0006810//GO:0042407	transmembrane transport//transport//cristae formation	GO:0042910//GO:0005515//GO:0015297	xenobiotic transmembrane transporter activity//protein binding//antiporter activity	GO:0061617//GO:0016020//GO:0044284	MICOS complex//membrane//mitochondrial crista junction	--	--
Cluster-8921.72462	296.033	48.0815	2.6227	2.9236e-18	1.0917e-15	3113	672184158	XP_008812381.1	796	1.1e-81	uncharacterized protein LOC103723283 [Phoenix dactylifera]	XM_018587331.1	XM_018587331	41	7.14117e-10	PREDICTED: Raphanus sativus uncharacterized LOC108814708 (LOC108814708), mRNA	--	--	--	--	--	--	--	--	PF00424	REV protein (anti-repression trans-activator protein)	GO:0006355	regulation of transcription, DNA-templated	GO:0003700	DNA-binding transcription factor activity	GO:0042025//GO:0005667	host cell nucleus//transcription regulator complex	--	--
Cluster-8921.70355	135.304	5.17082	4.7097	3.446e-18	1.2827e-15	429	1063518362	XP_017980903.1	238	7.8e-18	PREDICTED: cytochrome P450 83B1 [Theobroma cacao]	--	--	--	--	--	--	--	--	--	O81970	173	1e-11	Cytochrome P450 71A9 OS=Glycine max OX=3847 GN=CYP71A9 PE=2 SV=1	PF00067	Cytochrome P450	GO:0055114	oxidation-reduction process	GO:0005506//GO:0020037//GO:0016705	iron ion binding//heme binding//oxidoreductase activity, acting on paired donors, with incorporation or reduction of molecular oxygen	--	--	--	--
Cluster-8921.5983	0	315.09	-10.673	3.9216e-18	1.4553e-15	1845	--	--	--	--	--	--	--	--	--	--	--	--	--	--	--	--	--	--	PF09004//PF03160	Domain of unknown function (DUF1891)//Calx-beta domain	GO:0007154//GO:0055114	cell communication//oxidation-reduction process	GO:0008168//GO:0016706	methyltransferase activity//2-oxoglutarate-dependent dioxygenase activity	GO:0016021	integral component of membrane	--	--
Cluster-8921.48943	301.014	0	10.808	4.3528e-18	1.6104e-15	648	255541170	XP_002511649.1	531	1.3e-51	putative expansin-B2 [Ricinus communis]	--	--	--	--	--	--	--	--	--	Q7XT39	470	5.6e-46	Expansin-B5 OS=Oryza sativa subsp. japonica OX=39947 GN=EXPB5 PE=2 SV=2	--	--	--	--	--	--	--	--	--	--
Cluster-8921.25289	5.19383	151.708	-4.8041	4.7911e-18	1.7671e-15	437	--	--	--	--	--	--	--	--	--	--	--	--	--	--	--	--	--	--	--	--	--	--	--	--	--	--	--	--
Cluster-8921.67996	884.682	88.906	3.3124	5.5834e-18	2.053e-15	2688	1315719836	PKU83338.1	347	1.1e-29	hypothetical protein MA16_Dca016285 [Dendrobium catenatum]	--	--	--	--	--	--	--	--	--	--	--	--	--	PF00098	Zinc knuckle	--	--	GO:0003676//GO:0008270	nucleic acid binding//zinc ion binding	--	--	--	--
Cluster-8921.35870	9.31122	132.813	-3.8256	5.8985e-18	2.1623e-15	871	--	--	--	--	--	--	--	--	--	--	--	--	--	--	--	--	--	--	--	--	--	--	--	--	--	--	--	--
Cluster-8921.66175	948.082	198.587	2.2552	6.4025e-18	2.3399e-15	1899	743788486	XP_010922677.1	2082	5.2e-231	alanine--glyoxylate aminotransferase 2 homolog 3, mitochondrial [Elaeis guineensis]	XM_020258459.1	XM_020258459	464	0	PREDICTED: Ananas comosus alanine--glyoxylate aminotransferase 2 homolog 3, mitochondrial-like (LOC109728129), mRNA	K00827	AGXT2	alanine-glyoxylate transaminase / (R)-3-amino-2-methylpropionate-pyruvate transaminase	http://www.genome.jp/dbget-bin/www_bget?ko:K00827	Q9SR86	1787	3.2e-198	Alanine--glyoxylate aminotransferase 2 homolog 3, mitochondrial OS=Arabidopsis thaliana OX=3702 GN=At3g08860 PE=2 SV=1	PF00155//PF00202	Aminotransferase class I and II//Aminotransferase class-III	GO:0009058	biosynthetic process	GO:0030170//GO:0008483	pyridoxal phosphate binding//transaminase activity	--	--	KOG1404	Alanine-glyoxylate aminotransferase AGT2
Cluster-8921.42873	16.0788	167.49	-3.3985	6.9313e-18	2.5255e-15	1316	--	--	--	--	--	--	--	--	--	--	--	--	--	--	--	--	--	--	PF03494	Beta-amyloid peptide (beta-APP)	--	--	--	--	GO:0016021	integral component of membrane	--	--
Cluster-8921.51257	151.292	9.53633	3.9729	7.0064e-18	2.5452e-15	1154	672156164	XP_008797802.1	794	7.1e-82	transcription factor MYB62-like [Phoenix dactylifera]	XM_008799580.3	XM_008799580	219	2.92053e-109	PREDICTED: Phoenix dactylifera transcription factor MYB62-like (LOC103712886), mRNA	K09422	MYBP	myb proto-oncogene protein, plant	http://www.genome.jp/dbget-bin/www_bget?ko:K09422	Q9C9G7	622	2.4e-63	Transcription factor MYB62 OS=Arabidopsis thaliana OX=3702 GN=MYB62 PE=2 SV=1	--	--	--	--	--	--	--	--	--	--
Cluster-8921.53885	167.513	1133.16	-2.7594	7.1721e-18	2.5976e-15	2190	1130619853	XP_010941617.2	1689	2.2e-185	protein argonaute 2 [Elaeis guineensis]	XM_002447052.2	XM_002447052	47	2.31008e-13	PREDICTED: Sorghum bicolor protein argonaute 2 (LOC8063972), mRNA	K11593	ELF2C, AGO	eukaryotic translation initiation factor 2C	http://www.genome.jp/dbget-bin/www_bget?ko:K11593	Q7XTS4	1526	6.8e-168	Protein argonaute 2 OS=Oryza sativa subsp. japonica OX=39947 GN=AGO2 PE=2 SV=2	PF02170//PF02171	PAZ domain//Piwi domain	--	--	GO:0003676//GO:0005515	nucleic acid binding//protein binding	--	--	KOG1041	Translation initiation factor 2C (eIF-2C) and related proteins
Cluster-8921.75360	1184.02	259.614	2.1889	7.9938e-18	2.8865e-15	944	--	--	--	--	--	--	--	--	--	--	--	--	--	--	--	--	--	--	--	--	--	--	--	--	--	--	--	--
Cluster-8921.52825	636.215	70.6927	3.1723	8.3792e-18	3.0167e-15	772	672171065	XP_008805608.1	780	2e-80	glucan endo-1,3-beta-glucosidase 10-like [Phoenix dactylifera]	XM_009415852.2	XM_009415852	206	3.2446e-102	PREDICTED: Musa acuminata subsp. malaccensis glucan endo-1,3-beta-glucosidase 10 (LOC103995293), mRNA	--	--	--	--	P52409	425	1.1e-40	Glucan endo-1,3-beta-glucosidase OS=Triticum aestivum OX=4565 GN=GLC1 PE=2 SV=1	PF00332//PF00190	Glycosyl hydrolases family 17//Cupin	GO:0005975	carbohydrate metabolic process	GO:0045735//GO:0004553	nutrient reservoir activity//hydrolase activity, hydrolyzing O-glycosyl compounds	--	--	--	--
Cluster-8921.102990	0	312.766	-10.662	8.5283e-18	3.0612e-15	1599	--	--	--	--	--	--	--	--	--	--	--	--	--	--	--	--	--	--	--	--	--	--	--	--	--	--	--	--
Cluster-8921.64983	38510.5	177.939	7.7578	8.6823e-18	3.1072e-15	626	166851664	ABY91323.1	901	1.5e-94	mannose-binding lectin [Arisaema amurense]	KF154979.1	KF154979	404	0	Pinellia ternata agglutinin gene, complete cds	--	--	--	--	P86626	364	1.1e-33	Mannose-specific lectin 3 OS=Crocus vernus OX=87752 PE=1 SV=3	--	--	--	--	--	--	--	--	--	--
Cluster-8921.64247	1180.12	172.254	2.7774	9.0341e-18	3.2236e-15	2032	1492116254	XP_026657508.1	2514	4.5e-281	delta(24)-sterol reductase-like [Phoenix dactylifera]	XM_009400961.2	XM_009400961	654	0	PREDICTED: Musa acuminata subsp. malaccensis delta(24)-sterol reductase (LOC103983665), transcript variant X3, mRNA	K09828	DHCR24, DWF1	Delta24-sterol reductase	http://www.genome.jp/dbget-bin/www_bget?ko:K09828	P93472	2318	9.1e-260	Delta(24)-sterol reductase OS=Pisum sativum OX=3888 GN=DIM PE=1 SV=1	PF01565	FAD binding domain	GO:0055114	oxidation-reduction process	GO:0050660//GO:0016491	flavin adenine dinucleotide binding//oxidoreductase activity	--	--	KOG1262	FAD-binding protein DIMINUTO
Cluster-8921.62594	493.526	59.8666	3.0446	9.3924e-18	3.3415e-15	1108	992156508	KXG20510.1	215	9.4e-15	hypothetical protein SORBI_3010G212800 [Sorghum bicolor]	--	--	--	--	--	--	--	--	--	Q9M0B9	142	1e-07	Transcription factor IBH1-like 1 OS=Arabidopsis thaliana OX=3702 GN=IBL1 PE=1 SV=1	--	--	--	--	--	--	--	--	--	--
Cluster-8921.58469	342.058	21.2527	3.997	9.4492e-18	3.3518e-15	1103	1035965727	OAY85968.1	810	9.5e-84	Chlorophyllase-2, chloroplastic, partial [Ananas comosus]	--	--	--	--	--	K08099	E3.1.1.14	chlorophyllase	http://www.genome.jp/dbget-bin/www_bget?ko:K08099	O22527	643	8.4e-66	Chlorophyllase-1 OS=Arabidopsis thaliana OX=3702 GN=CLH1 PE=1 SV=1	PF03403//PF01738//PF07224	Platelet-activating factor acetylhydrolase, isoform II//Dienelactone hydrolase family//Chlorophyllase	GO:0015994//GO:0046486//GO:0015996//GO:0016042	chlorophyll metabolic process//glycerolipid metabolic process//chlorophyll catabolic process//lipid catabolic process	GO:0016787//GO:0047746//GO:0003847	hydrolase activity//chlorophyllase activity//1-alkyl-2-acetylglycerophosphocholine esterase activity	GO:0008247	1-alkyl-2-acetylglycerophosphocholine esterase complex	--	--
Cluster-8921.57624	156.083	1.24874	6.998	1.0071e-17	3.5621e-15	354	1191666368	OTG18336.1	292	3.5e-24	putative peptide-N4-(N-acetyl-beta-glucosaminyl)asparagine amidase A protein [Helianthus annuus]	CP019097.1	CP019097	150	1.90876e-71	Spirodela polyrhiza strain 9509 chromosome 5 sequence	--	--	--	--	P81898	193	4e-14	Peptide-N4-(N-acetyl-beta-glucosaminyl)asparagine amidase A OS=Prunus dulcis OX=3755 PE=1 SV=2	--	--	--	--	--	--	--	--	--	--
Cluster-8921.45001	136.565	702.604	-2.3676	1.0278e-17	3.6246e-15	984	695023782	XP_009399078.1	479	2e-45	PREDICTED: uncharacterized protein LOC103983571 [Musa acuminata subsp. malaccensis]	XM_009400803.2	XM_009400803	202	6.9869e-100	PREDICTED: Musa acuminata subsp. malaccensis uncharacterized LOC103983571 (LOC103983571), mRNA	--	--	--	--	--	--	--	--	--	--	--	--	--	--	--	--	--	--
Cluster-8921.72022	171.931	1.8314	6.5571	1.0812e-17	3.8018e-15	430	1130631723	XP_010918118.2	328	2.9e-28	uncharacterized protein LOC105042547 isoform X1 [Elaeis guineensis]	AK334067.1	AK334067	86	8.91626e-36	Triticum aestivum cDNA, clone: WT009_C07, cultivar: Chinese Spring	--	--	--	--	O50055	134	3.4e-07	Zinc finger protein CONSTANS-LIKE 1 OS=Arabidopsis thaliana OX=3702 GN=COL1 PE=1 SV=1	PF06203	CCT motif	--	--	GO:0005515	protein binding	--	--	--	--
Cluster-8921.76159	459.846	95.0449	2.2765	1.3586e-17	4.7632e-15	1367	1532927880	RRT84588.1	518	8.5e-50	hypothetical protein B296_00007020 [Ensete ventricosum]	XM_002457950.2	XM_002457950	44	6.65236e-12	PREDICTED: Sorghum bicolor putative ciliary rootlet coiled-coil protein 2 (LOC8075004), mRNA	--	--	--	--	--	--	--	--	PF00424	REV protein (anti-repression trans-activator protein)	GO:0006355	regulation of transcription, DNA-templated	GO:0003700	DNA-binding transcription factor activity	GO:0005667//GO:0042025	transcription regulator complex//host cell nucleus	--	--
Cluster-8921.68655	125.032	6.85738	4.1717	1.417e-17	4.9537e-15	599	--	--	--	--	--	--	--	--	--	--	--	--	--	--	--	--	--	--	--	--	--	--	--	--	--	--	--	--
Cluster-8921.69052	101.485	4.48796	4.4839	1.492e-17	5.2006e-15	791	--	--	--	--	--	--	--	--	--	--	--	--	--	--	--	--	--	--	--	--	--	--	--	--	--	--	--	--
Cluster-8921.28369	16.8052	190.159	-3.5167	1.5253e-17	5.3016e-15	403	--	--	--	--	--	--	--	--	--	--	--	--	--	--	--	--	--	--	--	--	--	--	--	--	--	--	--	--
Cluster-8921.34133	4.48478	148.178	-5.0366	1.5337e-17	5.3153e-15	879	--	--	--	--	--	--	--	--	--	--	--	--	--	--	--	--	--	--	--	--	--	--	--	--	--	--	--	--
Cluster-8921.68365	2282.58	612.057	1.8988	1.656e-17	5.7226e-15	1264	--	--	--	--	--	--	--	--	--	--	--	--	--	--	--	--	--	--	--	--	--	--	--	--	--	--	--	--
Cluster-8921.58780	6.48035	118.987	-4.2298	1.7155e-17	5.9115e-15	1939	661886373	CDP09737.1	148	9.7e-07	unnamed protein product [Coffea canephora]	--	--	--	--	--	--	--	--	--	--	--	--	--	--	--	--	--	--	--	--	--	--	--
Cluster-8921.67783	2094	379.18	2.4653	1.781e-17	6.1196e-15	2050	672112138	XP_008804237.1	900	6.5e-94	probable polyamine oxidase 4 [Phoenix dactylifera]	XM_022003386.1	XM_022003386	140	4.32567e-65	PREDICTED: Spinacia oleracea probable polyamine oxidase 4 (LOC110798217), mRNA	K17839	PAO4, PAO3, PAO2	polyamine oxidase	http://www.genome.jp/dbget-bin/www_bget?ko:K17839	Q0J954	831	2.5e-87	Polyamine oxidase 5 OS=Oryza sativa subsp. japonica OX=39947 GN=PAO5 PE=1 SV=1	PF01593//PF07992//PF01494//PF01266	Flavin containing amine oxidoreductase//Pyridine nucleotide-disulphide oxidoreductase//FAD binding domain//FAD dependent oxidoreductase	GO:0055114	oxidation-reduction process	GO:0071949//GO:0016491	FAD binding//oxidoreductase activity	--	--	KOG0029	Amine oxidase
Cluster-8921.63615	7719.36	29.0458	8.0543	1.8262e-17	6.257e-15	418	160714660	ABX47148.1	670	6.2e-68	lectin [Pinellia ternata]	KF154979.1	KF154979	308	3.37106e-159	Pinellia ternata agglutinin gene, complete cds	--	--	--	--	P86626	245	4.5e-20	Mannose-specific lectin 3 OS=Crocus vernus OX=87752 PE=1 SV=3	--	--	--	--	--	--	--	--	--	--
Cluster-8921.56957	6.51742	156.029	-4.5259	2.1281e-17	7.2709e-15	1061	--	--	--	--	--	--	--	--	--	--	--	--	--	--	--	--	--	--	--	--	--	--	--	--	--	--	--	--
Cluster-8921.57831	118.569	2.48362	5.602	2.1681e-17	7.3867e-15	1271	694357461	XP_009359292.1	684	4.5e-69	PREDICTED: mitotic spindle checkpoint protein MAD2 isoform X1 [Pyrus x bretschneideri]	XM_015780141.2	XM_015780141	229	8.90445e-115	PREDICTED: Oryza sativa Japonica Group mitotic spindle checkpoint protein MAD2 (LOC4336215), mRNA	K02537	MAD2	mitotic spindle assembly checkpoint protein MAD2	http://www.genome.jp/dbget-bin/www_bget?ko:K02537	Q9XFH3	663	4.6e-68	Mitotic spindle checkpoint protein MAD2 OS=Zea mays OX=4577 GN=MAD2 PE=2 SV=1	PF06003//PF10033//PF04057	Survival motor neuron protein (SMN)//Autophagy-related protein 13//Replication factor-A protein 1, N-terminal domain	GO:0006397//GO:0006914//GO:0006260	mRNA processing//autophagy//DNA replication	GO:0003723//GO:0003677	RNA binding//DNA binding	GO:0005737//GO:1990316//GO:0005634	cytoplasm//Atg1/ULK1 kinase complex//nucleus	KOG3285	Spindle assembly checkpoint protein
Cluster-8921.61403	176.839	2.7401	6.0144	2.3278e-17	7.9083e-15	1823	1557855474	RWR80823.1	1941	1.1e-214	Endoglucanase 1 [Cinnamomum micranthum f. kanehirae]	XM_009394846.2	XM_009394846	530	0	PREDICTED: Musa acuminata subsp. malaccensis endoglucanase 1-like (LOC103978891), mRNA	--	--	--	--	P05522	1918	2e-213	Endoglucanase 1 OS=Persea americana OX=3435 GN=CEL1 PE=2 SV=1	PF00759//PF00257	Glycosyl hydrolase family 9//Dehydrin	GO:0009415//GO:0005975	response to water//carbohydrate metabolic process	GO:0004553	hydrolase activity, hydrolyzing O-glycosyl compounds	--	--	--	--
Cluster-8921.28370	78.3428	590.983	-2.9231	2.4246e-17	8.2141e-15	895	1476374436	RID45199.1	146	7.6e-07	hypothetical protein BRARA_I01944 [Brassica rapa]	--	--	--	--	--	--	--	--	--	Q9FIR0	131	1.6e-06	RING-H2 finger protein ATL30 OS=Arabidopsis thaliana OX=3702 GN=ATL30 PE=2 SV=1	PF12678//PF12906//PF11789//PF12861//PF00097	RING-H2 zinc finger domain//RING-variant domain//Zinc-finger of the MIZ type in Nse subunit//Anaphase-promoting complex subunit 11 RING-H2 finger//Zinc finger, C3HC4 type (RING finger)	GO:0016567	protein ubiquitination	GO:0046872//GO:0004842//GO:0008270	metal ion binding//ubiquitin-protein transferase activity//zinc ion binding	GO:0005680	anaphase-promoting complex	KOG0800	FOG: Predicted E3 ubiquitin ligase
Cluster-8921.57000	138.873	2.16304	6.0238	2.4653e-17	8.3285e-15	2590	743857563	XP_010942148.1	3369	0	DNA replication licensing factor MCM5 [Elaeis guineensis]	KM397604.1	KM397604	2114	0	Pinellia ternata minichromosome maintenance 5 protein mRNA, partial cds	K02209	MCM5, CDC46	DNA replication licensing factor MCM5	http://www.genome.jp/dbget-bin/www_bget?ko:K02209	Q6KAJ4	3293	0	DNA replication licensing factor MCM5 OS=Oryza sativa subsp. japonica OX=39947 GN=MCM5 PE=2 SV=1	PF00158//PF07728//PF00493//PF16647//PF07726	Sigma-54 interaction domain//AAA domain (dynein-related subfamily)//MCM P-loop domain//Granulocyte colony-stimulating factor//ATPase family associated with various cellular activities (AAA)	GO:0007165//GO:0045639//GO:0006270//GO:0006355	signal transduction//positive regulation of myeloid cell differentiation//DNA replication initiation//regulation of transcription, DNA-templated	GO:0005125//GO:0016887//GO:0005524//GO:0003677//GO:0008134	cytokine activity//ATPase activity//ATP binding//DNA binding//transcription factor binding	GO:0005667	transcription regulator complex	KOG0481	DNA replication licensing factor, MCM5 component
Cluster-8921.61502	394.829	50.9286	2.9515	2.98e-17	1.0039e-14	6728	1147586299	XP_020096969.1	1658	2.7e-181	uncharacterized protein LOC109716078, partial [Ananas comosus]	--	--	--	--	--	--	--	--	--	P14381	478	6.9e-46	Transposon TX1 uncharacterized 149 kDa protein OS=Xenopus laevis OX=8355 PE=4 SV=1	PF00468//PF13456//PF00098	Ribosomal protein L34//Reverse transcriptase-like//Zinc knuckle	GO:0051252//GO:0006412//GO:0042254	regulation of RNA metabolic process//translation//ribosome biogenesis	GO:0003735//GO:0004523//GO:0008270//GO:0003676	structural constituent of ribosome//RNA-DNA hybrid ribonuclease activity//zinc ion binding//nucleic acid binding	GO:0005840	ribosome	--	--
Cluster-8921.37171	80.2952	665.506	-3.0479	3.233e-17	1.0861e-14	4004	--	--	--	--	--	--	--	--	--	--	--	--	--	--	--	--	--	--	PF00895//PF05297//PF05251	ATP synthase protein 8//Herpesvirus latent membrane protein 1 (LMP1)//Oligosaccharyltransferase subunit 5	GO:0006487//GO:0019087//GO:0015986	protein N-linked glycosylation//transformation of host cell by virus//ATP synthesis coupled proton transport	GO:0015078	proton transmembrane transporter activity	GO:0016021//GO:0034998//GO:0000276	integral component of membrane//oligosaccharyltransferase I complex//mitochondrial proton-transporting ATP synthase complex, coupling factor F(o)	--	--
Cluster-8921.87518	5.71502	136.693	-4.5476	3.4132e-17	1.1435e-14	3864	--	--	--	--	--	--	--	--	--	--	--	--	--	--	--	--	--	--	--	--	--	--	--	--	--	--	--	--
Cluster-8921.21831	18.3526	205.433	-3.4807	3.4371e-17	1.1483e-14	592	--	--	--	--	--	--	--	--	--	--	--	--	--	--	--	--	--	--	--	--	--	--	--	--	--	--	--	--
Cluster-8921.6262	4.29391	107.129	-4.6696	3.5114e-17	1.1699e-14	720	--	--	--	--	--	--	--	--	--	--	--	--	--	--	--	--	--	--	PF04767	DNA-binding 11 kDa phosphoprotein	GO:0019082	viral protein processing	GO:0003677	DNA binding	--	--	--	--
Cluster-8921.74418	85.9863	684.523	-2.9928	3.6951e-17	1.2277e-14	2996	306016701	ADM77404.1	199	1.8e-12	calcineurin B-like protein, partial [Picea sitchensis]	EF148850.1	EF148850	84	8.57781e-34	Populus trichocarpa calcineurin B-like protein 3 (CBL3) gene, complete cds	K06268	PPP3R, CNB	serine/threonine-protein phosphatase 2B regulatory subunit	http://www.genome.jp/dbget-bin/www_bget?ko:K06268	Q3HRP1	193	3.5e-13	Calcineurin B-like protein 6 OS=Oryza sativa subsp. japonica OX=39947 GN=CBL6 PE=2 SV=1	PF08636	ER protein Pkr1	GO:0070072	vacuolar proton-transporting V-type ATPase complex assembly	--	--	--	--	--	--
Cluster-8921.77834	19.3231	160.227	-3.0587	3.7716e-17	1.2497e-14	1242	--	--	--	--	--	--	--	--	--	--	--	--	--	--	--	--	--	--	PF17070//PF06451	30S ribosomal protein Thx//Moricin	GO:0042742	defense response to bacterium	--	--	GO:0005840//GO:0005576	ribosome//extracellular region	--	--
Cluster-8921.51466	28.0258	192.496	-2.791	3.8442e-17	1.2702e-14	1410	1492110930	XP_017702536.2	581	4.4e-57	receptor-like serine/threonine-protein kinase SD1-8 [Phoenix dactylifera]	--	--	--	--	--	--	--	--	--	O81905	457	4e-44	Receptor-like serine/threonine-protein kinase SD1-8 OS=Arabidopsis thaliana OX=3702 GN=SD18 PE=1 SV=1	PF00954	S-locus glycoprotein domain	GO:0048544	recognition of pollen	--	--	--	--	--	--
Cluster-8921.61046	116.698	3.67666	4.9941	3.871e-17	1.2734e-14	531	1215209280	ASK51800.1	337	3.2e-29	putative flavanone 3-hydroxylase [Muscari armeniacum]	DQ972935.1	DQ972935	198	6.13682e-98	Anthurium andraeanum flavanone 3-hydroxylase (F3H) gene, complete cds	K00475	E1.14.11.9	naringenin 3-dioxygenase	http://www.genome.jp/dbget-bin/www_bget?ko:K00475	A0A4D6Q4T7	328	1.4e-29	Flavanone 3-dioxygenase F3H2 OS=Crocosmia x crocosmiiflora OX=1053288 GN=F3H-2 PE=1 SV=1	PF03171	2OG-Fe(II) oxygenase superfamily	GO:0055114	oxidation-reduction process	GO:0016491	oxidoreductase activity	--	--	--	--
Cluster-8921.68326	811.809	102.931	2.9766	3.8748e-17	1.2734e-14	5365	1150724210	XP_020272920.1	4854	0	DNA (cytosine-5)-methyltransferase 1B-like isoform X1 [Asparagus officinalis]	EU117216.1	EU117216	437	0	Elaeis guineensis MET1-type DNA-methyltransferase mRNA, complete cds	K00558	DNMT1, dcm	DNA (cytosine-5)-methyltransferase 1	http://www.genome.jp/dbget-bin/www_bget?ko:K00558	B1Q3J6	4507	0	DNA (cytosine-5)-methyltransferase 1B OS=Oryza sativa subsp. japonica OX=39947 GN=MET1B PE=2 SV=1	PF00145//PF08052//PF01426	C-5 cytosine-specific DNA methylase//PyrBI operon leader peptide//BAH domain	GO:0019856	pyrimidine nucleobase biosynthetic process	GO:0008168//GO:0003682	methyltransferase activity//chromatin binding	GO:0000785	chromatin	--	--
Cluster-8921.55855	210.2	0	10.288	3.9071e-17	1.2805e-14	2630	--	--	--	--	--	CP019093.1	CP019093	75	7.57126e-29	Spirodela polyrhiza strain 9509 chromosome 1 sequence	--	--	--	--	--	--	--	--	PF00351	Biopterin-dependent aromatic amino acid hydroxylase	GO:0055114	oxidation-reduction process	GO:0016714	oxidoreductase activity, acting on paired donors, with incorporation or reduction of molecular oxygen, reduced pteridine as one donor, and incorporation of one atom of oxygen	--	--	--	--
Cluster-8921.44718	246.98	1307.54	-2.4048	4.2012e-17	1.3731e-14	770	1032295696	OAP10022.1	171	8.3e-10	hypothetical protein AXX17_AT2G34630 [Arabidopsis thaliana]	--	--	--	--	--	--	--	--	--	--	--	--	--	PF00552//PF00130	Integrase DNA binding domain//Phorbol esters/diacylglycerol binding domain (C1 domain)	GO:0035556	intracellular signal transduction	GO:0003676	nucleic acid binding	--	--	--	--
Cluster-8921.64457	324.507	41.3139	2.9707	4.2128e-17	1.3732e-14	664	357129215	XP_003566261.1	154	6.7e-08	endo-1,3;1,4-beta-D-glucanase [Brachypodium distachyon]	--	--	--	--	--	K01061	E3.1.1.45	carboxymethylenebutenolidase	http://www.genome.jp/dbget-bin/www_bget?ko:K01061	--	--	--	--	--	--	--	--	--	--	--	--	--	--
Cluster-8921.21943	0.64025	330.784	-8.896	4.3447e-17	1.4124e-14	621	--	--	--	--	--	--	--	--	--	--	--	--	--	--	--	--	--	--	--	--	--	--	--	--	--	--	--	--
Cluster-8921.61856	383.121	2734.59	-2.8348	4.8464e-17	1.5712e-14	1443	--	--	--	--	--	--	--	--	--	--	--	--	--	--	--	--	--	--	--	--	--	--	--	--	--	--	--	--
Cluster-8921.69499	186.138	6.8069	4.786	4.9255e-17	1.5926e-14	2605	514830731	AGO59347.1	1874	9.4e-207	hypothetical protein OB_ABa0085D15.12 [Oryza barthii]	XM_002464104.2	XM_002464104	458	0	PREDICTED: Sorghum bicolor protein QUIRKY (LOC8056785), mRNA	--	--	--	--	B8XCH5	1359	1.9e-148	Protein QUIRKY OS=Arabidopsis thaliana OX=3702 GN=QKY PE=2 SV=1	PF04499//PF02724//PF03985	SIT4 phosphatase-associated protein//CDC45-like protein//Paf1	GO:0006270//GO:0043666//GO:0006368//GO:0016570	DNA replication initiation//regulation of phosphoprotein phosphatase activity//transcription elongation from RNA polymerase II promoter//histone modification	GO:0019903	protein phosphatase binding	GO:0016593	Cdc73/Paf1 complex	--	--
Cluster-8921.39973	49.7431	367.18	-2.8787	4.955e-17	1.5979e-14	2247	1552171365	RVW34131.1	142	5.6e-06	Protein MAIN-like 2 [Vitis vinifera]	--	--	--	--	--	--	--	--	--	--	--	--	--	--	--	--	--	--	--	--	--	--	--
Cluster-8921.86142	7.17086	119.932	-4.0904	5.084e-17	1.6351e-14	995	1052206416	XP_017696374.1	388	7.4e-35	receptor-like serine/threonine-protein kinase SD1-8 [Phoenix dactylifera]	--	--	--	--	--	--	--	--	--	O81905	349	9.3e-32	Receptor-like serine/threonine-protein kinase SD1-8 OS=Arabidopsis thaliana OX=3702 GN=SD18 PE=1 SV=1	PF15234	Linker for activation of T-cells	GO:0007165	signal transduction	--	--	GO:0016020	membrane	--	--
Cluster-8921.69521	154.313	1.25993	6.9788	5.1064e-17	1.6379e-14	346	--	--	--	--	--	--	--	--	--	--	--	--	--	--	--	--	--	--	--	--	--	--	--	--	--	--	--	--
Cluster-8921.54943	60.8547	411.296	-2.7564	5.5625e-17	1.7795e-14	1177	--	--	--	--	--	--	--	--	--	--	--	--	--	--	--	--	--	--	--	--	--	--	--	--	--	--	--	--
Cluster-8921.23691	37.9785	224.8	-2.5616	5.954e-17	1.8997e-14	1252	--	--	--	--	--	--	--	--	--	--	--	--	--	--	--	--	--	--	--	--	--	--	--	--	--	--	--	--
Cluster-8921.62995	308.894	0.624369	8.986	6.1095e-17	1.9442e-14	496	1175864312	XP_020585972.1	249	4.8e-19	peptide-N4-(N-acetyl-beta-glucosaminyl)asparagine amidase A [Phalaenopsis equestris]	CP019097.1	CP019097	205	7.32963e-102	Spirodela polyrhiza strain 9509 chromosome 5 sequence	--	--	--	--	--	--	--	--	--	--	--	--	--	--	--	--	--	--
Cluster-8921.91001	10.052	136.235	-3.756	6.6435e-17	2.1085e-14	615	--	--	--	--	--	--	--	--	--	--	--	--	--	--	--	--	--	--	--	--	--	--	--	--	--	--	--	--
Cluster-8921.74883	290.197	20.106	3.8589	6.8826e-17	2.1787e-14	2547	672156656	XP_008798013.1	213	3.7e-14	uncharacterized protein LOC103713031 [Phoenix dactylifera]	XM_020228024.1	XM_020228024	61	4.44235e-21	PREDICTED: Ananas comosus uncharacterized abhydrolase domain-containing protein DDB_G0269086-like (LOC109706997), mRNA	--	--	--	--	--	--	--	--	PF01534//PF01554	Frizzled/Smoothened family membrane region//MatE	GO:0006810//GO:0055085//GO:0007166	transport//transmembrane transport//cell surface receptor signaling pathway	GO:0042910//GO:0015297	xenobiotic transmembrane transporter activity//antiporter activity	GO:0016020	membrane	--	--
Cluster-8921.62259	936.116	157.396	2.5726	7.0709e-17	2.2324e-14	1486	1130631017	XP_010910531.2	934	5.4e-98	cytochrome P450 93A3 [Elaeis guineensis]	CP019109.1	CP019109	218	1.3615e-108	Spirodela polyrhiza strain 9509 chromosome 17 sequence	--	--	--	--	Q0JFI2	754	1.5e-78	Cytochrome P450 93G1 OS=Oryza sativa subsp. japonica OX=39947 GN=CYP93G1 PE=1 SV=1	PF05132//PF08120//PF00210//PF00067	RNA polymerase III RPC4//Tamulustoxin family//Ferritin-like domain//Cytochrome P450	GO:0006810//GO:0006879//GO:0009405//GO:0055114//GO:0006383	transport//cellular iron ion homeostasis//pathogenesis//oxidation-reduction process//transcription by RNA polymerase III	GO:0016705//GO:0019870//GO:0020037//GO:0090729//GO:0003677//GO:0005506//GO:0008199	oxidoreductase activity, acting on paired donors, with incorporation or reduction of molecular oxygen//potassium channel inhibitor activity//heme binding//toxin activity//DNA binding//iron ion binding//ferric iron binding	GO:0005666//GO:0005576	RNA polymerase III complex//extracellular region	--	--
Cluster-8921.64342	450.114	56.0728	3.0055	7.2599e-17	2.2861e-14	660	1219140764	XP_021733736.1	138	4.8e-06	defensin-like protein [Chenopodium quinoa]	--	--	--	--	--	--	--	--	--	P82659	133	6.9e-07	Defensin SD2 OS=Helianthus annuus OX=4232 GN=SD2 PE=2 SV=1	--	--	--	--	--	--	--	--	--	--
Cluster-8921.67002	1427.94	324.219	2.138	7.4574e-17	2.3422e-14	1464	1293601222	PKA63448.1	143	2.8e-06	putative mitochondrial protein [Apostasia shenzhenica]	--	--	--	--	--	--	--	--	--	--	--	--	--	--	--	--	--	--	--	--	--	--	--
Cluster-8921.81304	117.62	3.08573	5.2694	8.3413e-17	2.613e-14	1271	1147587889	XP_020097777.1	920	1.9e-96	cyclin-A1-4 [Ananas comosus]	CP019103.1	CP019103	62	6.08689e-22	Spirodela polyrhiza strain 9509 chromosome 11 sequence	K06627	CCNA	cyclin A	http://www.genome.jp/dbget-bin/www_bget?ko:K06627	Q0INT0	816	8.4e-86	Cyclin-A1-3 OS=Oryza sativa subsp. japonica OX=39947 GN=CYCA1-3 PE=2 SV=2	--	--	--	--	--	--	--	--	--	--
Cluster-8921.37651	20.6611	159.066	-2.9483	8.7202e-17	2.7246e-14	1762	1009169274	XP_015903102.1	177	3.8e-10	uncharacterized protein LOC107435984 [Ziziphus jujuba]	XM_015843045.1	XM_015843045	88	2.99052e-36	PREDICTED: Oryza brachyantha thioredoxin M5, chloroplastic (LOC102700580), mRNA	K03671	trxA	thioredoxin 1	http://www.genome.jp/dbget-bin/www_bget?ko:K03671	Q9ZP20	164	4.7e-10	Thioredoxin M5, chloroplastic OS=Oryza sativa subsp. japonica OX=39947 GN=TRXM PE=2 SV=1	PF00085	Thioredoxin	GO:0045454	cell redox homeostasis	--	--	--	--	--	--
Cluster-8921.85989	12.9679	144.227	-3.5013	8.9447e-17	2.7875e-14	927	--	--	--	--	--	--	--	--	--	--	--	--	--	--	--	--	--	--	--	--	--	--	--	--	--	--	--	--
Cluster-8921.41806	170.324	4.56031	5.2247	9.213e-17	2.8638e-14	2655	743819061	XP_010931415.1	1655	2.4e-181	uncharacterized protein LOC105052338 [Elaeis guineensis]	XM_009397699.2	XM_009397699	108	3.45726e-47	PREDICTED: Musa acuminata subsp. malaccensis uncharacterized LOC103981097 (LOC103981097), mRNA	--	--	--	--	--	--	--	--	PF03955	Adenovirus hexon-associated protein (IX)	--	--	GO:0031423	hexon binding	GO:0019028	viral capsid	--	--
Cluster-8921.62565	124.328	3.37007	5.2148	9.5818e-17	2.9707e-14	2056	743799395	XP_010925464.1	955	2.7e-100	protein IQ-DOMAIN 1 isoform X1 [Elaeis guineensis]	XM_025962473.1	XM_025962473	146	2.0043e-68	PREDICTED: Panicum hallii protein IQ-DOMAIN 1-like (LOC112894691), mRNA	--	--	--	--	Q9SF32	192	3.1e-13	Protein IQ-DOMAIN 1 OS=Arabidopsis thaliana OX=3702 GN=IQD1 PE=1 SV=1	PF00612	IQ calmodulin-binding motif	--	--	GO:0005515	protein binding	--	--	--	--
Cluster-8921.59574	231.756	0	10.431	9.6218e-17	2.9755e-14	972	743839630	XP_010937050.1	1026	7.5e-109	putative laccase-9 [Elaeis guineensis]	XM_010043271.2	XM_010043271	62	4.61679e-22	PREDICTED: Eucalyptus grandis laccase-14 (LOC104430528), mRNA	K05909	E1.10.3.2	laccase	http://www.genome.jp/dbget-bin/www_bget?ko:K05909	Q2QZ80	846	2.1e-89	Laccase-21 OS=Oryza sativa subsp. japonica OX=39947 GN=LAC21 PE=2 SV=1	PF07732//PF00394	Multicopper oxidase//Multicopper oxidase	GO:0055114	oxidation-reduction process	GO:0005507	copper ion binding	--	--	--	--
Cluster-8921.67249	182.903	10.9608	4.0473	9.9336e-17	3.0641e-14	2560	1147603330	XP_020105633.1	2034	2.6e-225	65-kDa microtubule-associated protein 3-like [Ananas comosus]	XM_010279090.2	XM_010279090	484	0	PREDICTED: Nelumbo nucifera 65-kDa microtubule-associated protein 3 (LOC104611848), transcript variant X2, mRNA	K16732	PRC1	protein regulator of cytokinesis 1	http://www.genome.jp/dbget-bin/www_bget?ko:K16732	Q9FHM4	1662	1.3e-183	65-kDa microtubule-associated protein 3 OS=Arabidopsis thaliana OX=3702 GN=MAP65-3 PE=1 SV=1	PF08640//PF07749	U3 small nucleolar RNA-associated protein 6//Endoplasmic reticulum protein ERp29, C-terminal domain	GO:0000462	maturation of SSU-rRNA from tricistronic rRNA transcript (SSU-rRNA, 5.8S rRNA, LSU-rRNA)	GO:0030515	snoRNA binding	GO:0005783	endoplasmic reticulum	--	--
Cluster-8921.83007	8.22876	122.145	-3.8791	1.0908e-16	3.356e-14	654	--	--	--	--	--	--	--	--	--	--	--	--	--	--	--	--	--	--	PF07881	L-fucose isomerase, first N-terminal domain	GO:0006000//GO:0006004//GO:0006013	fructose metabolic process//fucose metabolic process//mannose metabolic process	GO:0008736	L-fucose isomerase activity	GO:0005737	cytoplasm	--	--
Cluster-8921.62630	4494.92	2.80419	10.655	1.1084e-16	3.4016e-14	342	547741	P35812.1	259	2.3e-20	RecName: Full=Trypsin/chymotrypsin inhibitor	--	--	--	--	--	--	--	--	--	P35812	259	8.8e-22	Trypsin/chymotrypsin inhibitor OS=Alocasia macrorrhizos OX=4456 PE=1 SV=1	PF00197	Trypsin and protease inhibitor	--	--	GO:0004866	endopeptidase inhibitor activity	--	--	--	--
Cluster-8921.21898	0.66898	922.966	-10.382	1.1737e-16	3.5926e-14	1510	--	--	--	--	--	--	--	--	--	--	--	--	--	--	--	--	--	--	--	--	--	--	--	--	--	--	--	--
Cluster-8921.68417	185.965	7.09683	4.7225	1.2423e-16	3.7932e-14	1015	672113430	XP_008810905.1	534	8.8e-52	high mobility group B protein 7-like [Phoenix dactylifera]	XM_020224194.1	XM_020224194	133	1.64098e-61	PREDICTED: Ananas comosus high mobility group B protein 7-like (LOC109703542), partial mRNA	K11296	HMGB3	high mobility group protein B3	http://www.genome.jp/dbget-bin/www_bget?ko:K11296	Q8LDF9	322	1.3e-28	High mobility group B protein 7 OS=Arabidopsis thaliana OX=3702 GN=HMGB7 PE=1 SV=1	PF04690	YABBY protein	GO:0007275	multicellular organism development	--	--	--	--	--	--
Cluster-8921.33183	6.05251	103.171	-4.1137	1.4235e-16	4.3353e-14	537	--	--	--	--	--	--	--	--	--	--	--	--	--	--	--	--	--	--	--	--	--	--	--	--	--	--	--	--
Cluster-8921.57406	455.33	1855.42	-2.026	1.4504e-16	4.4063e-14	360	--	--	--	--	--	--	--	--	--	--	--	--	--	--	--	--	--	--	--	--	--	--	--	--	--	--	--	--
Cluster-8921.82675	188.92	0	10.134	1.5239e-16	4.6178e-14	1180	901815583	KMZ69903.1	576	1.4e-56	Lateral root primordium (LRP) protein-related [Zostera marina]	CP019110.1	CP019110	156	3.13998e-74	Spirodela polyrhiza strain 9509 chromosome 18 sequence	--	--	--	--	Q9LQZ5	465	3.9e-45	Protein SHI RELATED SEQUENCE 5 OS=Arabidopsis thaliana OX=3702 GN=SRS5 PE=1 SV=1	--	--	--	--	--	--	--	--	--	--
Cluster-8921.51192	153.205	9.41895	4.0224	1.6838e-16	5.0896e-14	1153	1547104438	AZS49193.1	923	7.8e-97	leucoanthocyanidin reductase, partial [Anthurium andraeanum]	AK376794.1	AK376794	192	2.98051e-94	Hordeum vulgare subsp. vulgare mRNA for predicted protein, complete cds, clone: NIASHv3136G19	K13081	LAR	leucoanthocyanidin reductase	http://www.genome.jp/dbget-bin/www_bget?ko:K13081	Q84V83	731	5.5e-76	Leucoanthocyanidin reductase OS=Desmodium uncinatum OX=225101 GN=LAR PE=1 SV=1	--	--	--	--	--	--	--	--	--	--
Cluster-8921.56220	110.02	2.81526	5.316	1.7546e-16	5.2904e-14	536	1137242449	OMP02645.1	283	5.9e-23	hypothetical protein COLO4_10926 [Corchorus olitorius]	FP098916.1	FP098916	51	3.22941e-16	Phyllostachys edulis cDNA clone: bphyem121m05, full insert sequence	--	--	--	--	--	--	--	--	--	--	--	--	--	--	--	--	--	--
Cluster-8921.50957	109.429	7.57649	3.8471	1.7903e-16	5.3845e-14	696	--	--	--	--	--	--	--	--	--	--	--	--	--	--	--	--	--	--	--	--	--	--	--	--	--	--	--	--
Cluster-8921.68956	587.264	75.8746	2.9547	1.7951e-16	5.3854e-14	640	672130470	XP_008788767.1	553	3.5e-54	glucan endo-1,3-beta-glucosidase 10-like [Phoenix dactylifera]	CP019102.1	CP019102	182	5.86269e-89	Spirodela polyrhiza strain 9509 chromosome 10 sequence	--	--	--	--	Q9FHX5	333	4.3e-30	Glucan endo-1,3-beta-glucosidase 10 OS=Arabidopsis thaliana OX=3702 GN=At5g42100 PE=2 SV=1	PF00332	Glycosyl hydrolases family 17	GO:0005975	carbohydrate metabolic process	GO:0004553	hydrolase activity, hydrolyzing O-glycosyl compounds	--	--	--	--
Cluster-8921.69756	601.104	5.49687	6.7745	1.8113e-16	5.4206e-14	1114	148906576	ABR16440.1	827	1e-85	unknown [Picea sitchensis]	CP019100.1	CP019100	261	1.26477e-132	Spirodela polyrhiza strain 9509 chromosome 8 sequence	--	--	--	--	Q40161	710	1.4e-73	Polygalacturonase-1 non-catalytic subunit beta OS=Solanum lycopersicum OX=4081 GN=GP1 PE=1 SV=1	--	--	--	--	--	--	--	--	--	--
Cluster-8921.77060	508.125	108.422	2.231	1.8362e-16	5.4815e-14	2745	743836717	XP_010936184.1	815	6.2e-84	growth-regulating factor 6 [Elaeis guineensis]	XM_008800692.3	XM_008800692	168	1.58335e-80	PREDICTED: Phoenix dactylifera growth-regulating factor 6-like (LOC103713680), mRNA	--	--	--	--	Q6AWY3	573	2.7e-57	Growth-regulating factor 6 OS=Oryza sativa subsp. japonica OX=39947 GN=GRF6 PE=2 SV=2	PF08300//PF08880	Hepatitis C virus non-structural 5a zinc finger domain//QLQ	GO:0006355	regulation of transcription, DNA-templated	GO:0008270//GO:0005524	zinc ion binding//ATP binding	GO:0005634	nucleus	--	--
Cluster-8921.61263	161.814	10.2634	3.9923	1.9322e-16	5.754e-14	1529	--	--	--	--	--	--	--	--	--	--	--	--	--	--	--	--	--	--	PF11807	Mycotoxin biosynthesis protein UstYa	GO:0043386	mycotoxin biosynthetic process	--	--	--	--	--	--
Cluster-8921.56279	203.498	35.3514	2.5218	1.9384e-16	5.7581e-14	1659	1471970043	RHN41710.1	223	1.7e-15	putative defensin, plant [Medicago truncatula]	--	--	--	--	--	--	--	--	--	Q9C947	194	1.5e-13	Defensin-like protein 5 OS=Arabidopsis thaliana OX=3702 GN=PDF2.4 PE=3 SV=2	PF01097	Arthropod defensin	GO:0006952	defense response	--	--	--	--	--	--
Cluster-8921.44629	0	196.497	-9.9922	1.949e-16	5.7753e-14	1442	672174971	XP_008807562.1	169	2.6e-09	sister chromatid cohesion 1 protein 2 isoform X4 [Phoenix dactylifera]	--	--	--	--	--	K06670	SCC1, MCD1, RAD21	cohesin complex subunit SCC1	http://www.genome.jp/dbget-bin/www_bget?ko:K06670	--	--	--	--	--	--	--	--	--	--	--	--	--	--
Cluster-8921.51939	6.09977	105.513	-4.0863	1.9677e-16	5.8167e-14	956	--	--	--	--	--	AM437913.2	AM437913	38	9.9633e-09	Vitis vinifera contig VV78X134214.7, whole genome shotgun sequence	--	--	--	--	--	--	--	--	--	--	--	--	--	--	--	--	--	--
Cluster-8921.5084	0.960375	203.493	-7.6171	2.1349e-16	6.2955e-14	1062	--	--	--	--	--	--	--	--	--	--	--	--	--	--	--	--	--	--	--	--	--	--	--	--	--	--	--	--
Cluster-8921.68734	776.773	161.206	2.2693	2.152e-16	6.3303e-14	1755	743763416	XP_010911892.1	2587	1.3e-289	probable alkaline/neutral invertase D [Elaeis guineensis]	KP742351.1	KP742351	605	0	Dendrobium catenatum neutral/alkaline invertase mRNA, complete cds	--	--	--	--	Q69T31	2435	2.1e-273	Cytosolic invertase 1 OS=Oryza sativa subsp. japonica OX=39947 GN=CINV1 PE=1 SV=1	PF06455//PF12899	NADH dehydrogenase subunit 5 C-terminus//Alkaline and neutral invertase	GO:0006120//GO:0006814//GO:0006744//GO:0055114//GO:0042773	mitochondrial electron transport, NADH to ubiquinone//sodium ion transport//ubiquinone biosynthetic process//oxidation-reduction process//ATP synthesis coupled electron transport	GO:0008137//GO:0033926	NADH dehydrogenase (ubiquinone) activity//glycopeptide alpha-N-acetylgalactosaminidase activity	--	--	--	--
Cluster-8921.44264	250.782	41.2605	2.6074	2.2217e-16	6.5037e-14	867	1147620184	XP_020114146.1	151	1.9e-07	BEL1-like homeodomain protein 9 [Ananas comosus]	--	--	--	--	--	--	--	--	--	--	--	--	--	--	--	--	--	--	--	--	--	--	--
Cluster-8921.52488	22.5603	161.934	-2.8409	2.2178e-16	6.5037e-14	694	--	--	--	--	--	--	--	--	--	--	--	--	--	--	--	--	--	--	--	--	--	--	--	--	--	--	--	--
Cluster-8921.60633	467.155	124.014	1.9118	2.2767e-16	6.6485e-14	488	--	--	--	--	--	--	--	--	--	--	--	--	--	--	--	--	--	--	--	--	--	--	--	--	--	--	--	--
Cluster-8921.53198	127.761	6.77358	4.2457	2.403e-16	7.0003e-14	1823	--	--	--	--	--	CP027627.1	CP027627	42	1.15365e-10	Linum usitatissimum chromosome Lu3	--	--	--	--	--	--	--	--	--	--	--	--	--	--	--	--	--	--
Cluster-8921.65693	4387.94	1472.29	1.5757	2.4823e-16	7.1966e-14	5209	1557876218	RWR96336.1	2143	1.2e-237	Phosphoenolpyruvate carboxylase [Cinnamomum micranthum f. kanehirae]	XM_026799958.1	XM_026799958	729	0	PREDICTED: Phoenix dactylifera SCAR-like protein 2 (LOC103723066), mRNA	K01595	ppc	phosphoenolpyruvate carboxylase	http://www.genome.jp/dbget-bin/www_bget?ko:K01595	P29193	2101	3.4e-234	Phosphoenolpyruvate carboxylase, housekeeping isozyme OS=Saccharum hybrid OX=15819 PE=3 SV=1	PF00311//PF03748//PF06305//PF04281//PF14010	Phosphoenolpyruvate carboxylase//Flagellar basal body-associated protein FliL//Lipopolysaccharide assembly protein A domain//Mitochondrial import receptor subunit Tom22//Phosphoenolpyruvate carboxylase	GO:0006099//GO:0015977//GO:0006935//GO:0019643//GO:0006094//GO:0071973//GO:0006886	tricarboxylic acid cycle//carbon fixation//chemotaxis//reductive tricarboxylic acid cycle//gluconeogenesis//bacterial-type flagellum-dependent cell motility//intracellular protein transport	GO:0008964	phosphoenolpyruvate carboxylase activity	GO:0005887//GO:0009425//GO:0005741	integral component of plasma membrane//bacterial-type flagellum basal body//mitochondrial outer membrane	--	--
Cluster-8921.82551	163.253	17.2908	3.2378	2.4805e-16	7.1966e-14	808	672164289	XP_008802016.1	667	2.7e-67	uncharacterized protein LOC103715981 [Phoenix dactylifera]	CP019105.1	CP019105	165	2.10665e-79	Spirodela polyrhiza strain 9509 chromosome 13 sequence	--	--	--	--	--	--	--	--	--	--	--	--	--	--	--	--	--	--
Cluster-8921.36967	128.357	13.9125	3.2031	2.5598e-16	7.4004e-14	592	--	--	--	--	--	--	--	--	--	--	--	--	--	--	--	--	--	--	--	--	--	--	--	--	--	--	--	--
Cluster-8921.37797	141.187	3.13583	5.5222	2.5648e-16	7.4004e-14	1221	694410445	XP_009333634.1	285	8e-23	PREDICTED: 36.4 kDa proline-rich protein-like [Pyrus x bretschneideri]	--	--	--	--	--	--	--	--	--	Q00451	180	4.5e-12	36.4 kDa proline-rich protein OS=Solanum lycopersicum OX=4081 GN=TPRP-F1 PE=2 SV=1	--	--	--	--	--	--	--	--	--	--
Cluster-8921.56285	224.081	25.386	3.1383	2.573e-16	7.4061e-14	890	1052196201	XP_017701316.1	250	6.6e-19	transcription factor MYB62-like [Phoenix dactylifera]	XM_015778204.2	XM_015778204	86	1.91924e-35	PREDICTED: Oryza sativa Japonica Group transcription factor MYB62 (LOC4325992), transcript variant X2, mRNA	K09422	MYBP	myb proto-oncogene protein, plant	http://www.genome.jp/dbget-bin/www_bget?ko:K09422	Q9C9G7	192	1.3e-13	Transcription factor MYB62 OS=Arabidopsis thaliana OX=3702 GN=MYB62 PE=2 SV=1	PF03863	Phage maturation protein	GO:0039666	virion attachment to host cell pilus	--	--	--	--	--	--
Cluster-8921.68156	299.1	47.132	2.6624	2.6931e-16	7.7334e-14	902	--	--	--	--	--	--	--	--	--	--	--	--	--	--	--	--	--	--	--	--	--	--	--	--	--	--	--	--
Cluster-8921.60318	205.244	0	10.256	2.9259e-16	8.3821e-14	1898	702245621	XP_010053412.1	1492	1.4e-162	PREDICTED: glycerol-3-phosphate acyltransferase 1 [Eucalyptus grandis]	XM_021455266.1	XM_021455266	121	1.45898e-54	PREDICTED: Sorghum bicolor probable glycerol-3-phosphate acyltransferase 3 (LOC8072403), transcript variant X2, mRNA	K13508	GPAT	glycerol-3-phosphate acyltransferase	http://www.genome.jp/dbget-bin/www_bget?ko:K13508	Q9SHJ5	1247	1.3e-135	Glycerol-3-phosphate acyltransferase 1 OS=Arabidopsis thaliana OX=3702 GN=GPAT1 PE=1 SV=1	PF01553	Acyltransferase	--	--	GO:0016746	transferase activity, transferring acyl groups	--	--	--	--
Cluster-8921.70142	426.779	77.4127	2.4593	2.9779e-16	8.5107e-14	450	359481680	XP_002278801.2	157	2e-08	PREDICTED: BAHD acyltransferase DCR [Vitis vinifera]	XM_021449432.1	XM_021449432	33	2.71652e-06	PREDICTED: Sorghum bicolor uncharacterized acetyltransferase At3g50280 (LOC8065358), mRNA	--	--	--	--	--	--	--	--	PF02458	Transferase family	--	--	GO:0016747	transferase activity, transferring acyl groups other than amino-acyl groups	--	--	--	--
Cluster-8921.65577	242.053	19.8103	3.6194	3.1964e-16	9.1135e-14	1510	743757111	XP_010920329.1	1505	3.4e-164	probable serine/threonine-protein kinase PBL7 isoform X1 [Elaeis guineensis]	XM_009412650.2	XM_009412650	381	0	PREDICTED: Musa acuminata subsp. malaccensis serine/threonine-protein kinase CDL1 (LOC103992800), mRNA	--	--	--	--	Q0WRY5	757	6.9e-79	Probable serine/threonine-protein kinase PBL7 OS=Arabidopsis thaliana OX=3702 GN=PBL7 PE=1 SV=1	PF07714//PF00069	Protein tyrosine and serine/threonine kinase//Protein kinase domain	GO:0006468	protein phosphorylation	GO:0005524//GO:0004672	ATP binding//protein kinase activity	--	--	--	--
Cluster-8921.58500	134.437	5.19307	4.6998	3.2673e-16	9.2938e-14	625	--	--	--	--	--	--	--	--	--	--	--	--	--	--	--	--	--	--	PF12409	P5-type ATPase cation transporter	GO:0006812	cation transport	GO:0016887	ATPase activity	GO:0016021	integral component of membrane	--	--
Cluster-8921.65770	960.129	205.28	2.2249	3.2829e-16	9.3163e-14	913	743891795	XP_010911404.1	665	5.1e-67	cytochrome P450 71A1 [Elaeis guineensis]	--	--	--	--	--	K20617	CYP71A	cytochrome P450 family 71 subfamily A	http://www.genome.jp/dbget-bin/www_bget?ko:K20617	P24465	570	2e-57	Cytochrome P450 71A1 OS=Persea americana OX=3435 GN=CYP71A1 PE=1 SV=2	PF00067	Cytochrome P450	GO:0055114	oxidation-reduction process	GO:0016705//GO:0020037//GO:0005506	oxidoreductase activity, acting on paired donors, with incorporation or reduction of molecular oxygen//heme binding//iron ion binding	--	--	--	--
Cluster-8921.58195	180.206	33.2242	2.4407	3.4193e-16	9.6579e-14	454	--	--	--	--	--	--	--	--	--	--	--	--	--	--	--	--	--	--	--	--	--	--	--	--	--	--	--	--
Cluster-8921.61946	1097.16	5971.88	-2.4451	3.4154e-16	9.6579e-14	1460	242050448	XP_002462968.1	1043	1.2e-110	glucan endo-1,3-beta-glucosidase 13 [Sorghum bicolor]	CP019095.1	CP019095	114	8.69878e-51	Spirodela polyrhiza strain 9509 chromosome 3 sequence	--	--	--	--	Q9FJU9	679	7.4e-70	Glucan endo-1,3-beta-glucosidase 13 OS=Arabidopsis thaliana OX=3702 GN=At5g56590 PE=2 SV=1	PF00332	Glycosyl hydrolases family 17	GO:0005975	carbohydrate metabolic process	GO:0004553	hydrolase activity, hydrolyzing O-glycosyl compounds	--	--	--	--
Cluster-8921.65851	270.243	28.8474	3.2319	3.7201e-16	1.0483e-13	1408	901820619	KMZ72516.1	692	5.9e-70	Kinase interacting (KIP1-like) family protein [Zostera marina]	CP019095.1	CP019095	394	0	Spirodela polyrhiza strain 9509 chromosome 3 sequence	--	--	--	--	Q9SX73	241	4.4e-19	Kinase-interacting family protein OS=Arabidopsis thaliana OX=3702 GN=At1g48405 PE=2 SV=1	PF05983//PF07765//PF04625//PF05837//PF10473	MED7 protein//KIP1-like protein//DEC-1 protein, N-terminal region//Centromere protein H (CENP-H)//Leucine-rich repeats of kinetochore protein Cenp-F/LEK1	GO:0007304//GO:0006357//GO:0051382	chorion-containing eggshell formation//regulation of transcription by RNA polymerase II//kinetochore assembly	GO:0003712//GO:0005213//GO:0070840//GO:0008134//GO:0042803//GO:0003779	transcription coregulator activity//structural constituent of egg chorion//dynein complex binding//transcription factor binding//protein homodimerization activity//actin binding	GO:0042600//GO:0005576//GO:0005667//GO:0000776//GO:0016592	egg chorion//extracellular region//transcription regulator complex//kinetochore//mediator complex	--	--
Cluster-8921.71261	93.2566	897.845	-3.2751	4.0343e-16	1.1342e-13	408	--	--	--	--	--	--	--	--	--	--	--	--	--	--	--	--	--	--	--	--	--	--	--	--	--	--	--	--
Cluster-8921.31262	108.727	4.64106	4.5671	4.6639e-16	1.3051e-13	1060	901820859	KMZ72751.1	700	5.2e-71	GDSL esterase/lipase [Zostera marina]	XM_010028490.2	XM_010028490	116	4.83962e-52	PREDICTED: Eucalyptus grandis GDSL esterase/lipase At3g48460 (LOC104417172), mRNA	--	--	--	--	Q9STM6	612	3.2e-62	GDSL esterase/lipase At3g48460 OS=Arabidopsis thaliana OX=3702 GN=At3g48460 PE=2 SV=1	PF00657	GDSL-like Lipase/Acylhydrolase	--	--	GO:0016788	hydrolase activity, acting on ester bonds	--	--	--	--
Cluster-8921.60542	543.472	0	11.659	4.6533e-16	1.3051e-13	1202	1315713269	PKU77173.1	411	1.9e-37	Expansin-B15 [Dendrobium catenatum]	FP094068.1	FP094068	36	1.63234e-07	Phyllostachys edulis cDNA clone: bphyem106f13, full insert sequence	--	--	--	--	Q7XT39	369	5.4e-34	Expansin-B5 OS=Oryza sativa subsp. japonica OX=39947 GN=EXPB5 PE=2 SV=2	PF10417	C-terminal domain of 1-Cys peroxiredoxin	GO:0055114	oxidation-reduction process	GO:0051920	peroxiredoxin activity	--	--	--	--
Cluster-8921.75903	279.342	59.9457	2.2183	4.9883e-16	1.3926e-13	2185	--	--	--	--	--	--	--	--	--	--	--	--	--	--	--	--	--	--	PF08141//PF00424	Small acid-soluble spore protein H family//REV protein (anti-repression trans-activator protein)	GO:0006355//GO:0030436	regulation of transcription, DNA-templated//asexual sporulation	GO:0003700	DNA-binding transcription factor activity	GO:0005667//GO:0042601//GO:0042025	transcription regulator complex//endospore-forming forespore//host cell nucleus	--	--
Cluster-8921.60976	178.268	1609.63	-3.1769	5.0844e-16	1.4162e-13	788	--	--	--	--	--	--	--	--	--	--	--	--	--	--	--	--	--	--	--	--	--	--	--	--	--	--	--	--
Cluster-8921.67112	1114.6	306.163	1.863	5.207e-16	1.447e-13	748	743790200	XP_010923110.1	514	1.4e-49	uncharacterized acetyltransferase At3g50280 [Elaeis guineensis]	CP019094.1	CP019094	215	3.11709e-107	Spirodela polyrhiza strain 9509 chromosome 2 sequence	--	--	--	--	Q9SND9	206	2.7e-15	Uncharacterized acetyltransferase At3g50280 OS=Arabidopsis thaliana OX=3702 GN=At3g50280 PE=3 SV=1	PF07941//PF08619//PF02458	Potassium channel Kv1.4 tandem inactivation domain//Alkali metal cation/H+ antiporter Nha1 C terminus//Transferase family	GO:0006885//GO:0006814//GO:0006813	regulation of pH//sodium ion transport//potassium ion transport	GO:0005249//GO:0030955//GO:0016747//GO:0015385	voltage-gated potassium channel activity//potassium ion binding//transferase activity, transferring acyl groups other than amino-acyl groups//sodium:proton antiporter activity	GO:0016021//GO:0016020//GO:0008076	integral component of membrane//membrane//voltage-gated potassium channel complex	--	--
Cluster-8921.6277	11.667	127.123	-3.4336	5.3644e-16	1.4873e-13	5602	1162576297	XP_020425764.1	297	1.5e-23	uncharacterized protein LOC109950617 [Prunus persica]	--	--	--	--	--	--	--	--	--	--	--	--	--	PF06072	Alphaherpesvirus tegument protein US9	GO:0075733	intracellular transport of virus	--	--	--	--	--	--
Cluster-8921.67962	201.72	11.7492	4.1117	5.4192e-16	1.499e-13	2574	743837067	XP_010936285.1	2684	1.1e-300	ATP-dependent DNA helicase DDM1 isoform X2 [Elaeis guineensis]	XM_016034691.2	XM_016034691	376	0	PREDICTED: Ziziphus jujuba ATP-dependent DNA helicase DDM1 (LOC107424819), transcript variant X2, mRNA	K19001	HELLS, DDM1	ATP-dependent DNA helicase	http://www.genome.jp/dbget-bin/www_bget?ko:K19001	Q9XFH4	2314	3.4e-259	ATP-dependent DNA helicase DDM1 OS=Arabidopsis thaliana OX=3702 GN=DDM1 PE=1 SV=1	PF04851//PF13892//PF00176//PF08019//PF11496	Type III restriction enzyme, res subunit//DNA-binding domain//SNF2 family N-terminal domain//Phosphoethanolamine transferase EptA/EptB//Class II histone deacetylase complex subunits 2 and 3	GO:0016575	histone deacetylation	GO:0003677//GO:0016787//GO:0005524	DNA binding//hydrolase activity//ATP binding	GO:0016021//GO:0070823	integral component of membrane//HDA1 complex	KOG0385	Chromatin remodeling complex WSTF-ISWI, small subunit
Cluster-8921.102983	0	211.962	-10.101	5.8474e-16	1.6138e-13	1641	--	--	--	--	--	--	--	--	--	--	--	--	--	--	--	--	--	--	--	--	--	--	--	--	--	--	--	--
Cluster-8921.36902	135.97	1.8787	6.2103	6.105e-16	1.6811e-13	730	743773220	XP_010916946.1	418	1.8e-38	cytochrome P450 78A11 [Elaeis guineensis]	XM_018820481.1	XM_018820481	95	1.54992e-40	PREDICTED: Musa acuminata subsp. malaccensis cytochrome P450 78A11 (LOC103971334), mRNA	K20619	CYP78A	cytochrome P450 family 78 subfamily A	http://www.genome.jp/dbget-bin/www_bget?ko:K20619	Q7Y1V5	357	8.1e-33	Cytochrome P450 78A11 OS=Oryza sativa subsp. japonica OX=39947 GN=CYP78A11 PE=1 SV=2	PF00067	Cytochrome P450	GO:0055114	oxidation-reduction process	GO:0020037//GO:0005506//GO:0016705	heme binding//iron ion binding//oxidoreductase activity, acting on paired donors, with incorporation or reduction of molecular oxygen	--	--	--	--
Cluster-8921.73311	127.901	8.4323	3.9188	6.2956e-16	1.7296e-13	3047	672127529	XP_008787232.1	748	4.1e-76	uncharacterized protein LOC103705346 isoform X1 [Phoenix dactylifera]	--	--	--	--	--	--	--	--	--	--	--	--	--	PF00131//PF01320	Metallothionein//Colicin immunity protein / pyocin immunity protein	GO:0030153//GO:0006955	bacteriocin immunity//immune response	GO:0015643//GO:0046872	toxic substance binding//metal ion binding	GO:0019814	immunoglobulin complex	--	--
Cluster-8921.64505	5076.35	0	14.883	6.4186e-16	1.7594e-13	438	--	--	--	--	--	AY338965.1	AY338965	197	1.79583e-97	Arisaema heterophyllum mannose-binding lectin AHA gene, complete cds	--	--	--	--	--	--	--	--	--	--	--	--	--	--	--	--	--	--
Cluster-8921.63953	159.421	19.9614	2.9957	6.5493e-16	1.7911e-13	1232	--	--	--	--	--	--	--	--	--	--	--	--	--	--	--	--	--	--	PF00325	Bacterial regulatory proteins, crp family	GO:0006355	regulation of transcription, DNA-templated	GO:0003677	DNA binding	--	--	--	--
Cluster-8921.58633	213.704	13.4276	3.982	6.5671e-16	1.7919e-13	1640	--	--	--	--	--	--	--	--	--	--	--	--	--	--	--	--	--	--	PF15360	APJ endogenous ligand	GO:0007165	signal transduction	GO:0005179//GO:0031704	hormone activity//apelin receptor binding	--	--	--	--
Cluster-8921.37398	98.1249	1.7785	5.7527	6.6356e-16	1.8065e-13	1603	1098782845	XP_018851055.1	701	6e-71	PREDICTED: uncharacterized protein LOC109013423 [Juglans regia]	--	--	--	--	--	--	--	--	--	--	--	--	--	PF00665	Integrase core domain	GO:0015074	DNA integration	--	--	--	--	--	--
Cluster-8921.69371	163.17	8.43789	4.2704	6.7536e-16	1.8345e-13	1237	743787416	XP_010922412.1	601	1.8e-59	B3 domain-containing protein Os06g0194400 isoform X1 [Elaeis guineensis]	--	--	--	--	--	--	--	--	--	Q69V36	503	1.6e-49	B3 domain-containing protein Os06g0194400 OS=Oryza sativa subsp. japonica OX=39947 GN=Os06g0194400 PE=2 SV=1	PF02362	B3 DNA binding domain	--	--	GO:0003677	DNA binding	--	--	--	--
Cluster-8921.93255	2.26544	102.778	-5.6022	7.0147e-16	1.9012e-13	1193	1201316446	OVA15826.1	163	1.1e-08	THO complex [Macleaya cordata]	--	--	--	--	--	K13174	THOC5	THO complex subunit 5	http://www.genome.jp/dbget-bin/www_bget?ko:K13174	--	--	--	--	--	--	--	--	--	--	--	--	--	--
Cluster-8921.103050	0.64025	297.881	-8.7471	7.1823e-16	1.9422e-13	6289	1150669608	XP_020250145.1	1838	3.4e-202	uncharacterized protein LOC109827551 [Asparagus officinalis]	--	--	--	--	--	K18195	RGL4, rhiE	rhamnogalacturonan endolyase	http://www.genome.jp/dbget-bin/www_bget?ko:K18195	O00370	522	5.1e-51	LINE-1 retrotransposable element ORF2 protein OS=Homo sapiens OX=9606 PE=1 SV=1	PF17907	AWS domain	GO:0006554//GO:0006479	lysine catabolic process//protein methylation	GO:0018024	histone-lysine N-methyltransferase activity	GO:0005634	nucleus	--	--
Cluster-8921.103330	4.90243	125.677	-4.6217	7.2956e-16	1.9684e-13	2810	1147598006	XP_020102926.1	1472	4.2e-160	plasma membrane ATPase-like [Ananas comosus]	XM_010915377.2	XM_010915377	214	4.3512e-106	PREDICTED: Elaeis guineensis plasma membrane ATPase (LOC105039277), mRNA	K01535	PMA1, PMA2	H+-transporting ATPase	http://www.genome.jp/dbget-bin/www_bget?ko:K01535	Q9SJB3	1415	6.5e-155	ATPase 5, plasma membrane-type OS=Arabidopsis thaliana OX=3702 GN=AHA5 PE=3 SV=3	--	--	--	--	--	--	--	--	--	--
Cluster-8921.47882	37.5363	261.392	-2.7948	7.6392e-16	2.0566e-13	1058	1492114563	XP_008778119.2	303	5.6e-25	serine carboxypeptidase-like 18 [Phoenix dactylifera]	--	--	--	--	--	K16296	SCPL-I	serine carboxypeptidase-like clade I	http://www.genome.jp/dbget-bin/www_bget?ko:K16296	Q9C7Z9	193	1.2e-13	Serine carboxypeptidase-like 18 OS=Arabidopsis thaliana OX=3702 GN=SCPL18 PE=2 SV=2	PF00450	Serine carboxypeptidase	GO:0006508	proteolysis	GO:0004185	serine-type carboxypeptidase activity	--	--	--	--
Cluster-8921.63287	174.531	8.20912	4.4079	7.9128e-16	2.1255e-13	785	--	--	--	--	--	--	--	--	--	--	--	--	--	--	--	--	--	--	--	--	--	--	--	--	--	--	--	--
Cluster-8921.63491	522.753	71.5258	2.867	8.0364e-16	2.1539e-13	1099	--	--	--	--	--	--	--	--	--	--	--	--	--	--	--	--	--	--	--	--	--	--	--	--	--	--	--	--
Cluster-8921.88006	138.938	480.5	-1.7918	8.0692e-16	2.1579e-13	513	672120998	XP_008783788.1	229	1e-16	transcription factor bHLH129-like isoform X2 [Phoenix dactylifera]	--	--	--	--	--	--	--	--	--	--	--	--	--	--	--	--	--	--	--	--	--	--	--
Cluster-8921.53267	42.5536	232.616	-2.4433	8.2678e-16	2.2051e-13	1138	--	--	--	--	--	--	--	--	--	--	--	--	--	--	--	--	--	--	--	--	--	--	--	--	--	--	--	--
Cluster-8921.67324	302.035	45.4652	2.7273	8.2825e-16	2.2051e-13	3610	--	--	--	--	--	--	--	--	--	--	--	--	--	--	--	--	--	--	--	--	--	--	--	--	--	--	--	--
Cluster-8921.60100	951.722	228.886	2.056	8.5307e-16	2.2662e-13	600	1371535260	PSS31277.1	456	5.8e-43	Cytochrome P450 71A1 like, partial [Actinidia chinensis var. chinensis]	XM_025965768.1	XM_025965768	34	1.02633e-06	PREDICTED: Panicum hallii cytochrome P450 71A1-like (LOC112897469), mRNA	--	--	--	--	P24465	428	3.9e-41	Cytochrome P450 71A1 OS=Persea americana OX=3435 GN=CYP71A1 PE=1 SV=2	PF00067	Cytochrome P450	GO:0055114	oxidation-reduction process	GO:0020037//GO:0005506//GO:0016705	heme binding//iron ion binding//oxidoreductase activity, acting on paired donors, with incorporation or reduction of molecular oxygen	--	--	--	--
Cluster-8921.49427	251.116	1188.23	-2.2449	8.8467e-16	2.345e-13	742	1147567990	XP_020087582.1	232	6.7e-17	uncharacterized protein LOC109709668 [Ananas comosus]	XM_004958731.4	XM_004958731	45	9.83035e-13	PREDICTED: Setaria italica uncharacterized LOC101783448 (LOC101783448), mRNA	--	--	--	--	--	--	--	--	--	--	--	--	--	--	--	--	--	--
Cluster-8921.62677	675.261	78.119	3.1121	9.2072e-16	2.4352e-13	807	1091656659	XP_009382437.2	437	1.2e-40	PREDICTED: PLAT domain-containing protein 3-like [Musa acuminata subsp. malaccensis]	XM_009384162.2	XM_009384162	173	7.51374e-84	PREDICTED: Musa acuminata subsp. malaccensis PLAT domain-containing protein 3-like (LOC103970397), mRNA	--	--	--	--	Q9SIE7	339	1.1e-30	PLAT domain-containing protein 2 OS=Arabidopsis thaliana OX=3702 GN=PLAT2 PE=2 SV=1	PF01477	PLAT/LH2 domain	--	--	GO:0005515	protein binding	--	--	--	--
Cluster-8921.63630	17014.5	409.665	5.3762	9.3207e-16	2.4598e-13	581	291277676	ADD91328.1	630	3.7e-63	lectin [Pinellia ternata]	AY191305.1	AY191305	420	0	Pinellia ternata lectin mRNA, complete cds	--	--	--	--	Q9FV99	257	2.5e-21	Mannose-specific lectin 2 OS=Crocus vernus OX=87752 GN=LECCVA2 PE=1 SV=1	PF05410//PF04767	Porcine arterivirus-type cysteine proteinase alpha//DNA-binding 11 kDa phosphoprotein	GO:0006508//GO:0019082	proteolysis//viral protein processing	GO:0004197//GO:0003677	cysteine-type endopeptidase activity//DNA binding	--	--	--	--
Cluster-8921.72960	333.677	1479.98	-2.1484	9.7104e-16	2.5571e-13	996	1130658216	XP_019705444.1	471	1.7e-44	receptor-like protein EIX1 [Elaeis guineensis]	--	--	--	--	--	--	--	--	--	Q9SSL9	296	1.3e-25	Leucine-rich repeat receptor-like protein kinase PEPR1 OS=Arabidopsis thaliana OX=3702 GN=PEPR1 PE=1 SV=1	PF00560//PF13516//PF13855	Leucine Rich Repeat//Leucine Rich repeat//Leucine rich repeat	--	--	GO:0005515	protein binding	--	--	--	--
Cluster-8921.56018	211.138	21.9681	3.2645	1.0099e-15	2.6535e-13	551	1293568937	PKA46776.1	287	2.1e-23	Plastidic ATP/ADP-transporter [Apostasia shenzhenica]	CP019101.1	CP019101	133	8.67583e-62	Spirodela polyrhiza strain 9509 chromosome 9 sequence	K03301	TC.AAA	ATP:ADP antiporter, AAA family	http://www.genome.jp/dbget-bin/www_bget?ko:K03301	Q39002	256	3.1e-21	ADP,ATP carrier protein 1, chloroplastic OS=Arabidopsis thaliana OX=3702 GN=AATP1 PE=1 SV=2	PF12235//PF03219	Fragile X-related 1 protein core C terminal//TLC ATP/ADP transporter	GO:0006810//GO:0006862	transport//nucleotide transport	GO:0005471//GO:0003723	ATP:ADP antiporter activity//RNA binding	GO:0016021	integral component of membrane	--	--
Cluster-8921.48148	177.621	14.2557	3.6281	1.0225e-15	2.6799e-13	1115	--	--	--	--	--	--	--	--	--	--	--	--	--	--	--	--	--	--	--	--	--	--	--	--	--	--	--	--
Cluster-8921.67539	533.144	98.9908	2.4288	1.0244e-15	2.6799e-13	2409	1109225109	XP_019187171.1	159	6.4e-08	PREDICTED: TMV resistance protein N-like [Ipomoea nil]	--	--	--	--	--	--	--	--	--	--	--	--	--	--	--	--	--	--	--	--	--	--	--
Cluster-8921.61919	796.205	86.475	3.2047	1.0345e-15	2.7007e-13	956	1255117702	XP_022635597.1	464	1.1e-43	histone H3-like centromeric protein CSE4 [Vigna radiata var. radiata]	CP019104.1	CP019104	225	1.1109e-112	Spirodela polyrhiza strain 9509 chromosome 12 sequence	K11253	H3	histone H3	http://www.genome.jp/dbget-bin/www_bget?ko:K11253	P68427	464	4.1e-45	Histone H3.2 OS=Pisum sativum OX=3888 PE=1 SV=2	PF02291//PF15630//PF00125	Transcription initiation factor IID, 31kD subunit//CENP-S protein//Core histone H2A/H2B/H3/H4	GO:0006352	DNA-templated transcription, initiation	GO:0003677	DNA binding	GO:0000786//GO:0071821	nucleosome//FANCM-MHF complex	--	--
Cluster-8921.10867	1.00347	154.079	-7.208	1.0441e-15	2.714e-13	790	--	--	--	--	--	--	--	--	--	--	--	--	--	--	--	--	--	--	--	--	--	--	--	--	--	--	--	--
Cluster-8921.62867	1512.13	254.019	2.5726	1.0423e-15	2.714e-13	978	--	--	--	--	--	--	--	--	--	--	--	--	--	--	--	--	--	--	--	--	--	--	--	--	--	--	--	--
Cluster-8921.79620	27.8912	400.993	-3.8617	1.0581e-15	2.7443e-13	393	--	--	--	--	--	--	--	--	--	--	--	--	--	--	--	--	--	--	--	--	--	--	--	--	--	--	--	--
Cluster-8921.5597	0	181.133	-9.874	1.0845e-15	2.8069e-13	1714	--	--	--	--	--	--	--	--	--	--	--	--	--	--	--	--	--	--	--	--	--	--	--	--	--	--	--	--
Cluster-8921.66931	4276.41	1168.78	1.8711	1.1064e-15	2.8574e-13	3179	113623687	BAF23632.1	3169	0	Os08g0389500 [Oryza sativa Japonica Group]	AP014966.1	AP014966	76	2.55028e-29	Oryza sativa Japonica Group DNA, chromosome 10, cultivar: Nipponbare, complete sequence	--	--	--	--	P10978	1617	2.8e-178	Retrovirus-related Pol polyprotein from transposon TNT 1-94 OS=Nicotiana tabacum OX=4097 PE=2 SV=1	PF13683//PF00098//PF00665	Integrase core domain//Zinc knuckle//Integrase core domain	GO:0015074	DNA integration	GO:0008270//GO:0003676	zinc ion binding//nucleic acid binding	--	--	--	--
Cluster-8921.92251	15.0621	128.922	-3.085	1.1322e-15	2.9176e-13	837	--	--	--	--	--	--	--	--	--	--	--	--	--	--	--	--	--	--	--	--	--	--	--	--	--	--	--	--
Cluster-8921.64268	1121.05	112.231	3.3202	1.1767e-15	3.0259e-13	1026	672124909	XP_008785855.1	1008	9.7e-107	peroxidase 12 [Phoenix dactylifera]	XM_025959166.1	XM_025959166	257	1.94411e-130	PREDICTED: Panicum hallii cationic peroxidase SPC4-like (LOC112892089), mRNA	K00430	E1.11.1.7	peroxidase	http://www.genome.jp/dbget-bin/www_bget?ko:K00430	Q96520	861	4.1e-91	Peroxidase 12 OS=Arabidopsis thaliana OX=3702 GN=PER12 PE=1 SV=1	PF00141//PF00242	Peroxidase//DNA polymerase (viral) N-terminal domain	GO:0006260//GO:0055114//GO:0006979//GO:0006804	DNA replication//oxidation-reduction process//response to oxidative stress//obsolete peroxidase reaction	GO:0003677//GO:0004601//GO:0003887//GO:0020037	DNA binding//peroxidase activity//DNA-directed DNA polymerase activity//heme binding	GO:0042575	DNA polymerase complex	--	--
Cluster-8921.64747	146.919	11.376	3.6834	1.2668e-15	3.2508e-13	796	743844169	XP_010938260.1	732	7.6e-75	homeobox protein knotted-1-like 1 [Elaeis guineensis]	XM_020542323.2	XM_020542323	177	4.42641e-86	PREDICTED: Zea mays liguleless 4 (lg4), transcript variant X1, mRNA	--	--	--	--	Q9FP29	606	1.2e-61	Homeobox protein knotted-1-like 1 OS=Oryza sativa subsp. japonica OX=39947 GN=OSH6 PE=2 SV=1	PF05920//PF03790//PF03789//PF03791//PF00046	Homeobox KN domain//KNOX1 domain//ELK domain//KNOX2 domain//Homeodomain	GO:0006355	regulation of transcription, DNA-templated	GO:0003677	DNA binding	GO:0005634	nucleus	--	--
Cluster-8921.31450	0.989105	158.227	-7.2486	1.2965e-15	3.3197e-13	478	--	--	--	--	--	--	--	--	--	--	--	--	--	--	--	--	--	--	--	--	--	--	--	--	--	--	--	--
Cluster-8921.62542	457.827	98.5609	2.2171	1.3346e-15	3.4103e-13	1743	1293603170	PKA64503.1	1421	2.1e-154	Protein GIGANTEA [Apostasia shenzhenica]	XM_008795242.3	XM_008795242	445	0	PREDICTED: Phoenix dactylifera protein GIGANTEA-like (LOC103709749), mRNA	K12124	GI	GIGANTEA	http://www.genome.jp/dbget-bin/www_bget?ko:K12124	Q9AWL7	1321	3.2e-144	Protein GIGANTEA OS=Oryza sativa subsp. japonica OX=39947 GN=GI PE=2 SV=2	--	--	--	--	--	--	--	--	--	--
Cluster-8921.64181	2628.05	777.138	1.7579	1.3973e-15	3.5627e-13	2974	37905976	AAP41030.1	2173	2.3e-241	soluble starch synthase II [Colocasia esculenta]	AY225862.1	AY225862	1132	0	Colocasia esculenta soluble starch synthase II (SSSII) mRNA, complete cds	K00703	glgA	starch synthase	http://www.genome.jp/dbget-bin/www_bget?ko:K00703	Q43847	1968	5.2e-219	Granule-bound starch synthase 2, chloroplastic/amyloplastic OS=Solanum tuberosum OX=4113 GN=SS2 PE=1 SV=3	--	--	--	--	--	--	--	--	--	--
Cluster-8921.51519	9.9802	134.043	-3.7379	1.4082e-15	3.5831e-13	359	--	--	--	--	--	--	--	--	--	--	--	--	--	--	--	--	--	--	--	--	--	--	--	--	--	--	--	--
Cluster-8921.103523	0	191.201	-9.9521	1.5112e-15	3.837e-13	1624	1147606215	XP_020107075.1	1356	6.8e-147	protein RETICULATA-RELATED 1, chloroplastic [Ananas comosus]	XM_008797808.3	XM_008797808	383	0	PREDICTED: Phoenix dactylifera protein RETICULATA-RELATED 1, chloroplastic-like (LOC103711596), transcript variant X2, mRNA	--	--	--	--	Q9FGP9	218	2.4e-16	Protein RETICULATA-RELATED 1, chloroplastic OS=Arabidopsis thaliana OX=3702 GN=RER1 PE=1 SV=1	--	--	--	--	--	--	--	--	--	--
Cluster-8921.21654	2.74771	93.2835	-5.0694	1.5476e-15	3.9212e-13	844	--	--	--	--	--	--	--	--	--	--	--	--	--	--	--	--	--	--	--	--	--	--	--	--	--	--	--	--
Cluster-8921.72546	140.346	2.7457	5.6807	1.5552e-15	3.9323e-13	883	743773220	XP_010916946.1	963	1.4e-101	cytochrome P450 78A11 [Elaeis guineensis]	CP019096.1	CP019096	241	1.30479e-121	Spirodela polyrhiza strain 9509 chromosome 4 sequence	K20619	CYP78A	cytochrome P450 family 78 subfamily A	http://www.genome.jp/dbget-bin/www_bget?ko:K20619	Q7Y1V5	946	4.9e-101	Cytochrome P450 78A11 OS=Oryza sativa subsp. japonica OX=39947 GN=CYP78A11 PE=1 SV=2	PF00067	Cytochrome P450	GO:0055114	oxidation-reduction process	GO:0005506//GO:0020037//GO:0016705	iron ion binding//heme binding//oxidoreductase activity, acting on paired donors, with incorporation or reduction of molecular oxygen	--	--	--	--
Cluster-8921.68614	1112.91	174.49	2.6716	1.598e-15	4.0321e-13	644	--	--	--	--	--	--	--	--	--	--	--	--	--	--	--	--	--	--	--	--	--	--	--	--	--	--	--	--
Cluster-8921.53834	675.838	215.243	1.6502	1.6182e-15	4.0709e-13	1594	223953574	ACN30002.1	440	1.1e-40	gibberellin 2-beta-dioxygenase [Ananas comosus]	KX254272.1	KX254272	115	2.64308e-51	Poa pratensis cultivar Baron GA2ox protein (GA2ox) mRNA, complete cds	K04125	E1.14.11.13	gibberellin 2-oxidase	http://www.genome.jp/dbget-bin/www_bget?ko:K04125	Q9XG83	400	1.8e-37	Gibberellin 2-beta-dioxygenase OS=Phaseolus coccineus OX=3886 GN=GA2OX1 PE=2 SV=1	PF03171	2OG-Fe(II) oxygenase superfamily	GO:0055114	oxidation-reduction process	GO:0016491	oxidoreductase activity	--	--	--	--
Cluster-8921.83334	38.5972	244.828	-2.6601	1.6202e-15	4.0709e-13	4709	1137202959	OMO73140.1	1924	2.7e-212	Integrase, catalytic core [Corchorus capsularis]	--	--	--	--	--	--	--	--	--	Q94HW2	1148	9.9e-124	Retrovirus-related Pol polyprotein from transposon RE1 OS=Arabidopsis thaliana OX=3702 GN=RE1 PE=2 SV=1	PF17067//PF00665	Ribosomal protein S31e//Integrase core domain	GO:0015074	DNA integration	--	--	GO:0005840	ribosome	--	--
Cluster-8921.59043	144.987	18.1105	2.9975	1.6434e-15	4.1206e-13	1682	1492052357	XP_026658435.1	815	3.8e-84	protein NETWORKED 4B [Phoenix dactylifera]	--	--	--	--	--	--	--	--	--	F4KEW8	462	1.2e-44	Protein NETWORKED 4A OS=Arabidopsis thaliana OX=3702 GN=NET4A PE=2 SV=1	PF08702//PF07765//PF02183//PF00148	Fibrinogen alpha/beta chain family//KIP1-like protein//Homeobox associated leucine zipper//Nitrogenase component 1 type Oxidoreductase	GO:0030168//GO:0007165//GO:0055114//GO:0006355//GO:0051258	platelet activation//signal transduction//oxidation-reduction process//regulation of transcription, DNA-templated//protein polymerization	GO:0043565//GO:0016491//GO:0003779//GO:0005102	sequence-specific DNA binding//oxidoreductase activity//actin binding//signaling receptor binding	GO:0005577	fibrinogen complex	--	--
Cluster-8921.44461	3.09656	97.2869	-4.9602	1.6768e-15	4.1958e-13	768	1079233929	XP_018506292.1	147	5e-07	PREDICTED: putative disease resistance protein At3g14460 isoform X3 [Pyrus x bretschneideri]	--	--	--	--	--	--	--	--	--	--	--	--	--	PF00560//PF13855	Leucine Rich Repeat//Leucine rich repeat	--	--	GO:0005515	protein binding	--	--	--	--
Cluster-8921.63783	918.029	204.377	2.1676	1.7464e-15	4.3608e-13	1335	1344119203	PPD92129.1	392	3.4e-35	hypothetical protein GOBAR_DD10956 [Gossypium barbadense]	XM_010039414.2	XM_010039414	214	2.04151e-106	PREDICTED: Eucalyptus grandis histone H4 (LOC104426384), mRNA	K11254	H4	histone H4	http://www.genome.jp/dbget-bin/www_bget?ko:K11254	P62788	386	6.4e-36	Histone H4 OS=Pisum sativum OX=3888 PE=1 SV=2	PF02969//PF02291//PF15630//PF00125	TATA box binding protein associated factor (TAF)//Transcription initiation factor IID, 31kD subunit//CENP-S protein//Core histone H2A/H2B/H3/H4	GO:0006352	DNA-templated transcription, initiation	GO:0003677	DNA binding	GO:0071821//GO:0000786	FANCM-MHF complex//nucleosome	KOG3467	Histone H4
Cluster-8921.25511	5.46669	119.112	-4.4286	1.7728e-15	4.4175e-13	3590	743876416	XP_010907576.1	571	1.6e-55	probable ubiquitin-like-specific protease 2A isoform X2 [Elaeis guineensis]	--	--	--	--	--	--	--	--	--	Q0WKV8	192	5.4e-13	Probable ubiquitin-like-specific protease 2A OS=Arabidopsis thaliana OX=3702 GN=ULP2A PE=2 SV=2	PF00906//PF02183//PF02902	Hepatitis core antigen//Homeobox associated leucine zipper//Ulp1 protease family, C-terminal catalytic domain	GO:0009405//GO:0006355//GO:0006508	pathogenesis//regulation of transcription, DNA-templated//proteolysis	GO:0008234//GO:0005198//GO:0043565	cysteine-type peptidase activity//structural molecule activity//sequence-specific DNA binding	--	--	--	--
Cluster-8921.54864	459.173	86.826	2.4008	1.8281e-15	4.546e-13	759	1201319602	OVA18685.1	578	5.2e-57	Cytochrome P450 [Macleaya cordata]	--	--	--	--	--	--	--	--	--	P24465	553	1.6e-55	Cytochrome P450 71A1 OS=Persea americana OX=3435 GN=CYP71A1 PE=1 SV=2	PF00067	Cytochrome P450	GO:0055114	oxidation-reduction process	GO:0016705//GO:0020037//GO:0005506	oxidoreductase activity, acting on paired donors, with incorporation or reduction of molecular oxygen//heme binding//iron ion binding	--	--	--	--
Cluster-8921.57446	112.427	3.29492	5.0782	1.8642e-15	4.6261e-13	801	976924409	KVI08380.1	160	1.6e-08	hypothetical protein Ccrd_013249 [Cynara cardunculus var. scolymus]	XM_017558978.1	XM_017558978	231	4.27026e-116	PREDICTED: Vigna angularis extensin-2-like (LOC108325869), mRNA	--	--	--	--	--	--	--	--	PF04554	Extensin-like region	GO:0009664//GO:0042546	plant-type cell wall organization//cell wall biogenesis	GO:0005199	structural constituent of cell wall	GO:0005618	cell wall	--	--
Cluster-8921.44469	164.234	0	9.9338	1.9082e-15	4.7256e-13	944	672174041	XP_008807164.1	163	8.6e-09	protein LIGHT-DEPENDENT SHORT HYPOCOTYLS 4-like [Phoenix dactylifera]	XM_015786262.2	XM_015786262	68	2.06924e-25	PREDICTED: Oryza sativa Japonica Group protein G1-like2 (LOC4341811), mRNA	--	--	--	--	Q652I1	135	5.8e-07	Protein G1-like2 OS=Oryza sativa subsp. japonica OX=39947 GN=G1L2 PE=1 SV=1	--	--	--	--	--	--	--	--	--	--
Cluster-8921.61985	1177.64	183.073	2.6863	1.9266e-15	4.7614e-13	923	1255150977	XP_022638524.1	430	9.2e-40	uncharacterized protein LOC106766494 [Vigna radiata var. radiata]	CP019094.1	CP019094	222	4.98374e-111	Spirodela polyrhiza strain 9509 chromosome 2 sequence	--	--	--	--	P62787	410	7.3e-39	Histone H4 OS=Zea mays OX=4577 GN=H4C7 PE=1 SV=2	PF02969//PF02291//PF00125//PF15630	TATA box binding protein associated factor (TAF)//Transcription initiation factor IID, 31kD subunit//Core histone H2A/H2B/H3/H4//CENP-S protein	GO:0006352	DNA-templated transcription, initiation	GO:0003677	DNA binding	GO:0000786//GO:0071821	nucleosome//FANCM-MHF complex	KOG3467	Histone H4
Cluster-8921.52242	174.737	0	10.023	2.0141e-15	4.9604e-13	1030	743839630	XP_010937050.1	738	2e-75	putative laccase-9 [Elaeis guineensis]	XM_020239811.1	XM_020239811	80	4.83309e-32	PREDICTED: Ananas comosus putative laccase-9 (LOC109715024), mRNA	K05909	E1.10.3.2	laccase	http://www.genome.jp/dbget-bin/www_bget?ko:K05909	Q84J37	600	7.6e-61	Laccase-15 OS=Arabidopsis thaliana OX=3702 GN=TT10 PE=1 SV=1	PF07731	Multicopper oxidase	GO:0055114	oxidation-reduction process	GO:0016491//GO:0005507	oxidoreductase activity//copper ion binding	--	--	--	--
Cluster-8921.5447	2.95595	106.95	-5.2418	2.0153e-15	4.9604e-13	1548	1130849912	GAV69859.1	220	3.5e-15	UBN2_3 domain-containing protein [Cephalotus follicularis]	--	--	--	--	--	--	--	--	--	--	--	--	--	--	--	--	--	--	--	--	--	--	--
Cluster-8921.67680	449.914	4.22588	6.7302	2.0699e-15	5.0842e-13	492	--	--	--	--	--	--	--	--	--	--	--	--	--	--	--	--	--	--	--	--	--	--	--	--	--	--	--	--
Cluster-8921.71958	236.304	16.5302	3.8345	2.1644e-15	5.3056e-13	2199	672151180	XP_008797401.1	1989	3.7e-220	cellulose synthase-like protein D5 [Phoenix dactylifera]	XM_025951591.1	XM_025951591	538	0	PREDICTED: Panicum hallii cellulose synthase-like protein D4 (LOC112885899), mRNA	K00770	E2.4.2.24	1,4-beta-D-xylan synthase	http://www.genome.jp/dbget-bin/www_bget?ko:K00770	Q2QNS6	1890	4.2e-210	Cellulose synthase-like protein D4 OS=Oryza sativa subsp. japonica OX=39947 GN=CSLD4 PE=2 SV=1	PF03552	Cellulose synthase	GO:0005982//GO:0005985//GO:0030244//GO:0006011	starch metabolic process//sucrose metabolic process//cellulose biosynthetic process//UDP-glucose metabolic process	GO:0016760	cellulose synthase (UDP-forming) activity	GO:0016020	membrane	--	--
Cluster-8921.19040	5.68629	114.922	-4.3003	2.3052e-15	5.6393e-13	1227	--	--	--	--	--	--	--	--	--	--	--	--	--	--	--	--	--	--	--	--	--	--	--	--	--	--	--	--
Cluster-8921.67446	1552.21	441.672	1.8128	2.3448e-15	5.7246e-13	649	--	--	--	--	--	--	--	--	--	--	--	--	--	--	--	--	--	--	--	--	--	--	--	--	--	--	--	--
Cluster-8921.55084	113.237	6.81249	4.071	2.3574e-15	5.7438e-13	2596	743869202	XP_010905758.1	3181	0	DNA replication licensing factor MCM3 [Elaeis guineensis]	XM_009417112.2	XM_009417112	946	0	PREDICTED: Musa acuminata subsp. malaccensis DNA replication licensing factor MCM3 (LOC103996238), mRNA	K02541	MCM3	DNA replication licensing factor MCM3	http://www.genome.jp/dbget-bin/www_bget?ko:K02541	Q9SX04	3084	0	DNA replication licensing factor MCM3 homolog 2 OS=Zea mays OX=4577 GN=ROA2 PE=2 SV=1	PF00158//PF00196//PF07728//PF00493//PF07726	Sigma-54 interaction domain//Bacterial regulatory proteins, luxR family//AAA domain (dynein-related subfamily)//MCM P-loop domain//ATPase family associated with various cellular activities (AAA)	GO:0006355//GO:0006270	regulation of transcription, DNA-templated//DNA replication initiation	GO:0008134//GO:0003677//GO:0016887//GO:0005524	transcription factor binding//DNA binding//ATPase activity//ATP binding	GO:0005667	transcription regulator complex	KOG0479	DNA replication licensing factor, MCM3 component
Cluster-8921.58525	649.916	0	11.917	2.6852e-15	6.5291e-13	2196	1557865759	RWR88445.1	1323	6.2e-143	polyphenol oxidase, chloroplastic-like protein [Cinnamomum micranthum f. kanehirae]	XM_009409989.2	XM_009409989	121	1.69223e-54	PREDICTED: Musa acuminata subsp. malaccensis polyphenol oxidase, chloroplastic-like (LOC103990742), mRNA	K00422	E1.10.3.1	polyphenol oxidase	http://www.genome.jp/dbget-bin/www_bget?ko:K00422	P43311	1236	2.9e-134	Polyphenol oxidase, chloroplastic OS=Vitis vinifera OX=29760 PE=1 SV=1	PF12142//PF12143//PF00264	Polyphenol oxidase middle domain//Protein of unknown function (DUF_B2219)//Common central domain of tyrosinase	GO:0006570//GO:0006118//GO:0055114	tyrosine metabolic process//obsolete electron transport//oxidation-reduction process	GO:0004097//GO:0016491	catechol oxidase activity//oxidoreductase activity	--	--	--	--
Cluster-8921.66011	2960.44	709.871	2.0598	2.7415e-15	6.6527e-13	2920	743858380	XP_010942337.1	1588	1.5e-173	pentatricopeptide repeat-containing protein At5g61800 [Elaeis guineensis]	XM_008778980.3	XM_008778980	266	5.60848e-135	PREDICTED: Phoenix dactylifera pentatricopeptide repeat-containing protein At5g61800 (LOC103697172), mRNA	--	--	--	--	Q9FLS9	1256	1.8e-136	Pentatricopeptide repeat-containing protein At5g61800 OS=Arabidopsis thaliana OX=3702 GN=PCMP-E8 PE=2 SV=1	--	--	--	--	--	--	--	--	--	--
Cluster-8921.59570	293.328	30.5042	3.2613	2.779e-15	6.7302e-13	2475	743759746	XP_010933597.1	2083	5.2e-231	LRR receptor-like serine/threonine-protein kinase FEI 1 isoform X1 [Elaeis guineensis]	XM_028373336.1	XM_028373336	151	4.02035e-71	PREDICTED: Glycine soja LRR receptor-like serine/threonine-protein kinase FEI 1 (LOC114409756), mRNA	--	--	--	--	C0LGL9	1312	5e-143	LRR receptor-like serine/threonine-protein kinase FEI 2 OS=Arabidopsis thaliana OX=3702 GN=FEI2 PE=1 SV=1	PF02892//PF13855//PF00069//PF00560//PF07714	BED zinc finger//Leucine rich repeat//Protein kinase domain//Leucine Rich Repeat//Protein tyrosine and serine/threonine kinase	GO:0006468	protein phosphorylation	GO:0005515//GO:0005524//GO:0004672//GO:0003677	protein binding//ATP binding//protein kinase activity//DNA binding	--	--	--	--
Cluster-8921.74937	3.45258	109.78	-4.9824	2.9165e-15	7.0489e-13	1310	1002853817	XP_015692228.1	203	2.7e-13	PREDICTED: uncharacterized protein LOC102701164 isoform X1 [Oryza brachyantha]	--	--	--	--	--	--	--	--	--	--	--	--	--	PF10662//PF02932//PF02990	Ethanolamine utilisation - propanediol utilisation//Neurotransmitter-gated ion-channel transmembrane region//Endomembrane protein 70	GO:0006576//GO:0006811	cellular biogenic amine metabolic process//ion transport	GO:0005524	ATP binding	GO:0016021	integral component of membrane	--	--
Cluster-8921.51660	141.002	0	9.7135	2.9242e-15	7.0534e-13	850	1552155966	RVW23276.1	217	4.2e-15	Homeobox protein SBH1 [Vitis vinifera]	--	--	--	--	--	--	--	--	--	P46608	182	1.8e-12	Homeobox protein SBH1 OS=Glycine max OX=3847 GN=H1 PE=2 SV=1	PF03790	KNOX1 domain	--	--	GO:0003677	DNA binding	GO:0005634	nucleus	--	--
Cluster-8921.19411	0	12413.6	-15.973	2.9949e-15	7.2097e-13	941	--	--	--	--	--	--	--	--	--	--	--	--	--	--	P0CK05	990	4.1e-106	P3N-PIPO polyprotein OS=Potato virus A OX=12215 PE=3 SV=2	PF00851	Helper component proteinase	GO:0006508	proteolysis	GO:0004197	cysteine-type endopeptidase activity	--	--	--	--
Cluster-8921.55136	189.719	712.548	-1.9122	3.019e-15	7.2532e-13	627	1229750718	XP_022150193.1	193	1.9e-12	BURP domain protein RD22 [Momordica charantia]	XM_002456259.2	XM_002456259	56	6.33468e-19	PREDICTED: Sorghum bicolor BURP domain-containing protein 3 (LOC8062136), mRNA	--	--	--	--	Q942D4	183	1e-12	BURP domain-containing protein 3 OS=Oryza sativa subsp. japonica OX=39947 GN=BURP3 PE=2 SV=1	--	--	--	--	--	--	--	--	--	--
Cluster-8921.50976	164.377	15.4173	3.4225	3.167e-15	7.5936e-13	1146	720017344	XP_010261438.1	1325	1.9e-143	PREDICTED: plastidial pyruvate kinase 2 [Nelumbo nucifera]	XM_017747527.1	XM_017747527	296	4.55289e-152	PREDICTED: Gossypium arboreum plastidial pyruvate kinase 2-like (LOC108450079), transcript variant X2, mRNA	K00873	PK, pyk	pyruvate kinase	http://www.genome.jp/dbget-bin/www_bget?ko:K00873	Q9FLW9	1256	7.2e-137	Plastidial pyruvate kinase 2 OS=Arabidopsis thaliana OX=3702 GN=PKP2 PE=1 SV=1	PF03328//PF11960//PF00150//PF00224	HpcH/HpaI aldolase/citrate lyase family//Domain of unknown function (DUF3474)//Cellulase (glycosyl hydrolase family 5)//Pyruvate kinase, barrel domain	GO:0015976//GO:0006144//GO:0055114//GO:0005975//GO:0006096//GO:0006094	carbon utilization//purine nucleobase metabolic process//oxidation-reduction process//carbohydrate metabolic process//glycolytic process//gluconeogenesis	GO:0003824//GO:0004553//GO:0016717//GO:0000287//GO:0030955//GO:0004743	catalytic activity//hydrolase activity, hydrolyzing O-glycosyl compounds//oxidoreductase activity, acting on paired donors, with oxidation of a pair of donors resulting in the reduction of molecular oxygen to two molecules of water//magnesium ion binding//potassium ion binding//pyruvate kinase activity	--	--	KOG2323	Pyruvate kinase
Cluster-8921.68558	266.824	1737.14	-2.7016	3.3862e-15	8.1031e-13	418	--	--	--	--	--	--	--	--	--	--	--	--	--	--	--	--	--	--	--	--	--	--	--	--	--	--	--	--
Cluster-8921.49790	305.477	68.3527	2.1579	3.4001e-15	8.1203e-13	1197	--	--	--	--	--	--	--	--	--	--	--	--	--	--	--	--	--	--	--	--	--	--	--	--	--	--	--	--
Cluster-8921.31419	22.6393	172.02	-2.9253	3.6518e-15	8.6946e-13	458	--	--	--	--	--	--	--	--	--	--	--	--	--	--	--	--	--	--	--	--	--	--	--	--	--	--	--	--
Cluster-8921.89858	13.6309	236.327	-4.1044	3.655e-15	8.6946e-13	1481	1147590102	XP_020098892.1	921	1.7e-96	putative leucine-rich repeat receptor-like serine/threonine-protein kinase At2g19230 isoform X1 [Ananas comosus]	CP019111.1	CP019111	84	4.1948e-34	Spirodela polyrhiza strain 9509 chromosome 19 sequence	--	--	--	--	C0LGD6	798	1.2e-83	Probable LRR receptor-like serine/threonine-protein kinase At1g05700 OS=Arabidopsis thaliana OX=3702 GN=At1g05700 PE=1 SV=1	PF00560//PF13516//PF13855	Leucine Rich Repeat//Leucine Rich repeat//Leucine rich repeat	--	--	GO:0005515	protein binding	--	--	--	--
Cluster-8921.58099	114.244	416.996	-1.8664	3.8398e-15	9.1161e-13	1219	--	--	--	--	--	--	--	--	--	--	--	--	--	--	--	--	--	--	--	--	--	--	--	--	--	--	--	--
Cluster-8921.30767	5.59897	109.783	-4.3559	3.8906e-15	9.2188e-13	1371	--	--	--	--	--	--	--	--	--	--	--	--	--	--	--	--	--	--	PF12235	Fragile X-related 1 protein core C terminal	--	--	GO:0003723	RNA binding	--	--	--	--
Cluster-8921.62791	729.229	6.38612	6.8351	3.9054e-15	9.2356e-13	936	743854291	XP_010940856.1	403	1.3e-36	uncharacterized protein LOC105059301 [Elaeis guineensis]	--	--	--	--	--	--	--	--	--	--	--	--	--	--	--	--	--	--	--	--	--	--	--
Cluster-8921.66633	5582.56	1257.57	2.1501	4.0652e-15	9.5947e-13	1064	--	--	--	--	--	--	--	--	--	--	--	--	--	--	--	--	--	--	--	--	--	--	--	--	--	--	--	--
Cluster-8921.64373	2932.76	0.312184	13.129	4.532e-15	1.0676e-12	417	--	--	--	--	--	--	--	--	--	--	--	--	--	--	--	--	--	--	--	--	--	--	--	--	--	--	--	--
Cluster-8921.68015	1428.06	308.553	2.21	4.6583e-15	1.0952e-12	6599	1557875934	RWR96052.1	5542	0	ABC transporter [Cinnamomum micranthum f. kanehirae]	XM_008779781.2	XM_008779781	1400	0	PREDICTED: Phoenix dactylifera ABC transporter C family member 5-like (LOC103697840), transcript variant X2, mRNA	--	--	--	--	Q7GB25	5007	0	ABC transporter C family member 5 OS=Arabidopsis thaliana OX=3702 GN=ABCC5 PE=2 SV=2	PF00270//PF13304//PF00664//PF01926//PF01580//PF03193//PF00931//PF00005	DEAD/DEAH box helicase//AAA domain, putative AbiEii toxin, Type IV TA system//ABC transporter transmembrane region//50S ribosome-binding GTPase//FtsK/SpoIIIE family//RsgA GTPase//NB-ARC domain//ABC transporter	GO:0055085//GO:0006810	transmembrane transport//transport	GO:0003924//GO:0042626//GO:0003676//GO:0003677//GO:0005525//GO:0016887//GO:0000166//GO:0005524//GO:0043531	GTPase activity//ATPase-coupled transmembrane transporter activity//nucleic acid binding//DNA binding//GTP binding//ATPase activity//nucleotide binding//ATP binding//ADP binding	GO:0016021	integral component of membrane	--	--
Cluster-8921.65451	792.012	213.472	1.8908	4.6967e-15	1.102e-12	1468	--	--	--	--	--	--	--	--	--	--	--	--	--	--	--	--	--	--	--	--	--	--	--	--	--	--	--	--
Cluster-8921.48170	9.15324	105.418	-3.5036	4.7316e-15	1.1059e-12	388	992273526	KXG33530.1	188	4.5e-12	hypothetical protein SORBI_3003G319500 [Sorghum bicolor]	--	--	--	--	--	--	--	--	--	Q9SXB4	156	8.7e-10	G-type lectin S-receptor-like serine/threonine-protein kinase At1g11300 OS=Arabidopsis thaliana OX=3702 GN=At1g11300 PE=2 SV=1	PF10265//PF14991//PF06305//PF00069//PF15096//PF11807//PF02064	Mitoguardin//Protein melan-A//Lipopolysaccharide assembly protein A domain//Protein kinase domain//G6B family//Mycotoxin biosynthesis protein UstYa//MAS20 protein import receptor	GO:0008053//GO:0006605//GO:0043386//GO:0006886//GO:0006468	mitochondrial fusion//protein targeting//mycotoxin biosynthetic process//intracellular protein transport//protein phosphorylation	GO:0005524//GO:0004672	ATP binding//protein kinase activity	GO:0005887//GO:0005742//GO:0042470//GO:0016021	integral component of plasma membrane//mitochondrial outer membrane translocase complex//melanosome//integral component of membrane	--	--
Cluster-8921.56864	127.508	7.30321	4.1251	4.7289e-15	1.1059e-12	1992	743823391	XP_010932517.1	435	5.2e-40	probable transcription factor RL9 isoform X1 [Elaeis guineensis]	XM_011466168.1	XM_011466168	139	1.51103e-64	PREDICTED: Fragaria vesca subsp. vesca transcription repressor KAN1 (LOC101298516), transcript variant X3, mRNA	--	--	--	--	Q93WJ9	380	4.7e-35	Transcription repressor KAN1 OS=Arabidopsis thaliana OX=3702 GN=KAN1 PE=1 SV=1	PF04145	Ctr copper transporter family	GO:0006825//GO:0035434	copper ion transport//copper ion transmembrane transport	GO:0005375	copper ion transmembrane transporter activity	GO:0016021	integral component of membrane	--	--
Cluster-8921.78076	177.215	24.6669	2.8404	4.8565e-15	1.1329e-12	1093	--	--	--	--	--	--	--	--	--	--	--	--	--	--	--	--	--	--	PF04618	HD-ZIP protein N terminus	--	--	--	--	GO:0005634	nucleus	--	--
Cluster-8921.72310	101.316	6.87417	3.8693	4.9784e-15	1.1591e-12	1075	719987908	XP_010252164.1	247	1.8e-18	PREDICTED: squamosa promoter-binding-like protein 3 isoform X1 [Nelumbo nucifera]	--	--	--	--	--	--	--	--	--	--	--	--	--	--	--	--	--	--	--	--	--	--	--
Cluster-8921.50137	170.907	1.20423	7.1366	5.1699e-15	1.2014e-12	1414	1557860542	RWR84414.1	1200	7.3e-129	Pyridoxal phosphate-dependent decarboxylase [Cinnamomum micranthum f. kanehirae]	XM_020240839.1	XM_020240839	158	2.92256e-75	PREDICTED: Ananas comosus tyrosine/DOPA decarboxylase 2-like (LOC109715707), mRNA	K01592	E4.1.1.25	tyrosine decarboxylase	http://www.genome.jp/dbget-bin/www_bget?ko:K01592	P93082	1125	1.4e-121	Tryptophan decarboxylase TDC1 OS=Camptotheca acuminata OX=16922 GN=TDC1 PE=1 SV=1	PF01212//PF00155//PF00282//PF05889	Beta-eliminating lyase//Aminotransferase class I and II//Pyridoxal-dependent decarboxylase conserved domain//O-phosphoseryl-tRNA(Sec) selenium transferase, SepSecS	GO:0006520//GO:0019752//GO:0009058	cellular amino acid metabolic process//carboxylic acid metabolic process//biosynthetic process	GO:0030170//GO:0016829//GO:0016831//GO:0016740	pyridoxal phosphate binding//lyase activity//carboxy-lyase activity//transferase activity	--	--	KOG0628	Aromatic-L-amino-acid/L-histidine decarboxylase
Cluster-8921.6211	0	178.332	-9.8515	5.5397e-15	1.2849e-12	1812	--	--	--	--	--	--	--	--	--	--	--	--	--	--	--	--	--	--	--	--	--	--	--	--	--	--	--	--
Cluster-8921.55697	138.355	0	9.6829	5.6066e-15	1.2979e-12	976	--	--	--	--	--	--	--	--	--	--	--	--	--	--	--	--	--	--	PF00902	Sec-independent protein translocase protein (TatC)	--	--	--	--	GO:0016021	integral component of membrane	--	--
Cluster-8921.51277	156.957	0	9.8663	5.6502e-15	1.3054e-12	1301	1527506575	XP_027102884.1	345	9.3e-30	uncharacterized protein LOC113724156 [Coffea arabica]	--	--	--	--	--	--	--	--	--	--	--	--	--	PF13456	Reverse transcriptase-like	GO:0051252	regulation of RNA metabolic process	GO:0004523//GO:0003676	RNA-DNA hybrid ribonuclease activity//nucleic acid binding	--	--	--	--
Cluster-8921.51500	112.532	13.0985	3.1041	5.8271e-15	1.3438e-12	1520	672163969	XP_008801848.1	803	8.5e-83	squamosa promoter-binding-like protein 16 [Phoenix dactylifera]	XM_008803626.3	XM_008803626	115	2.52028e-51	PREDICTED: Phoenix dactylifera squamosa promoter-binding-like protein 16 (LOC103715860), mRNA	--	--	--	--	Q6YZE8	488	1.1e-47	Squamosa promoter-binding-like protein 16 OS=Oryza sativa subsp. japonica OX=39947 GN=SPL16 PE=2 SV=1	--	--	--	--	--	--	--	--	--	--
Cluster-8921.60911	240.307	28.1486	3.0878	6.2175e-15	1.431e-12	632	672139372	XP_008793464.1	407	2.9e-37	protein GIGANTEA-like [Phoenix dactylifera]	XM_023679465.1	XM_023679465	75	1.75113e-29	PREDICTED: Cucurbita pepo subsp. pepo protein GIGANTEA-like (LOC111796722), mRNA	K12124	GI	GIGANTEA	http://www.genome.jp/dbget-bin/www_bget?ko:K12124	Q9AWL7	362	1.8e-33	Protein GIGANTEA OS=Oryza sativa subsp. japonica OX=39947 GN=GI PE=2 SV=2	PF02985	HEAT repeat	--	--	GO:0005515	protein binding	--	--	--	--
Cluster-8921.45805	210.339	38.5377	2.4439	6.2799e-15	1.4427e-12	1771	1276267991	PIN23845.1	973	1.9e-102	hypothetical protein CDL12_03425 [Handroanthus impetiginosus]	XM_021907405.1	XM_021907405	71	8.47718e-27	PREDICTED: Chenopodium quinoa uncharacterized LOC110727837 (LOC110727837), mRNA	--	--	--	--	Q5SVZ6	256	1e-20	Zinc finger MYM-type protein 1 OS=Homo sapiens OX=9606 GN=ZMYM1 PE=1 SV=1	PF02706	Chain length determinant protein	GO:0009103	lipopolysaccharide biosynthetic process	--	--	GO:0016020	membrane	--	--
Cluster-8921.57948	246.426	24.3439	3.3309	6.324e-15	1.45e-12	1807	743762327	XP_010907588.1	872	1e-90	uncharacterized protein LOC105034227 [Elaeis guineensis]	--	--	--	--	--	--	--	--	--	--	--	--	--	PF10473//PF17095	Leucine-rich repeats of kinetochore protein Cenp-F/LEK1//Spectrin-binding region of Ca2+-Calmodulin	GO:0031175	neuron projection development	GO:0042803//GO:0030507//GO:0008134//GO:0005516//GO:0070840	protein homodimerization activity//spectrin binding//transcription factor binding//calmodulin binding//dynein complex binding	GO:0008091//GO:0005667	spectrin//transcription regulator complex	--	--
Cluster-8921.49691	166.319	20.7448	2.9972	6.5366e-15	1.4959e-12	652	--	--	--	--	--	--	--	--	--	--	--	--	--	--	--	--	--	--	--	--	--	--	--	--	--	--	--	--
Cluster-8921.65836	9493.32	4.8196	10.942	6.5661e-15	1.4998e-12	712	374341512	AEZ35184.1	421	7.9e-39	agglutinin [Pinellia ternata]	JF293072.1	JF293072	205	1.07222e-101	Pinellia ternata agglutinin gene, complete cds	--	--	--	--	Q9FVA1	221	4.6e-17	Mannose-specific lectin 1 OS=Crocus vernus OX=87752 GN=LECCVA1 PE=1 SV=1	--	--	--	--	--	--	--	--	--	--
Cluster-8921.62399	1557.66	456.059	1.772	6.8239e-15	1.5558e-12	1288	695002345	XP_009421271.1	1193	4.3e-128	PREDICTED: adenosine kinase 2 [Musa acuminata subsp. malaccensis]	XM_002448147.2	XM_002448147	348	0	PREDICTED: Sorghum bicolor adenosine kinase 2 (LOC8075936), mRNA	K00856	E2.7.1.20, ADK	adenosine kinase	http://www.genome.jp/dbget-bin/www_bget?ko:K00856	Q9LZG0	1118	8.1e-121	Adenosine kinase 2 OS=Arabidopsis thaliana OX=3702 GN=ADK2 PE=1 SV=1	--	--	--	--	--	--	--	--	KOG2854	Possible pfkB family carbohydrate kinase
Cluster-8921.66422	177.583	15.9304	3.4847	6.9467e-15	1.5808e-12	3341	672110642	XP_008796541.1	2887	0	structural maintenance of chromosomes protein 4 [Phoenix dactylifera]	XM_008798319.3	XM_008798319	757	0	PREDICTED: Phoenix dactylifera structural maintenance of chromosomes protein 4 (LOC103711973), mRNA	K06675	SMC4	structural maintenance of chromosome 4	http://www.genome.jp/dbget-bin/www_bget?ko:K06675	Q9FJL0	2578	1.1e-289	Structural maintenance of chromosomes protein 4 OS=Arabidopsis thaliana OX=3702 GN=SMC4 PE=1 SV=1	PF06470//PF05927//PF13304//PF04728//PF15208//PF06009//PF07926//PF06160//PF13851//PF00004//PF01920	SMC proteins Flexible Hinge Domain//Penaeidin//AAA domain, putative AbiEii toxin, Type IV TA system//Lipoprotein leucine-zipper//Rab15 effector//Laminin Domain II//TPR/MLP1/MLP2-like protein//Septation ring formation regulator, EzrA//Growth-arrest specific micro-tubule binding//ATPase family associated with various cellular activities (AAA)//Prefoldin subunit	GO:0051276//GO:0006606//GO:0001881//GO:0006457//GO:0098542//GO:0000921//GO:0048870//GO:0007155	chromosome organization//protein import into nucleus//receptor recycling//protein folding//defense response to other organism//septin ring assembly//cell motility//cell adhesion	GO:0005515//GO:0005524//GO:0051082//GO:0008061	protein binding//ATP binding//unfolded protein binding//chitin binding	GO:0016021//GO:0005737//GO:0005940//GO:0016272//GO:0019867//GO:0005694//GO:0031514	integral component of membrane//cytoplasm//septin ring//prefoldin complex//outer membrane//chromosome//motile cilium	KOG0996	Structural maintenance of chromosome protein 4 (chromosome condensation complex Condensin, subunit C)
Cluster-8921.11465	8.12108	113.579	-3.7814	7.1757e-15	1.6298e-12	939	--	--	--	--	--	--	--	--	--	--	--	--	--	--	--	--	--	--	--	--	--	--	--	--	--	--	--	--
Cluster-8921.50375	91.818	1.53587	5.9117	8.4068e-15	1.9058e-12	312	--	--	--	--	--	--	--	--	--	--	--	--	--	--	--	--	--	--	--	--	--	--	--	--	--	--	--	--
Cluster-8921.80704	66.4058	294.561	-2.1424	9.853e-15	2.2295e-12	1168	--	--	--	--	--	--	--	--	--	--	--	--	--	--	--	--	--	--	--	--	--	--	--	--	--	--	--	--
Cluster-8921.57640	431.205	68.5148	2.6517	1.0188e-14	2.301e-12	1056	1216252815	XP_021610233.1	274	1.3e-21	uncharacterized protein LOC110613427 [Manihot esculenta]	--	--	--	--	--	--	--	--	--	--	--	--	--	PF00536//PF07647	SAM domain (Sterile alpha motif)//SAM domain (Sterile alpha motif)	--	--	GO:0005515	protein binding	--	--	--	--
Cluster-8921.41864	193.783	18.0077	3.4207	1.1182e-14	2.5207e-12	761	--	--	--	--	--	--	--	--	--	--	--	--	--	--	--	--	--	--	PF00906	Hepatitis core antigen	GO:0009405	pathogenesis	GO:0005198	structural molecule activity	--	--	--	--
Cluster-8921.61465	176.777	16.6947	3.3956	1.1247e-14	2.5308e-12	1504	--	--	--	--	--	--	--	--	--	--	--	--	--	--	--	--	--	--	--	--	--	--	--	--	--	--	--	--
Cluster-8921.74885	252.007	39.8921	2.6564	1.1564e-14	2.5973e-12	694	--	--	--	--	--	--	--	--	--	--	--	--	--	--	--	--	--	--	--	--	--	--	--	--	--	--	--	--
Cluster-8921.6027	0	154.921	-9.6485	1.1952e-14	2.6793e-12	1417	--	--	--	--	--	--	--	--	--	--	--	--	--	--	--	--	--	--	--	--	--	--	--	--	--	--	--	--
Cluster-8921.6103	0	898.43	-12.185	1.2027e-14	2.6911e-12	1124	--	--	--	--	--	--	--	--	--	--	--	--	--	--	O56075	274	5.2e-23	Genome polyprotein OS=Peanut mottle virus (strain M) OX=103926 PE=3 SV=1	PF01577//PF00539//PF05225//PF09141	Potyvirus P1 protease//Transactivating regulatory protein (Tat)//helix-turn-helix, Psq domain//Talin, middle domain	GO:0006508//GO:0050434//GO:0007016	proteolysis//positive regulation of viral transcription//obsolete cytoskeletal anchoring at plasma membrane	GO:0004197//GO:0005200//GO:0003677//GO:0001070	cysteine-type endopeptidase activity//structural constituent of cytoskeleton//DNA binding//RNA-binding transcription regulator activity	GO:0042025//GO:0001726//GO:0005925//GO:0005856	host cell nucleus//ruffle//focal adhesion//cytoskeleton	--	--
Cluster-8921.48039	263.365	41.3029	2.6706	1.248e-14	2.7874e-12	1939	1201314006	OVA13750.1	1561	1.4e-170	BTB/POZ-like [Macleaya cordata]	XM_008800325.3	XM_008800325	399	0	PREDICTED: Phoenix dactylifera BTB/POZ domain and ankyrin repeat-containing protein NPR5-like (LOC103713409), mRNA	K14508	NPR1	regulatory protein NPR1	http://www.genome.jp/dbget-bin/www_bget?ko:K14508	A2CIR7	1514	1.5e-166	BTB/POZ domain and ankyrin repeat-containing protein NPR5 OS=Oryza sativa subsp. japonica OX=39947 GN=NPR5 PE=1 SV=1	PF13606//PF06070//PF00023//PF00651	Ankyrin repeat//Herpesvirus large structural phosphoprotein UL32//Ankyrin repeat//BTB/POZ domain	--	--	GO:0005515//GO:0005198	protein binding//structural molecule activity	--	--	--	--
Cluster-8921.103165	0	165.839	-9.7466	1.3444e-14	2.9972e-12	1103	--	--	--	--	--	--	--	--	--	--	--	--	--	--	--	--	--	--	--	--	--	--	--	--	--	--	--	--
Cluster-8921.57664	305.515	31.996	3.2477	1.3799e-14	3.0706e-12	1329	743808132	XP_010928263.1	448	1.1e-41	uncharacterized protein LOC105050092 [Elaeis guineensis]	CP019105.1	CP019105	71	6.32714e-27	Spirodela polyrhiza strain 9509 chromosome 13 sequence	--	--	--	--	--	--	--	--	--	--	--	--	--	--	--	--	--	--
Cluster-8921.63832	12031.3	66.3112	7.5036	1.4205e-14	3.1494e-12	350	542600440	AGV40778.1	549	5.5e-54	agglutinin [Pinellia cordata]	KF154980.1	KF154980	293	6.05426e-151	Pinellia cordata agglutinin gene, complete cds	--	--	--	--	P86626	216	8.6e-17	Mannose-specific lectin 3 OS=Crocus vernus OX=87752 PE=1 SV=3	--	--	--	--	--	--	--	--	--	--
Cluster-8921.65265	19194.4	5191.19	1.8866	1.4197e-14	3.1494e-12	5957	68532869	BAE06059.1	3593	0	sucrose synthase [Potamogeton distinctus]	XM_025938782.1	XM_025938782	944	0	PREDICTED: Panicum hallii sucrose synthase 2 (LOC112875082), mRNA	K00695	E2.4.1.13	sucrose synthase	http://www.genome.jp/dbget-bin/www_bget?ko:K00695	Q41607	3548	0	Sucrose synthase 2 OS=Tulipa gesneriana OX=13306 PE=2 SV=1	PF02402//PF00862	Lysis protein//Sucrose synthase	GO:0005982//GO:0005985//GO:0019835//GO:0009405	starch metabolic process//sucrose metabolic process//cytolysis//pathogenesis	GO:0016157	sucrose synthase activity	GO:0019867	outer membrane	--	--
Cluster-8921.81847	49.7413	406.903	-3.0451	1.4233e-14	3.1497e-12	1981	695070480	XP_009382268.1	214	2.2e-14	PREDICTED: uncharacterized protein PAM68-like [Musa acuminata subsp. malaccensis]	XM_010062069.2	XM_010062069	63	2.66068e-22	PREDICTED: Eucalyptus grandis uncharacterized protein PAM68-like (LOC104448251), mRNA	--	--	--	--	Q9LTD9	156	4.5e-09	Uncharacterized protein PAM68-like OS=Arabidopsis thaliana OX=3702 GN=At5g52780 PE=2 SV=1	--	--	--	--	--	--	--	--	--	--
Cluster-8921.45924	112.469	1.24874	6.5267	1.576e-14	3.4813e-12	616	1035959994	OAY80978.1	432	3.6e-40	Homeobox protein knotted-1-like 2, partial [Ananas comosus]	XM_020228778.1	XM_020228778	129	1.63359e-59	PREDICTED: Ananas comosus homeobox protein knotted-1-like 6 (LOC109707490), mRNA	--	--	--	--	O04135	393	4.5e-37	Homeobox protein knotted-1-like 2 OS=Malus domestica OX=3750 PE=2 SV=1	PF05920//PF00046	Homeobox KN domain//Homeodomain	GO:0006355	regulation of transcription, DNA-templated	GO:0003677	DNA binding	--	--	--	--
Cluster-8921.43274	121.53	966.029	-2.9967	1.6046e-14	3.5379e-12	1439	--	--	--	--	--	--	--	--	--	--	--	--	--	--	--	--	--	--	--	--	--	--	--	--	--	--	--	--
Cluster-8921.39128	317.896	61.5647	2.3705	1.7501e-14	3.8518e-12	1281	697188613	XP_009603348.1	705	1.7e-71	PREDICTED: uncharacterized protein LOC104098340 [Nicotiana tomentosiformis]	XM_020292452.1	XM_020292452	81	1.68208e-32	PREDICTED: Aegilops tauschii subsp. tauschii uncharacterized LOC109733253 (LOC109733253), mRNA	--	--	--	--	Q9LTA6	523	8e-52	E3 ubiquitin-protein ligase WAV3 OS=Arabidopsis thaliana OX=3702 GN=WAV3 PE=1 SV=1	--	--	--	--	--	--	--	--	--	--
Cluster-8921.5419	0	137.49	-9.4762	1.7574e-14	3.8606e-12	1263	--	--	--	--	--	--	--	--	--	--	--	--	--	--	--	--	--	--	--	--	--	--	--	--	--	--	--	--
Cluster-8921.70041	298.96	20.7251	3.8498	1.7722e-14	3.8861e-12	1381	1147560584	XP_020083843.1	664	1e-66	probable acetyltransferase NATA1-like [Ananas comosus]	--	--	--	--	--	--	--	--	--	Q9ZV06	517	4.3e-51	Probable acetyltransferase NATA1-like OS=Arabidopsis thaliana OX=3702 GN=At2g39020 PE=2 SV=1	PF08445//PF13673//PF00583//PF13302//PF13508	FR47-like protein//Acetyltransferase (GNAT) domain//Acetyltransferase (GNAT) family//Acetyltransferase (GNAT) domain//Acetyltransferase (GNAT) domain	GO:0042967	obsolete acyl-carrier-protein biosynthetic process	GO:0016747//GO:0008080	transferase activity, transferring acyl groups other than amino-acyl groups//N-acetyltransferase activity	--	--	KOG3216	Diamine acetyltransferase
Cluster-8921.68900	124.905	0.911503	7.096	1.8149e-14	3.9727e-12	593	1201302104	OVA04130.1	327	5.2e-28	Phospholipid/glycerol acyltransferase [Macleaya cordata]	CP019093.1	CP019093	120	1.5804e-54	Spirodela polyrhiza strain 9509 chromosome 1 sequence	K13508	GPAT	glycerol-3-phosphate acyltransferase	http://www.genome.jp/dbget-bin/www_bget?ko:K13508	K7PEY4	263	5.2e-22	Glycerol-3-phosphate acyltransferase RAM2 OS=Medicago truncatula OX=3880 GN=RAM2 PE=2 SV=1	--	--	--	--	--	--	--	--	--	--
Cluster-8921.57598	88.3971	1.7729	5.6042	1.8197e-14	3.9758e-12	420	--	--	--	--	--	--	--	--	--	--	--	--	--	--	--	--	--	--	--	--	--	--	--	--	--	--	--	--
Cluster-8921.57604	2496.15	399.624	2.6422	1.8889e-14	4.1196e-12	948	--	--	--	--	--	--	--	--	--	--	--	--	--	--	--	--	--	--	--	--	--	--	--	--	--	--	--	--
Cluster-8921.54049	29.8419	187.507	-2.6616	1.9189e-14	4.1776e-12	1263	1150710338	XP_020265794.1	451	4.6e-42	uncharacterized protein LOC109841281 [Asparagus officinalis]	XM_026550013.1	XM_026550013	139	9.49546e-65	PREDICTED: Papaver somniferum uncharacterized LOC113301256 (LOC113301256), mRNA	--	--	--	--	--	--	--	--	--	--	--	--	--	--	--	--	--	--
Cluster-8921.23851	25.232	149.544	-2.5715	1.9516e-14	4.241e-12	657	--	--	--	--	--	--	--	--	--	--	--	--	--	--	--	--	--	--	PF02565//PF01899	Recombination protein O C terminal//Na+/H+ ion antiporter subunit	GO:0006812//GO:0006310//GO:0006281	cation transport//DNA recombination//DNA repair	GO:0008324	cation transmembrane transporter activity	GO:0016021	integral component of membrane	--	--
Cluster-8921.106234	45.8232	263.392	-2.5336	1.9756e-14	4.2854e-12	342	1343989981	XP_023876958.1	549	5.4e-54	protein translation factor SUI1 homolog 1 [Quercus suber]	XM_024021190.1	XM_024021190	333	3.42861e-173	PREDICTED: Quercus suber protein translation factor SUI1 homolog 1 (LOC111989408), mRNA	K03113	EIF1, SUI1	translation initiation factor 1	http://www.genome.jp/dbget-bin/www_bget?ko:K03113	O48650	533	1.5e-53	Protein translation factor SUI1 homolog OS=Salix bakko OX=72444 PE=3 SV=1	PF01253	Translation initiation factor SUI1	GO:0006446//GO:0006413	regulation of translational initiation//translational initiation	GO:0003743	translation initiation factor activity	GO:0005840	ribosome	KOG1770	Translation initiation factor 1 (eIF-1/SUI1)
Cluster-8921.56120	328.926	80.6543	2.0263	2.1012e-14	4.5496e-12	1959	1216308906	XP_021596642.1	183	8.6e-11	uncharacterized protein LOC110603250 [Manihot esculenta]	--	--	--	--	--	--	--	--	--	--	--	--	--	PF02176	TRAF-type zinc finger	--	--	GO:0008270	zinc ion binding	--	--	--	--
Cluster-8921.62420	468.238	71.56	2.7119	2.1298e-14	4.5951e-12	2011	1130649624	XP_019703600.1	1749	2.3e-192	receptor protein kinase-like protein ZAR1 [Elaeis guineensis]	XM_020256926.1	XM_020256926	150	1.17112e-70	PREDICTED: Ananas comosus receptor protein kinase-like protein ZAR1 (LOC109727051), mRNA	--	--	--	--	Q9ZU46	573	2e-57	Receptor protein kinase-like protein ZAR1 OS=Arabidopsis thaliana OX=3702 GN=ZAR1 PE=1 SV=1	PF13516//PF13855//PF00069//PF00560//PF07714	Leucine Rich repeat//Leucine rich repeat//Protein kinase domain//Leucine Rich Repeat//Protein tyrosine and serine/threonine kinase	GO:0006468	protein phosphorylation	GO:0005515//GO:0004672//GO:0005524	protein binding//protein kinase activity//ATP binding	--	--	--	--
Cluster-8921.67081	2307.75	651.786	1.8243	2.1289e-14	4.5951e-12	4267	1147619630	XP_020113863.1	3145	0	protein argonaute 4B-like [Ananas comosus]	XM_011007752.1	XM_011007752	368	0	PREDICTED: Populus euphratica protein argonaute 4-like (LOC105112155), transcript variant X2, mRNA	--	--	--	--	Q0JF58	3026	0	Protein argonaute 4B OS=Oryza sativa subsp. japonica OX=39947 GN=AGO4B PE=2 SV=1	PF02171//PF06180//PF02170	Piwi domain//Cobalt chelatase (CbiK)//PAZ domain	GO:0019251//GO:0006783	anaerobic cobalamin biosynthetic process//heme biosynthetic process	GO:0003676//GO:0016852//GO:0005515	nucleic acid binding//sirohydrochlorin cobaltochelatase activity//protein binding	--	--	KOG1041	Translation initiation factor 2C (eIF-2C) and related proteins
Cluster-8921.58586	185.249	14.3834	3.6922	2.1919e-14	4.7207e-12	1758	743832884	XP_010935102.1	1277	1.1e-137	protein POLLENLESS 3-LIKE 2 [Elaeis guineensis]	XM_015756535.2	XM_015756535	360	0	PREDICTED: Oryza sativa Japonica Group protein POLLENLESS 3-LIKE 2 (LOC4347712), mRNA	--	--	--	--	Q9SD20	1090	2e-117	Protein POLLENLESS 3-LIKE 2 OS=Arabidopsis thaliana OX=3702 GN=At3g51280 PE=2 SV=1	PF00515//PF13181//PF13176//PF08785//PF07721	Tetratricopeptide repeat//Tetratricopeptide repeat//Tetratricopeptide repeat//Ku C terminal domain like//Tetratricopeptide repeat	--	--	GO:0005515//GO:0016817//GO:0042802	protein binding//hydrolase activity, acting on acid anhydrides//identical protein binding	--	--	--	--
Cluster-8921.67144	379.737	54.1051	2.8135	2.2086e-14	4.748e-12	1511	1559560807	RWV95609.1	798	3.2e-82	hypothetical protein GW17_00041756 [Ensete ventricosum]	XM_020251618.1	XM_020251618	309	3.58762e-159	PREDICTED: Ananas comosus cationic amino acid transporter 6, chloroplastic-like (LOC109723293), mRNA	--	--	--	--	Q9LZ20	627	8.2e-64	Cationic amino acid transporter 6, chloroplastic OS=Arabidopsis thaliana OX=3702 GN=CAT6 PE=2 SV=1	PF01988//PF13520//PF00324//PF01080	VIT family//Amino acid permease//Amino acid permease//Presenilin	GO:0016485//GO:0030026//GO:0006828//GO:0055085	protein processing//cellular manganese ion homeostasis//manganese ion transport//transmembrane transport	GO:0005384//GO:0022857//GO:0004190	manganese ion transmembrane transporter activity//transmembrane transporter activity//aspartic-type endopeptidase activity	GO:0016021//GO:0016020	integral component of membrane//membrane	KOG1286	Amino acid transporters
Cluster-8921.57320	144.927	13.8815	3.3926	2.3046e-14	4.9377e-12	1295	1557861607	RWR85479.1	815	2.9e-84	putative nucleic acid binding protein [Cinnamomum micranthum f. kanehirae]	CP019099.1	CP019099	146	1.25139e-68	Spirodela polyrhiza strain 9509 chromosome 7 sequence	--	--	--	--	--	--	--	--	PF00096	Zinc finger, C2H2 type	--	--	GO:0003676	nucleic acid binding	--	--	--	--
Cluster-8921.57813	96.4679	7.5653	3.6666	2.305e-14	4.9377e-12	1074	--	--	--	--	--	--	--	--	--	--	--	--	--	--	--	--	--	--	PF07941	Potassium channel Kv1.4 tandem inactivation domain	GO:0006813	potassium ion transport	GO:0030955//GO:0005249	potassium ion binding//voltage-gated potassium channel activity	GO:0016021//GO:0008076	integral component of membrane//voltage-gated potassium channel complex	--	--
Cluster-8921.34885	141.341	0.944947	7.2707	2.4018e-14	5.136e-12	986	1557849905	RWR76262.1	253	3.3e-19	hypothetical protein CKAN_00469700 [Cinnamomum micranthum f. kanehirae]	XM_008807625.3	XM_008807625	93	2.74134e-39	PREDICTED: Phoenix dactylifera uncharacterized LOC103718696 (LOC103718696), mRNA	--	--	--	--	--	--	--	--	--	--	--	--	--	--	--	--	--	--
Cluster-8921.50378	26.5053	186.221	-2.8136	2.5612e-14	5.4672e-12	1803	1025289524	XP_016497125.1	189	1.6e-11	PREDICTED: plant intracellular Ras-group-related LRR protein 7-like [Nicotiana tabacum]	--	--	--	--	--	--	--	--	--	B9F655	152	1.2e-08	Plant intracellular Ras-group-related LRR protein 7 OS=Oryza sativa subsp. japonica OX=39947 GN=IRL7 PE=2 SV=1	PF13855	Leucine rich repeat	--	--	GO:0005515	protein binding	--	--	--	--
Cluster-8921.61597	182.46	0.624369	8.2238	2.5684e-14	5.4728e-12	325	--	--	--	--	--	--	--	--	--	--	--	--	--	--	--	--	--	--	--	--	--	--	--	--	--	--	--	--
Cluster-8921.60153	889.05	2500.85	-1.4926	2.59e-14	5.5091e-12	891	720034220	XP_010266669.1	1123	3.9e-120	PREDICTED: endoglucanase 9-like [Nelumbo nucifera]	XM_018826289.1	XM_018826289	298	2.71322e-153	PREDICTED: Musa acuminata subsp. malaccensis endoglucanase 9 (LOC103984186), mRNA	--	--	--	--	P0C1U4	1053	1.9e-113	Endoglucanase 9 OS=Oryza sativa subsp. japonica OX=39947 GN=GLU1 PE=2 SV=1	PF00759	Glycosyl hydrolase family 9	GO:0005975	carbohydrate metabolic process	GO:0004553	hydrolase activity, hydrolyzing O-glycosyl compounds	--	--	--	--
Cluster-8921.65765	11199	28.5934	8.6144	2.6747e-14	5.6793e-12	558	31559037	AAP50524.1	369	6.6e-33	agglutinin [Arisaema heterophyllum]	AY338965.1	AY338965	259	7.96371e-132	Arisaema heterophyllum mannose-binding lectin AHA gene, complete cds	--	--	--	--	B2KNH9	137	2e-07	Mannose-specific lectin OS=Dendrobium findlayanum OX=179355 GN=dfa PE=1 SV=1	--	--	--	--	--	--	--	--	--	--
Cluster-8921.77785	363.02	61.1145	2.5656	2.7026e-14	5.7285e-12	1588	743843668	XP_010938132.1	728	4.4e-74	transcription factor CSA isoform X1 [Elaeis guineensis]	XM_018859807.1	XM_018859807	201	4.10488e-99	PREDICTED: Eucalyptus grandis uncharacterized LOC104455746 (LOC104455746), mRNA	K09422	MYBP	myb proto-oncogene protein, plant	http://www.genome.jp/dbget-bin/www_bget?ko:K09422	Q5NBM8	588	2.9e-59	Transcription factor CSA OS=Oryza sativa subsp. japonica OX=39947 GN=CSA PE=2 SV=2	PF11593	Mediator complex subunit 3 fungal	GO:0006357	regulation of transcription by RNA polymerase II	GO:0003712	transcription coregulator activity	GO:0016592//GO:0005667	mediator complex//transcription regulator complex	--	--
Cluster-8921.50823	230.612	36.3237	2.6661	2.7826e-14	5.8774e-12	523	--	--	--	--	--	--	--	--	--	--	--	--	--	--	--	--	--	--	--	--	--	--	--	--	--	--	--	--
Cluster-8921.77424	16.1476	130.028	-3.0148	2.7785e-14	5.8774e-12	1132	--	--	--	--	--	--	--	--	--	--	--	--	--	--	--	--	--	--	--	--	--	--	--	--	--	--	--	--
Cluster-8921.54783	57.9748	344.642	-2.5686	2.8998e-14	6.1036e-12	1129	--	--	--	--	--	--	--	--	--	--	--	--	--	--	--	--	--	--	PF04831	Popeye protein conserved region	--	--	--	--	GO:0016020	membrane	--	--
Cluster-8921.68600	1005.83	2771.92	-1.4631	2.8996e-14	6.1036e-12	2852	1557863896	RWR87170.1	1404	3.3e-152	U-box domain-containing protein 9 [Cinnamomum micranthum f. kanehirae]	CP019093.1	CP019093	466	0	Spirodela polyrhiza strain 9509 chromosome 1 sequence	--	--	--	--	Q9SRT0	1053	6.2e-113	U-box domain-containing protein 9 OS=Arabidopsis thaliana OX=3702 GN=PUB9 PE=1 SV=1	PF11789//PF00514//PF04564	Zinc-finger of the MIZ type in Nse subunit//Armadillo/beta-catenin-like repeat//U-box domain	GO:0016567	protein ubiquitination	GO:0008270//GO:0004842//GO:0005515	zinc ion binding//ubiquitin-protein transferase activity//protein binding	--	--	--	--
Cluster-8921.64608	2351	31.0561	6.2414	2.9628e-14	6.2253e-12	320	291277676	ADD91328.1	487	7.8e-47	lectin [Pinellia ternata]	KF154979.1	KF154979	215	1.25599e-107	Pinellia ternata agglutinin gene, complete cds	--	--	--	--	Q9FV99	207	8.7e-16	Mannose-specific lectin 2 OS=Crocus vernus OX=87752 GN=LECCVA2 PE=1 SV=1	--	--	--	--	--	--	--	--	--	--
Cluster-8921.71396	54.0878	508.036	-3.236	3.0037e-14	6.3002e-12	1252	695061975	XP_009419440.1	289	2.8e-23	PREDICTED: protein P21-like [Musa acuminata subsp. malaccensis]	XM_009399076.2	XM_009399076	113	2.67261e-50	PREDICTED: Musa acuminata subsp. malaccensis protein P21-like (LOC103982222), mRNA	--	--	--	--	Q8H996	240	5.1e-19	Pathogenesis-related thaumatin-like protein 3.1 OS=Cryptomeria japonica OX=3369 PE=1 SV=1	PF00578//PF00947	AhpC/TSA family//Picornavirus core protein 2A	GO:0055114//GO:0006508//GO:0016032	oxidation-reduction process//proteolysis//viral process	GO:0008233//GO:0016491//GO:0016209	peptidase activity//oxidoreductase activity//antioxidant activity	--	--	--	--
Cluster-8921.55705	117.947	0.936553	7.0095	3.0203e-14	6.324e-12	1807	695000577	XP_009412473.1	756	2.9e-77	PREDICTED: transcription factor MYC3-like [Musa acuminata subsp. malaccensis]	CP019093.1	CP019093	171	2.2257e-82	Spirodela polyrhiza strain 9509 chromosome 1 sequence	--	--	--	--	O23090	438	8.1e-42	Transcription factor bHLH14 OS=Arabidopsis thaliana OX=3702 GN=BHLH14 PE=1 SV=1	PF00010//PF01499	Helix-loop-helix DNA-binding domain//Herpesvirus UL25 family	GO:0019072	viral genome packaging	GO:0046983	protein dimerization activity	GO:0042025	host cell nucleus	--	--
Cluster-8921.102889	0	4472.11	-14.501	3.0451e-14	6.365e-12	429	--	--	--	--	--	--	--	--	--	--	--	--	--	--	P17766	383	4.6e-36	Genome polyprotein OS=Plum pox potyvirus (isolate NAT) OX=12213 PE=3 SV=1	PF08440	Potyviridae polyprotein	GO:0018144//GO:0006144	RNA-protein covalent cross-linking//purine nucleobase metabolic process	GO:0003968//GO:0016818//GO:0005198	RNA-directed 5'-3' RNA polymerase activity//hydrolase activity, acting on acid anhydrides, in phosphorus-containing anhydrides//structural molecule activity	GO:0031379	RNA-directed RNA polymerase complex	--	--
Cluster-8921.39632	99.1623	3.68785	4.7614	3.1008e-14	6.4701e-12	681	1204900970	XP_021282618.1	498	8.9e-48	syntaxin-related protein KNOLLE [Herrania umbratica]	XM_009418421.2	XM_009418421	195	3.71346e-96	PREDICTED: Musa acuminata subsp. malaccensis syntaxin-related protein KNOLLE (LOC103997250), mRNA	K08486	STX1B_2_3	syntaxin 1B/2/3	http://www.genome.jp/dbget-bin/www_bget?ko:K08486	Q42374	441	1.4e-42	Syntaxin-related protein KNOLLE OS=Arabidopsis thaliana OX=3702 GN=KN PE=1 SV=1	PF00804//PF00957//PF08988//PF05478//PF06009	Syntaxin//Synaptobrevin//Type III secretion system, cytoplasmic E component of needle//Prominin//Laminin Domain II	GO:0009405//GO:0007155//GO:0016192	pathogenesis//cell adhesion//vesicle-mediated transport	--	--	GO:0016021//GO:0016020	integral component of membrane//membrane	KOG0810	SNARE protein Syntaxin 1 and related proteins
Cluster-8921.71280	360.105	80.3923	2.1608	3.2265e-14	6.7207e-12	1715	743879947	XP_010908520.1	735	7.4e-75	protein SLOW GREEN 1, chloroplastic [Elaeis guineensis]	--	--	--	--	--	--	--	--	--	Q9LS48	627	9.3e-64	protein SLOW GREEN 1, chloroplastic OS=Arabidopsis thaliana OX=3702 GN=SG1 PE=1 SV=1	PF13174//PF14863//PF00515	Tetratricopeptide repeat//Alkyl sulfatase dimerisation//Tetratricopeptide repeat	--	--	GO:0005515//GO:0046983	protein binding//protein dimerization activity	--	--	--	--
Cluster-8921.67493	2080.43	557.997	1.8983	3.2355e-14	6.7279e-12	513	--	--	--	--	--	--	--	--	--	--	--	--	--	--	--	--	--	--	--	--	--	--	--	--	--	--	--	--
Cluster-8921.83851	50.9668	251.823	-2.3113	3.4156e-14	7.0903e-12	686	1035936988	OAY65008.1	434	2.4e-40	Receptor-like protein kinase FERONIA, partial [Ananas comosus]	XM_020247133.1	XM_020247133	56	6.94976e-19	PREDICTED: Ananas comosus receptor-like protein kinase FERONIA (LOC109720206), mRNA	--	--	--	--	Q9SCZ4	347	1.1e-31	Receptor-like protein kinase FERONIA OS=Arabidopsis thaliana OX=3702 GN=FER PE=1 SV=1	--	--	--	--	--	--	--	--	--	--
Cluster-8921.64166	8562.27	2876.75	1.5735	3.7181e-14	7.7048e-12	925	672162199	XP_008800934.1	765	1.3e-78	bidirectional sugar transporter SWEET5-like [Phoenix dactylifera]	XM_009406850.1	XM_009406850	92	9.22851e-39	PREDICTED: Musa acuminata subsp. malaccensis bidirectional sugar transporter SWEET5-like (LOC103988303), mRNA	K15382	SLC50A, SWEET	solute carrier family 50 (sugar transporter)	http://www.genome.jp/dbget-bin/www_bget?ko:K15382	A2WSD3	681	2.8e-70	Bidirectional sugar transporter SWEET6b OS=Oryza sativa subsp. indica OX=39946 GN=SWEET6B PE=3 SV=1	PF16944//PF03083	Fungal potassium channel//Sugar efflux transporter for intercellular exchange	GO:0071805//GO:0006813	potassium ion transmembrane transport//potassium ion transport	GO:0015079	potassium ion transmembrane transporter activity	GO:0005887//GO:0016021	integral component of plasma membrane//integral component of membrane	--	--
Cluster-8921.81004	148.196	17.1597	3.1169	3.7297e-14	7.7157e-12	2041	743782348	XP_010921119.1	1859	4e-205	mini-chromosome maintenance complex-binding protein [Elaeis guineensis]	--	--	--	--	--	--	--	--	--	Q501D5	1431	6.6e-157	Mini-chromosome maintenance complex-binding protein OS=Arabidopsis thaliana OX=3702 GN=ETG1 PE=1 SV=1	--	--	--	--	--	--	--	--	KOG2545	Conserved membrane protein
Cluster-8921.28013	96.1245	405.104	-2.0749	3.8502e-14	7.9513e-12	487	474004875	EMS52363.1	170	6.8e-10	hypothetical protein TRIUR3_01647 [Triticum urartu]	--	--	--	--	--	--	--	--	--	--	--	--	--	PF00569//PF00130	Zinc finger, ZZ type//Phorbol esters/diacylglycerol binding domain (C1 domain)	GO:0035556	intracellular signal transduction	GO:0008270	zinc ion binding	--	--	--	--
Cluster-8921.60636	121.494	6.07393	4.3238	3.9888e-14	8.2235e-12	404	937921353	BAS96270.1	231	4.8e-17	Os06g0159700, partial [Oryza sativa Japonica Group]	XM_012847436.2	XM_012847436	128	3.74258e-59	PREDICTED: Setaria italica histone H3-like centromeric protein CSE4 (LOC101759142), mRNA	K11253	H3	histone H3	http://www.genome.jp/dbget-bin/www_bget?ko:K11253	P68427	196	2.1e-14	Histone H3.2 OS=Pisum sativum OX=3888 PE=1 SV=2	PF02291//PF15630//PF00125	Transcription initiation factor IID, 31kD subunit//CENP-S protein//Core histone H2A/H2B/H3/H4	GO:0006352	DNA-templated transcription, initiation	GO:0003677	DNA binding	GO:0000786//GO:0071821	nucleosome//FANCM-MHF complex	--	--
Cluster-8921.27906	95.2659	3.18632	4.857	4.1194e-14	8.4639e-12	799	--	--	--	--	--	--	--	--	--	--	--	--	--	--	--	--	--	--	--	--	--	--	--	--	--	--	--	--
Cluster-8921.5061	2.63582	91.4154	-5.2036	4.113e-14	8.4639e-12	1094	--	--	--	--	--	--	--	--	--	--	--	--	--	--	--	--	--	--	PF04995	Heme exporter protein D (CcmD)	GO:0017004//GO:0015886	cytochrome complex assembly//heme transport	--	--	GO:0016021	integral component of membrane	--	--
Cluster-8921.59849	1267.39	360.27	1.8145	4.1864e-14	8.5868e-12	3469	1293600615	PKA62860.1	316	5.7e-26	hypothetical protein AXF42_Ash018854 [Apostasia shenzhenica]	--	--	--	--	--	--	--	--	--	--	--	--	--	PF00098//PF04618//PF13456	Zinc knuckle//HD-ZIP protein N terminus//Reverse transcriptase-like	GO:0051252	regulation of RNA metabolic process	GO:0008270//GO:0003676//GO:0004523	zinc ion binding//nucleic acid binding//RNA-DNA hybrid ribonuclease activity	GO:0005634	nucleus	--	--
Cluster-8921.30879	1.70834	89.8995	-5.6939	4.2054e-14	8.6111e-12	2115	1012348030	KYP59221.1	150	6.2e-07	Retrovirus-related Pol polyprotein from transposon TNT 1-94, partial [Cajanus cajan]	XM_013893505.2	XM_013893505	58	1.71153e-19	PREDICTED: Brassica napus S-adenosylmethionine synthase 2 (LOC106451560), mRNA	--	--	--	--	Q9FVG7	136	9.9e-07	S-adenosylmethionine synthase 2 OS=Pinus contorta OX=3339 GN=SAMS2 PE=2 SV=1	--	--	--	--	--	--	--	--	--	--
Cluster-8921.86240	3.0822	85.6927	-4.7784	4.3235e-14	8.8379e-12	1130	1279023607	XP_022870978.1	269	5.3e-21	GTP-binding protein At2g22870 [Olea europaea var. sylvestris]	XM_007047522.2	XM_007047522	64	4.16954e-23	PREDICTED: Theobroma cacao GTP-binding protein At2g22870 (LOC18611317), mRNA	K03978	engB	GTP-binding protein	http://www.genome.jp/dbget-bin/www_bget?ko:K03978	O81004	245	1.2e-19	GTP-binding protein At2g22870 OS=Arabidopsis thaliana OX=3702 GN=EMB2001 PE=2 SV=2	PF01926//PF15009	50S ribosome-binding GTPase//Transmembrane protein 173	GO:0002218//GO:0032481	activation of innate immune response//positive regulation of type I interferon production	GO:0005525	GTP binding	--	--	--	--
Cluster-8921.66119	196.726	0.574268	8.3436	4.342e-14	8.8607e-12	443	--	--	--	--	--	--	--	--	--	--	--	--	--	--	--	--	--	--	--	--	--	--	--	--	--	--	--	--
Cluster-8921.35209	114.127	8.74448	3.7035	4.4068e-14	8.9778e-12	2209	719980702	XP_010249891.1	1310	2e-141	PREDICTED: cyclin-A2-4-like [Nelumbo nucifera]	XM_010251590.2	XM_010251590	247	1.54188e-124	PREDICTED: Nelumbo nucifera cyclin-A2-4-like (LOC104592298), transcript variant X2, mRNA	K06627	CCNA	cyclin A	http://www.genome.jp/dbget-bin/www_bget?ko:K06627	Q2QQ96	1131	4.3e-122	Cyclin-A2-1 OS=Oryza sativa subsp. japonica OX=39947 GN=CYCA2-1 PE=2 SV=1	PF02984	Cyclin, C-terminal domain	--	--	--	--	GO:0042025	host cell nucleus	--	--
Cluster-8921.66042	452.557	94.3447	2.264	4.4222e-14	8.9939e-12	2926	743762557	XP_010908735.1	930	3.1e-97	formin-like protein 1 [Elaeis guineensis]	XM_008809028.3	XM_008809028	258	1.5737e-130	PREDICTED: Phoenix dactylifera formin-like protein 1 (LOC103719677), mRNA	--	--	--	--	Q8S0F0	770	4.2e-80	Formin-like protein 1 OS=Oryza sativa subsp. japonica OX=39947 GN=FH1 PE=2 SV=1	--	--	--	--	--	--	--	--	--	--
Cluster-8921.48781	52.8857	422.101	-2.9944	4.4525e-14	9.0251e-12	1153	1559665337	RWW87414.1	545	5.3e-53	hypothetical protein BHE74_00003764 [Ensete ventricosum]	AP014966.1	AP014966	104	2.47299e-45	Oryza sativa Japonica Group DNA, chromosome 10, cultivar: Nipponbare, complete sequence	--	--	--	--	Q8W2X5	357	1.3e-32	Flavanone 3-dioxygenase 2 OS=Oryza sativa subsp. japonica OX=39947 GN=F3H-2 PE=1 SV=1	PF03423//PF03171	Carbohydrate binding domain (family 25)//2OG-Fe(II) oxygenase superfamily	GO:0055114	oxidation-reduction process	GO:2001070//GO:0016491	starch binding//oxidoreductase activity	--	--	--	--
Cluster-8921.61594	135.849	0	9.6605	4.4509e-14	9.0251e-12	545	1279755589	XP_022945938.1	275	5.1e-22	putative expansin-B2 [Cucurbita moschata]	--	--	--	--	--	--	--	--	--	Q7XT39	261	8.2e-22	Expansin-B5 OS=Oryza sativa subsp. japonica OX=39947 GN=EXPB5 PE=2 SV=2	--	--	--	--	--	--	--	--	--	--
Cluster-8921.70342	219.114	20.006	3.4507	4.4668e-14	9.0389e-12	620	965607866	BAT94357.1	194	1.4e-12	hypothetical protein VIGAN_08095400 [Vigna angularis var. angularis]	XM_015304029.1	XM_015304029	297	6.68996e-153	PREDICTED: Solanum tuberosum extensin-2-like (LOC102596521), transcript variant X1, mRNA	--	--	--	--	--	--	--	--	PF08416//PF04554	Phosphotyrosine-binding domain//Extensin-like region	GO:0042546//GO:0009664	cell wall biogenesis//plant-type cell wall organization	GO:0005199//GO:0005515	structural constituent of cell wall//protein binding	GO:0005618	cell wall	--	--
Cluster-8921.58118	938.926	244.242	1.9415	4.5217e-14	9.1348e-12	1296	1217036289	XP_021658082.1	932	8e-98	allene oxide synthase-like [Hevea brasiliensis]	CP019096.1	CP019096	404	0	Spirodela polyrhiza strain 9509 chromosome 4 sequence	K01723	AOS	hydroperoxide dehydratase	http://www.genome.jp/dbget-bin/www_bget?ko:K01723	K4BV52	849	1.3e-89	Allene oxide synthase 1, chloroplastic OS=Solanum lycopersicum OX=4081 GN=AOS1 PE=2 SV=1	PF00067	Cytochrome P450	GO:0055114	oxidation-reduction process	GO:0020037//GO:0005506//GO:0016705	heme binding//iron ion binding//oxidoreductase activity, acting on paired donors, with incorporation or reduction of molecular oxygen	--	--	--	--
Cluster-8921.66439	133.633	13.436	3.3042	4.7526e-14	9.5851e-12	611	--	--	--	--	--	--	--	--	--	--	--	--	--	--	--	--	--	--	--	--	--	--	--	--	--	--	--	--
Cluster-8921.63535	486.712	87.632	2.4715	4.7645e-14	9.5931e-12	952	--	--	--	--	--	--	--	--	--	--	--	--	--	--	--	--	--	--	--	--	--	--	--	--	--	--	--	--
Cluster-8921.60289	111.452	0	9.3751	5.0121e-14	1.0075e-11	1801	1147601996	XP_020104958.1	670	2.7e-67	cation/calcium exchanger 1-like [Ananas comosus]	CP019096.1	CP019096	442	0	Spirodela polyrhiza strain 9509 chromosome 4 sequence	K13754	SLC24A6, NCKX6	solute carrier family 24 (sodium/potassium/calcium exchanger), member 6	http://www.genome.jp/dbget-bin/www_bget?ko:K13754	Q9FKP1	483	4.9e-47	Cation/calcium exchanger 1 OS=Arabidopsis thaliana OX=3702 GN=CCX1 PE=2 SV=1	PF01699	Sodium/calcium exchanger protein	GO:0055085	transmembrane transport	--	--	GO:0016021	integral component of membrane	KOG2399	K+-dependent Na+:Ca2+ antiporter
Cluster-8921.43732	130.214	514.357	-1.9867	5.0259e-14	1.0086e-11	1039	--	--	--	--	--	--	--	--	--	--	--	--	--	--	--	--	--	--	--	--	--	--	--	--	--	--	--	--
Cluster-8921.71295	2350.7	465.62	2.336	5.1037e-14	1.0225e-11	1228	291067089	ADD74168.1	1547	3.7e-169	chalcone synthase [Nelumbo nucifera]	AY232492.1	AY232492	749	0	Anthurium andraeanum putative chalcone synthase (CHS1) mRNA, complete cds	K00660	CHS	chalcone synthase	http://www.genome.jp/dbget-bin/www_bget?ko:K00660	Q9ZRR8	1519	2.5e-167	Chalcone synthase OS=Casuarina glauca OX=3522 GN=CHS1 PE=2 SV=1	PF08392//PF08545	FAE1/Type III polyketide synthase-like protein//3-Oxoacyl-[acyl-carrier-protein (ACP)] synthase III	GO:0042967//GO:0006633	obsolete acyl-carrier-protein biosynthetic process//fatty acid biosynthetic process	GO:0004315//GO:0016747	3-oxoacyl-[acyl-carrier-protein] synthase activity//transferase activity, transferring acyl groups other than amino-acyl groups	GO:0005835//GO:0016020	fatty acid synthase complex//membrane	--	--
Cluster-8921.87570	19.8904	174.057	-3.1496	5.1241e-14	1.0249e-11	908	--	--	--	--	--	--	--	--	--	--	--	--	--	--	--	--	--	--	--	--	--	--	--	--	--	--	--	--
Cluster-8921.65285	316.647	27.1874	3.5345	5.4945e-14	1.0971e-11	1682	--	--	--	--	--	--	--	--	--	--	--	--	--	--	--	--	--	--	--	--	--	--	--	--	--	--	--	--
Cluster-8921.64849	548.283	104.394	2.3949	5.6078e-14	1.1179e-11	1755	1179537098	XP_020689394.1	639	1e-63	protein FATTY ACID EXPORT 3, chloroplastic isoform X2 [Dendrobium catenatum]	CP019097.1	CP019097	74	1.80527e-28	Spirodela polyrhiza strain 9509 chromosome 5 sequence	--	--	--	--	Q9ZVH7	530	1.7e-52	Protein FATTY ACID EXPORT 3, chloroplastic OS=Arabidopsis thaliana OX=3702 GN=FAX3 PE=2 SV=2	PF05426//PF02262//PF03647	Alginate lyase//CBL proto-oncogene N-terminal domain 1//Transmembrane proteins 14C	GO:0007166	cell surface receptor signaling pathway	GO:0016829	lyase activity	GO:0042597//GO:0016020	periplasmic space//membrane	--	--
Cluster-8921.53481	99.8421	1.80075	5.7758	5.7243e-14	1.1392e-11	494	--	--	--	--	--	--	--	--	--	--	--	--	--	--	--	--	--	--	--	--	--	--	--	--	--	--	--	--
Cluster-8921.66917	665.493	144.144	2.2075	5.8202e-14	1.1564e-11	468	547741	P35812.1	168	1.1e-09	RecName: Full=Trypsin/chymotrypsin inhibitor	--	--	--	--	--	--	--	--	--	P35812	168	4.2e-11	Trypsin/chymotrypsin inhibitor OS=Alocasia macrorrhizos OX=4456 PE=1 SV=1	PF00197	Trypsin and protease inhibitor	--	--	GO:0004866	endopeptidase inhibitor activity	--	--	--	--
Cluster-8921.80978	46.838	305.782	-2.7129	5.8384e-14	1.1581e-11	1271	743792939	XP_011045811.1	172	1e-09	PREDICTED: probable protein phosphatase 2C 64 [Populus euphratica]	XM_017782712.1	XM_017782712	61	2.18924e-21	PREDICTED: Gossypium arboreum probable protein phosphatase 2C 60 (LOC108479875), transcript variant X3, mRNA	K01102	PDP	pyruvate dehydrogenase phosphatase	http://www.genome.jp/dbget-bin/www_bget?ko:K01102	Q9SD12	162	5.8e-10	Probable protein phosphatase 2C 46 OS=Arabidopsis thaliana OX=3702 GN=At3g51370 PE=2 SV=1	--	--	--	--	--	--	--	--	--	--
Cluster-8921.75530	66.5142	381.852	-2.5237	5.8486e-14	1.1583e-11	885	695023566	XP_009398960.1	568	8.8e-56	PREDICTED: receptor-like protein 12 [Musa acuminata subsp. malaccensis]	--	--	--	--	--	--	--	--	--	Q6JN46	439	3e-42	Receptor-like protein EIX2 OS=Solanum lycopersicum OX=4081 GN=EIX2 PE=1 SV=2	PF00560//PF13855//PF13516	Leucine Rich Repeat//Leucine rich repeat//Leucine Rich repeat	--	--	GO:0005515	protein binding	--	--	--	--
Cluster-8921.69279	104.89	365.874	-1.8006	6.0456e-14	1.1953e-11	1823	1387755133	PWA36429.1	282	2.6e-22	serine carboxypeptidase-like 42 [Artemisia annua]	XM_002300903.3	XM_002300903	68	4.06212e-25	PREDICTED: Populus trichocarpa serine carboxypeptidase-like 42 (LOC7466415), mRNA	K16297	SCPL-II	serine carboxypeptidase-like clade II	http://www.genome.jp/dbget-bin/www_bget?ko:K16297	Q84W27	258	6.1e-21	Serine carboxypeptidase-like 43 OS=Arabidopsis thaliana OX=3702 GN=SCPL43 PE=2 SV=1	PF00450//PF05676	Serine carboxypeptidase//NADH-ubiquinone oxidoreductase B18 subunit (NDUFB7)	GO:0006814//GO:0006508//GO:0006118//GO:0006744//GO:0006120	sodium ion transport//proteolysis//obsolete electron transport//ubiquinone biosynthetic process//mitochondrial electron transport, NADH to ubiquinone	GO:0008137//GO:0004185//GO:0003954	NADH dehydrogenase (ubiquinone) activity//serine-type carboxypeptidase activity//NADH dehydrogenase activity	GO:0005739	mitochondrion	--	--
Cluster-8921.68233	626.453	164.219	1.9319	6.3536e-14	1.2541e-11	2044	720025592	XP_010264000.1	2559	2.7e-286	PREDICTED: chaperonin CPN60-2, mitochondrial [Nelumbo nucifera]	XM_008814695.2	XM_008814695	785	0	PREDICTED: Phoenix dactylifera chaperonin CPN60-2, mitochondrial-like (LOC103723695), mRNA	K04077	groEL, HSPD1	chaperonin GroEL	http://www.genome.jp/dbget-bin/www_bget?ko:K04077	Q05046	2481	1.2e-278	Chaperonin CPN60-2, mitochondrial OS=Cucurbita maxima OX=3661 GN=CPN60-2 PE=1 SV=1	PF00118	TCP-1/cpn60 chaperonin family	--	--	GO:0005524	ATP binding	--	--	KOG0356	Mitochondrial chaperonin, Cpn60/Hsp60p
Cluster-8921.31052	3.24018	101.836	-5.0074	6.4525e-14	1.2716e-11	2618	--	--	--	--	--	--	--	--	--	--	--	--	--	--	--	--	--	--	--	--	--	--	--	--	--	--	--	--
Cluster-8921.44206	5.76528	95.7329	-4.0292	6.774e-14	1.3328e-11	578	--	--	--	--	--	--	--	--	--	--	--	--	--	--	--	--	--	--	PF09198//PF15077	Bacteriophage T4 beta-glucosyltransferase//Membrane-anchored junction protein	GO:0099018	restriction-modification system evasion by virus	GO:0003677//GO:0033821	DNA binding//DNA beta-glucosyltransferase activity	--	--	--	--
Cluster-8921.63431	551.367	122.014	2.1748	6.8436e-14	1.3443e-11	368	--	--	--	--	--	--	--	--	--	--	--	--	--	--	--	--	--	--	--	--	--	--	--	--	--	--	--	--
Cluster-8921.33342	254.442	55.5777	2.1922	6.8572e-14	1.3448e-11	731	--	--	--	--	--	--	--	--	--	--	--	--	--	--	--	--	--	--	--	--	--	--	--	--	--	--	--	--
Cluster-8921.65133	23376.3	272.792	6.421	7.0901e-14	1.3882e-11	422	542600426	AGV40777.1	757	5.1e-78	agglutinin [Pinellia ternata]	KF154979.1	KF154979	419	0	Pinellia ternata agglutinin gene, complete cds	--	--	--	--	P86626	269	7.5e-23	Mannose-specific lectin 3 OS=Crocus vernus OX=87752 PE=1 SV=3	--	--	--	--	--	--	--	--	--	--
Cluster-8921.49109	239.56	48.2078	2.3105	7.1578e-14	1.3991e-11	1066	--	--	--	--	--	--	--	--	--	--	--	--	--	--	--	--	--	--	PF04845	PurA ssDNA and RNA-binding protein	--	--	GO:0000977//GO:0032422	RNA polymerase II transcription regulatory region sequence-specific DNA binding//purine-rich negative regulatory element binding	--	--	--	--
Cluster-8921.6267	0	119.39	-9.2728	7.302e-14	1.425e-11	1679	720061953	XP_010275342.1	465	1.5e-43	PREDICTED: uncharacterized protein LOC104610424 [Nelumbo nucifera]	--	--	--	--	--	--	--	--	--	--	--	--	--	--	--	--	--	--	--	--	--	--	--
Cluster-8921.57104	217.704	46.0553	2.2405	7.3688e-14	1.4357e-11	947	--	--	--	--	--	--	--	--	--	--	--	--	--	--	--	--	--	--	PF00098//PF00424	Zinc knuckle//REV protein (anti-repression trans-activator protein)	GO:0006355	regulation of transcription, DNA-templated	GO:0003676//GO:0008270//GO:0003700	nucleic acid binding//zinc ion binding//DNA-binding transcription factor activity	GO:0042025//GO:0005667	host cell nucleus//transcription regulator complex	--	--
Cluster-8921.60809	1919.84	559.401	1.779	7.4177e-14	1.4429e-11	907	357143249	XP_003572855.1	633	2.6e-63	probable tocopherol O-methyltransferase, chloroplastic [Brachypodium distachyon]	EU962808.1	EU962808	36	1.22041e-07	Zea mays clone 245696 tocopherol O-methyltransferase mRNA, complete cds	K05928	E2.1.1.95	tocopherol O-methyltransferase	http://www.genome.jp/dbget-bin/www_bget?ko:K05928	Q6ZIK0	617	7.1e-63	Probable tocopherol O-methyltransferase, chloroplastic OS=Oryza sativa subsp. japonica OX=39947 GN=VTE4 PE=2 SV=1	PF03059//PF08241//PF01209	Nicotianamine synthase protein//Methyltransferase domain//ubiE/COQ5 methyltransferase family	GO:0030418	nicotianamine biosynthetic process	GO:0008168//GO:0030410	methyltransferase activity//nicotianamine synthase activity	--	--	--	--
Cluster-8921.76807	123.701	14.5285	3.0863	7.5881e-14	1.4737e-11	1234	960464917	XP_003566757.2	412	1.5e-37	myb-related protein Hv33 [Brachypodium distachyon]	XM_004958384.3	XM_004958384	151	1.97875e-71	PREDICTED: Setaria italica transcription factor MYB61 (LOC101783180), mRNA	K09422	MYBP	myb proto-oncogene protein, plant	http://www.genome.jp/dbget-bin/www_bget?ko:K09422	P20027	388	3.5e-36	Myb-related protein Hv33 OS=Hordeum vulgare OX=4513 GN=MYB2 PE=2 SV=3	PF13841	Beta defensin	GO:0045087	innate immune response	--	--	GO:0005576	extracellular region	--	--
Cluster-8921.75441	42.2413	221.968	-2.4056	8.0423e-14	1.5594e-11	1194	1271206705	PHU21905.1	241	9.8e-18	Ras-related protein Rab11D [Capsicum chinense]	XM_010062341.1	XM_010062341	83	1.20968e-33	PREDICTED: Eucalyptus grandis ras-related protein RABA1f (LOC104448500), mRNA	K07904	RAB11A	Ras-related protein Rab-11A	http://www.genome.jp/dbget-bin/www_bget?ko:K07904	P40393	230	7.1e-18	Ras-related protein RIC2 OS=Oryza sativa subsp. japonica OX=39947 GN=RIC2 PE=2 SV=2	--	--	--	--	--	--	--	--	KOG0087	GTPase Rab11/YPT3, small G protein superfamily
Cluster-8921.58757	0	2040.03	-13.368	8.1767e-14	1.5829e-11	857	53748481	CAH59423.1	469	2.6e-44	hypothetical protein, partial [Plantago major]	--	--	--	--	--	--	--	--	--	P21231	1433	1.6e-157	Genome polyprotein OS=Soybean mosaic virus (strain N) OX=12223 PE=1 SV=2	PF00998//PF00680	Viral RNA dependent RNA polymerase//Viral RNA-dependent RNA polymerase	GO:0006144//GO:0039694//GO:0006351	purine nucleobase metabolic process//viral RNA genome replication//transcription, DNA-templated	GO:0003968//GO:0003723	RNA-directed 5'-3' RNA polymerase activity//RNA binding	GO:0031379	RNA-directed RNA polymerase complex	--	--
Cluster-8921.71570	145.144	25.4333	2.5105	8.5184e-14	1.6464e-11	1667	743812334	XP_010929392.1	1315	4e-142	probable mitochondrial adenine nucleotide transporter BTL1 [Elaeis guineensis]	XM_002513266.3	XM_002513266	265	1.14138e-134	PREDICTED: Ricinus communis probable mitochondrial adenine nucleotide transporter BTL1 (LOC8259953), transcript variant X2, mRNA	K14684	SLC25A23S	solute carrier family 25 (mitochondrial phosphate transporter), member 23/24/25/41	http://www.genome.jp/dbget-bin/www_bget?ko:K14684	Q9LJX5	1098	2.2e-118	Probable mitochondrial adenine nucleotide transporter BTL1 OS=Arabidopsis thaliana OX=3702 GN=At3g20240 PE=2 SV=1	--	--	--	--	--	--	--	--	--	--
Cluster-8921.59090	567.762	1600.66	-1.4951	8.66e-14	1.6711e-11	338	--	--	--	--	--	CP019100.1	CP019100	57	9.058e-20	Spirodela polyrhiza strain 9509 chromosome 8 sequence	--	--	--	--	--	--	--	--	PF00784	MyTH4 domain	--	--	--	--	GO:0005856	cytoskeleton	--	--
Cluster-8921.47831	90.6643	4.58536	4.3114	8.9517e-14	1.7246e-11	861	1091730943	XP_018683696.1	661	1.4e-66	PREDICTED: L-type lectin-domain containing receptor kinase VIII.1-like [Musa acuminata subsp. malaccensis]	CP019094.1	CP019094	225	9.96563e-113	Spirodela polyrhiza strain 9509 chromosome 2 sequence	--	--	--	--	Q9LFH9	582	7.8e-59	L-type lectin-domain containing receptor kinase VIII.1 OS=Arabidopsis thaliana OX=3702 GN=LECRK81 PE=2 SV=1	PF07714//PF00069	Protein tyrosine and serine/threonine kinase//Protein kinase domain	GO:0006468	protein phosphorylation	GO:0004672//GO:0005524	protein kinase activity//ATP binding	--	--	--	--
Cluster-8921.64038	308.07	24.2647	3.67	9.079e-14	1.7464e-11	908	147794988	CAN67424.1	350	1.7e-30	hypothetical protein VITISV_006651 [Vitis vinifera]	NM_001157397.2	NM_001157397	130	6.80286e-60	Zea mays universal stress protein family protein (LOC100284502), mRNA	--	--	--	--	--	--	--	--	--	--	--	--	--	--	--	--	--	--
Cluster-8921.50314	149.831	22.7878	2.7148	9.1135e-14	1.7502e-11	668	743888619	XP_010910663.1	992	4.5e-105	arogenate dehydratase/prephenate dehydratase 6, chloroplastic [Elaeis guineensis]	CP019098.1	CP019098	447	0	Spirodela polyrhiza strain 9509 chromosome 6 sequence	K05359	ADT, PDT	arogenate/prephenate dehydratase	http://www.genome.jp/dbget-bin/www_bget?ko:K05359	Q9SGD6	931	2e-99	Arogenate dehydratase/prephenate dehydratase 6, chloroplastic OS=Arabidopsis thaliana OX=3702 GN=ADT6 PE=1 SV=1	PF00800	Prephenate dehydratase	GO:0000162//GO:0006571//GO:0009094	tryptophan biosynthetic process//tyrosine biosynthetic process//L-phenylalanine biosynthetic process	GO:0004664	prephenate dehydratase activity	--	--	--	--
Cluster-8921.89346	17.1583	147.503	-3.1063	9.1399e-14	1.7525e-11	1399	1570320728	XP_027912560.1	228	3.7e-16	uncharacterized protein LOC114172019 [Vigna unguiculata]	--	--	--	--	--	--	--	--	--	--	--	--	--	PF04546//PF04931//PF04194//PF10637	Sigma-70, non-essential region//DNA polymerase phi//Programmed cell death protein 2, C-terminal putative domain//Oxoglutarate and iron-dependent oxygenase degradation C-term	GO:0006352//GO:0006355//GO:0055114	DNA-templated transcription, initiation//regulation of transcription, DNA-templated//oxidation-reduction process	GO:0003700//GO:0016987//GO:0016706//GO:0008134//GO:0005506//GO:0031418//GO:0003677	DNA-binding transcription factor activity//sigma factor activity//2-oxoglutarate-dependent dioxygenase activity//transcription factor binding//iron ion binding//L-ascorbic acid binding//DNA binding	GO:0005737//GO:0005667//GO:0005730	cytoplasm//transcription regulator complex//nucleolus	--	--
Cluster-8921.69247	875.689	172.491	2.3422	9.3303e-14	1.7862e-11	496	--	--	--	--	--	--	--	--	--	--	--	--	--	--	--	--	--	--	--	--	--	--	--	--	--	--	--	--
Cluster-8921.65825	359.962	71.073	2.3415	9.4224e-14	1.8009e-11	1459	1600668671	TEY50948.1	146	1.2e-06	hypothetical protein Saspl_027371 [Salvia splendens]	CP019093.1	CP019093	58	1.17323e-19	Spirodela polyrhiza strain 9509 chromosome 1 sequence	--	--	--	--	--	--	--	--	--	--	--	--	--	--	--	--	--	--
Cluster-8921.56898	464.495	104.209	2.1561	9.4824e-14	1.8095e-11	1839	--	--	--	--	--	--	--	--	--	--	--	--	--	--	--	--	--	--	--	--	--	--	--	--	--	--	--	--
Cluster-8921.73830	648.7	184.645	1.8126	9.6954e-14	1.8473e-11	1545	743767919	XP_010914235.1	1612	1.3e-176	glyceraldehyde-3-phosphate dehydrogenase GAPCP2, chloroplastic [Elaeis guineensis]	XM_016020601.2	XM_016020601	463	0	PREDICTED: Ziziphus jujuba glyceraldehyde-3-phosphate dehydrogenase GAPCP2, chloroplastic-like (LOC107412780), mRNA	K00134	GAPDH, gapA	glyceraldehyde 3-phosphate dehydrogenase	http://www.genome.jp/dbget-bin/www_bget?ko:K00134	Q5E924	1469	1.9e-161	Glyceraldehyde-3-phosphate dehydrogenase GAPCP2, chloroplastic OS=Arabidopsis thaliana OX=3702 GN=GAPCP2 PE=2 SV=1	PF00044//PF02826//PF02800//PF01113	Glyceraldehyde 3-phosphate dehydrogenase, NAD binding domain//D-isomer specific 2-hydroxyacid dehydrogenase, NAD binding domain//Glyceraldehyde 3-phosphate dehydrogenase, C-terminal domain//Dihydrodipicolinate reductase, N-terminus	GO:0009085//GO:0055114//GO:0009089	lysine biosynthetic process//oxidation-reduction process//lysine biosynthetic process via diaminopimelate	GO:0008839//GO:0051287//GO:0016620	4-hydroxy-tetrahydrodipicolinate reductase//NAD binding//oxidoreductase activity, acting on the aldehyde or oxo group of donors, NAD or NADP as acceptor	--	--	KOG0657	Glyceraldehyde 3-phosphate dehydrogenase
Cluster-8921.63504	2297.33	6347.53	-1.4661	9.7581e-14	1.8563e-11	709	--	--	--	--	--	CP019100.1	CP019100	75	1.97225e-29	Spirodela polyrhiza strain 9509 chromosome 8 sequence	--	--	--	--	--	--	--	--	--	--	--	--	--	--	--	--	--	--
Cluster-8921.21997	25.9376	295.452	-3.5353	9.9135e-14	1.8829e-11	1109	--	--	--	--	--	--	--	--	--	--	--	--	--	--	--	--	--	--	--	--	--	--	--	--	--	--	--	--
Cluster-8921.66557	235.515	40.5473	2.5381	1.0139e-13	1.9227e-11	1038	--	--	--	--	--	--	--	--	--	--	--	--	--	--	--	--	--	--	--	--	--	--	--	--	--	--	--	--
Cluster-8921.5683	0	138.67	-9.4883	1.0228e-13	1.9365e-11	2027	1570358820	XP_027927221.1	398	1e-35	uncharacterized protein LOC114184158 [Vigna unguiculata]	--	--	--	--	--	--	--	--	--	--	--	--	--	--	--	--	--	--	--	--	--	--	--
Cluster-8921.70964	299.848	1154.67	-1.9479	1.0779e-13	2.0377e-11	826	695023782	XP_009399078.1	639	4.8e-64	PREDICTED: uncharacterized protein LOC103983571 [Musa acuminata subsp. malaccensis]	CP019096.1	CP019096	252	9.34394e-128	Spirodela polyrhiza strain 9509 chromosome 4 sequence	--	--	--	--	--	--	--	--	--	--	--	--	--	--	--	--	--	--
Cluster-8921.73606	158.908	596.506	-1.91	1.1236e-13	2.1208e-11	2836	1130641445	XP_010934912.2	1142	7.8e-122	protein LHY isoform X1 [Elaeis guineensis]	XM_021990294.1	XM_021990294	93	8.05725e-39	PREDICTED: Spinacia oleracea protein LHY (LOC110785764), transcript variant X3, mRNA	K12133	LHY	MYB-related transcription factor LHY	http://www.genome.jp/dbget-bin/www_bget?ko:K12133	P92973	389	6.1e-36	Protein CCA1 OS=Arabidopsis thaliana OX=3702 GN=CCA1 PE=1 SV=1	--	--	--	--	--	--	--	--	--	--
Cluster-8921.59153	235.306	743.907	-1.6599	1.21e-13	2.2802e-11	964	--	--	--	--	--	--	--	--	--	--	--	--	--	--	--	--	--	--	--	--	--	--	--	--	--	--	--	--
Cluster-8921.63686	33.55	208.672	-2.6426	1.2338e-13	2.3214e-11	1867	1147600310	XP_020104078.1	578	1.3e-56	uncharacterized protein LOC109721070 [Ananas comosus]	--	--	--	--	--	--	--	--	--	--	--	--	--	--	--	--	--	--	--	--	--	--	--
Cluster-8921.4737	0	109.214	-9.1445	1.245e-13	2.3389e-11	458	--	--	--	--	--	--	--	--	--	--	--	--	--	--	P21231	774	2.2e-81	Genome polyprotein OS=Soybean mosaic virus (strain N) OX=12223 PE=1 SV=2	PF00176//PF07652//PF04851//PF00270//PF01443	SNF2 family N-terminal domain//Flavivirus DEAD domain//Type III restriction enzyme, res subunit//DEAD/DEAH box helicase//Viral (Superfamily 1) RNA helicase	--	--	GO:0005524//GO:0016787//GO:0004386//GO:0003677//GO:0003676	ATP binding//hydrolase activity//helicase activity//DNA binding//nucleic acid binding	--	--	--	--
Cluster-8921.59957	643.907	143.053	2.1692	1.2521e-13	2.3484e-11	1811	--	--	--	--	--	--	--	--	--	--	--	--	--	--	--	--	--	--	--	--	--	--	--	--	--	--	--	--
Cluster-8921.63770	798.646	206.43	1.9521	1.2861e-13	2.4086e-11	999	--	--	--	--	--	--	--	--	--	--	--	--	--	--	--	--	--	--	--	--	--	--	--	--	--	--	--	--
Cluster-8921.48266	345.138	103.603	1.7361	1.361e-13	2.5449e-11	477	1570305831	RYR78425.1	267	3.8e-21	hypothetical protein Ahy_A01g003225 [Arachis hypogaea]	CP019094.1	CP019094	135	5.75055e-63	Spirodela polyrhiza strain 9509 chromosome 2 sequence	K11252	H2B	histone H2B	http://www.genome.jp/dbget-bin/www_bget?ko:K11252	O65819	262	5.5e-22	Histone H2B.3 (Fragment) OS=Solanum lycopersicum OX=4081 GN=H2B-3 PE=2 SV=1	PF00125	Core histone H2A/H2B/H3/H4	--	--	GO:0003677	DNA binding	GO:0000786	nucleosome	--	--
Cluster-8921.52355	125.431	20.9732	2.5791	1.3721e-13	2.5617e-11	1159	672111354	XP_008800296.1	720	2.7e-73	endochitinase EP3-like [Phoenix dactylifera]	XM_003580001.4	XM_003580001	142	1.86835e-66	PREDICTED: Brachypodium distachyon chitinase 5 (LOC100841292), mRNA	K01183	E3.2.1.14	chitinase	http://www.genome.jp/dbget-bin/www_bget?ko:K01183	Q9M2U5	676	1.3e-69	Endochitinase EP3 OS=Arabidopsis thaliana OX=3702 GN=EP3 PE=1 SV=1	PF00182	Chitinase class I	GO:0016998//GO:0006032	cell wall macromolecule catabolic process//chitin catabolic process	GO:0004568	chitinase activity	--	--	--	--
Cluster-8921.38137	41.9798	199.059	-2.2522	1.407e-13	2.6187e-11	387	743755817	XP_010913580.1	444	9.2e-42	replication stress response regulator SDE2 [Elaeis guineensis]	XM_008778623.2	XM_008778623	153	4.52307e-73	PREDICTED: Phoenix dactylifera replication stress response regulator SDE2 (LOC103696901), mRNA	--	--	--	--	Q6NRI5	128	1.5e-06	Replication stress response regulator SDE2 OS=Xenopus laevis OX=8355 GN=sde2 PE=2 SV=1	--	--	--	--	--	--	--	--	KOG2827	Uncharacterized conserved protein
Cluster-8921.48512	17.0032	187.53	-3.4721	1.4063e-13	2.6187e-11	596	1557874158	RWR94683.1	235	2.4e-17	putative calcium-binding protein CML25 [Cinnamomum micranthum f. kanehirae]	--	--	--	--	--	--	--	--	--	Q6L4D4	198	1.8e-14	Probable calcium-binding protein CML15 OS=Oryza sativa subsp. japonica OX=39947 GN=CML15 PE=2 SV=1	PF13405//PF00036//PF13499//PF00404//PF13202//PF10591	EF-hand domain//EF hand//EF-hand domain pair//Dockerin type I domain//EF hand//Secreted protein acidic and rich in cysteine Ca binding region	GO:0005975//GO:0000272	carbohydrate metabolic process//polysaccharide catabolic process	GO:0005509//GO:0004553	calcium ion binding//hydrolase activity, hydrolyzing O-glycosyl compounds	--	--	--	--
Cluster-8921.62895	198.09	42.1416	2.2328	1.4273e-13	2.6524e-11	2124	1035964191	OAY84609.1	892	5.7e-93	putative thylakoidal processing peptidase 2, chloroplastic [Ananas comosus]	XM_016029288.2	XM_016029288	148	1.60152e-69	PREDICTED: Ziziphus jujuba probable thylakoidal processing peptidase 2, chloroplastic (LOC107420354), mRNA	K03100	lepB, TPP	signal peptidase I	http://www.genome.jp/dbget-bin/www_bget?ko:K03100	Q9M9Z2	696	1.2e-71	Probable thylakoidal processing peptidase 2, chloroplastic OS=Arabidopsis thaliana OX=3702 GN=TPP2 PE=2 SV=1	--	--	--	--	--	--	--	--	--	--
Cluster-8921.78819	82.3571	4.60495	4.1682	1.4982e-13	2.7799e-11	964	--	--	--	--	--	--	--	--	--	--	--	--	--	--	--	--	--	--	--	--	--	--	--	--	--	--	--	--
Cluster-8921.54042	109.771	12.0282	3.1836	1.5035e-13	2.7855e-11	1874	731409632	XP_002272217.3	957	1.5e-100	PREDICTED: ELMO domain-containing protein A isoform X2 [Vitis vinifera]	XM_010247026.2	XM_010247026	164	1.79827e-78	PREDICTED: Nelumbo nucifera ELMO domain-containing protein A-like (LOC104588901), transcript variant X2, mRNA	--	--	--	--	Q54YW1	271	1.9e-22	ELMO domain-containing protein A OS=Dictyostelium discoideum OX=44689 GN=elmoA PE=1 SV=1	--	--	--	--	--	--	--	--	KOG2998	Uncharacterized conserved protein
Cluster-8921.59857	152.355	17.7568	3.0944	1.5084e-13	2.7902e-11	919	670360707	XP_008681486.1	142	2.3e-06	splicing factor PWI domain-containing protein isoform X1 [Zea mays]	--	--	--	--	--	--	--	--	--	--	--	--	--	--	--	--	--	--	--	--	--	--	--
Cluster-8921.52740	112.901	0.942149	6.9482	1.535e-13	2.835e-11	2374	1130640959	XP_019709533.1	1254	6.7e-135	kinesin-like protein KIN-10C [Elaeis guineensis]	XM_028222014.1	XM_028222014	38	2.52503e-08	PREDICTED: Camellia sinensis kinesin-like protein KIN-10C (LOC114279734), mRNA	K10403	KIF22	kinesin family member 22	http://www.genome.jp/dbget-bin/www_bget?ko:K10403	Q7XMJ2	695	1.7e-71	Kinesin-like protein KIN-10B OS=Oryza sativa subsp. japonica OX=39947 GN=KIN10B PE=2 SV=2	PF00633//PF16796//PF04577//PF00225	Helix-hairpin-helix motif//Microtubule binding//Protein of unknown function (DUF563)//Kinesin motor domain	GO:0007018//GO:0007017	microtubule-based movement//microtubule-based process	GO:0016757//GO:0005524//GO:0008017//GO:0003677//GO:0003777	transferase activity, transferring glycosyl groups//ATP binding//microtubule binding//DNA binding//microtubule motor activity	GO:0005874//GO:0045298	microtubule//tubulin complex	KOG0242	Kinesin-like protein
Cluster-8921.40331	26.5197	160.473	-2.5979	1.5454e-13	2.8499e-11	451	1557870437	RWR91929.1	304	1.8e-25	LRR receptor-like serine/threonine-protein kinase GSO2 [Cinnamomum micranthum f. kanehirae]	--	--	--	--	--	--	--	--	--	Q6JN47	236	5.4e-19	Receptor-like protein EIX1 OS=Solanum lycopersicum OX=4081 GN=EIX1 PE=2 SV=2	PF13855//PF13516//PF00560//PF13096	Leucine rich repeat//Leucine Rich repeat//Leucine Rich Repeat//CENP-A-nucleosome distal (CAD) centromere subunit, CENP-P	GO:0034080	CENP-A containing nucleosome assembly	GO:0005515	protein binding	GO:0000775	chromosome, centromeric region	--	--
Cluster-8921.64502	266.372	45.5314	2.5446	1.6148e-13	2.9733e-11	1233	1527609004	XP_027084148.1	249	1.2e-18	heavy metal-associated isoprenylated plant protein 39-like [Coffea arabica]	--	--	--	--	--	--	--	--	--	O03982	159	1.2e-09	Heavy metal-associated isoprenylated plant protein 39 OS=Arabidopsis thaliana OX=3702 GN=HIPP39 PE=2 SV=1	PF00403	Heavy-metal-associated domain	GO:0030001	metal ion transport	GO:0046872	metal ion binding	--	--	--	--
Cluster-8921.63473	232.207	17.7	3.7213	1.666e-13	3.0629e-11	1141	695020633	XP_009397374.1	634	2.5e-63	PREDICTED: vacuolar protein sorting-associated protein 2 homolog 2 [Musa acuminata subsp. malaccensis]	XM_024032801.1	XM_024032801	273	2.76669e-139	PREDICTED: Quercus suber vacuolar protein sorting-associated protein 2 homolog 2 (LOC112000648), transcript variant X2, mRNA	K12191	CHMP2A	charged multivesicular body protein 2A	http://www.genome.jp/dbget-bin/www_bget?ko:K12191	Q0WTY4	567	5.6e-57	Vacuolar protein sorting-associated protein 2 homolog 2 OS=Arabidopsis thaliana OX=3702 GN=VPS2.2 PE=1 SV=2	PF06657//PF07361//PF03357//PF00700	Centrosome microtubule-binding domain of Cep57//Cytochrome b562//Snf7//Bacterial flagellin C-terminal helical region	GO:0071973//GO:0006118//GO:0007034//GO:0022900	bacterial-type flagellum-dependent cell motility//obsolete electron transport//vacuolar transport//electron transport chain	GO:0020037//GO:0009055//GO:0008017//GO:0005506//GO:0005198	heme binding//electron transfer activity//microtubule binding//iron ion binding//structural molecule activity	GO:0042597//GO:0045298	periplasmic space//tubulin complex	KOG3230	Vacuolar assembly/sorting protein DID4
Cluster-8921.65246	789.597	21.8201	5.179	1.6775e-13	3.0793e-11	1286	1492095130	XP_026663976.1	566	2.2e-55	subtilisin-like protease SBT1.2 [Phoenix dactylifera]	--	--	--	--	--	--	--	--	--	Q9LUM3	410	1e-38	Subtilisin-like protease SBT1.5 OS=Arabidopsis thaliana OX=3702 GN=SBT1.5 PE=2 SV=1	PF00082	Subtilase family	GO:0006508	proteolysis	GO:0004252	serine-type endopeptidase activity	--	--	--	--
Cluster-8921.61727	223.086	24.017	3.2143	1.6877e-13	3.0934e-11	708	--	--	--	--	--	--	--	--	--	--	--	--	--	--	--	--	--	--	PF05505	Ebola nucleoprotein	GO:0019074	viral RNA genome packaging	--	--	GO:0019013	viral nucleocapsid	--	--
Cluster-8921.65638	2918.71	38.8129	6.2329	1.6959e-13	3.1037e-11	784	52221419	AAU29612.1	334	1.1e-28	lectin [Pinellia ternata]	AY451854.1	AY451854	326	6.46433e-169	Pinellia ternata mannose-binding lectin PTA gene, complete cds	--	--	--	--	Q9FV99	160	6e-10	Mannose-specific lectin 2 OS=Crocus vernus OX=87752 GN=LECCVA2 PE=1 SV=1	--	--	--	--	--	--	--	--	--	--
Cluster-8921.67940	308.654	1121.2	-1.8632	1.7004e-13	3.1073e-11	2051	1557851280	RWR77637.1	890	9.4e-93	putative Actin cross-linking protein [Cinnamomum micranthum f. kanehirae]	XM_009418870.2	XM_009418870	180	2.51415e-87	PREDICTED: Musa acuminata subsp. malaccensis uncharacterized LOC103997596 (LOC103997596), mRNA	--	--	--	--	--	--	--	--	PF06268	Fascin domain	--	--	GO:0051015//GO:0030674	actin filament binding//protein-macromolecule adaptor activity	--	--	--	--
Cluster-8921.33343	7.71059	100.314	-3.7062	1.7034e-13	3.108e-11	3311	--	--	--	--	--	KR270823.1	KR270823	125	1.53283e-56	Pinellia ternata chloroplast, complete genome	--	--	--	--	Q06GS7	134	2.6e-06	Photosystem II reaction center protein K OS=Piper cenocladum OX=398741 GN=psbK PE=3 SV=1	PF05869//PF03811	DNA N-6-adenine-methyltransferase (Dam)//InsA N-terminal domain	GO:0006306//GO:0032775//GO:0006313	DNA methylation//DNA methylation on adenine//transposition, DNA-mediated	GO:0003677//GO:0009007	DNA binding//site-specific DNA-methyltransferase (adenine-specific) activity	--	--	--	--
Cluster-8921.66088	308.908	47.2289	2.7101	1.8273e-13	3.3291e-11	1778	672141178	XP_008794409.1	2140	9.2e-238	protein CYPRO4-like [Phoenix dactylifera]	XM_010265252.2	XM_010265252	426	0	PREDICTED: Nelumbo nucifera protein CYPRO4-like (LOC104601790), mRNA	--	--	--	--	P40781	1877	1.1e-208	Protein CYPRO4 OS=Cynara cardunculus OX=4265 GN=CYPRO4 PE=2 SV=1	PF00400	WD domain, G-beta repeat	--	--	GO:0005515	protein binding	--	--	KOG2395	Protein involved in vacuole import and degradation
Cluster-8921.30126	80.3717	2.03499	5.2538	1.8344e-13	3.337e-11	1144	--	--	--	--	--	--	--	--	--	--	--	--	--	--	--	--	--	--	PF07941	Potassium channel Kv1.4 tandem inactivation domain	GO:0006813	potassium ion transport	GO:0030955//GO:0005249	potassium ion binding//voltage-gated potassium channel activity	GO:0016021//GO:0008076	integral component of membrane//voltage-gated potassium channel complex	--	--
Cluster-8921.18828	74.5628	1.80075	5.3588	1.8471e-13	3.355e-11	998	--	--	--	--	--	--	--	--	--	--	--	--	--	--	--	--	--	--	--	--	--	--	--	--	--	--	--	--
Cluster-8921.66928	273.42	47.5931	2.5255	1.8848e-13	3.4184e-11	396	1591645567	QBM19368.1	253	1.3e-19	expansin-A8 [Amorphophallus albus]	FP094161.1	FP094161	127	1.31712e-58	Phyllostachys edulis cDNA clone: bphyem105j06, full insert sequence	--	--	--	--	O48818	226	6.8e-18	Expansin-A4 OS=Arabidopsis thaliana OX=3702 GN=EXPA4 PE=1 SV=1	PF09085	Adhesion molecule, immunoglobulin-like	GO:0007155	cell adhesion	--	--	GO:0016020	membrane	--	--
Cluster-8921.17639	0.66898	168.378	-7.9198	1.9195e-13	3.476e-11	1282	1557870659	RWR92151.1	236	4e-17	pyruvate decarboxylase 2 [Cinnamomum micranthum f. kanehirae]	XM_004958737.2	XM_004958737	108	1.64808e-47	PREDICTED: Setaria italica pyruvate decarboxylase 2 (LOC101785721), mRNA	K01568	PDC, pdc	pyruvate decarboxylase	http://www.genome.jp/dbget-bin/www_bget?ko:K01568	Q0DHF6	229	9.9e-18	Pyruvate decarboxylase 1 OS=Oryza sativa subsp. japonica OX=39947 GN=PDC1 PE=2 SV=1	PF00205//PF00311	Thiamine pyrophosphate enzyme, central domain//Phosphoenolpyruvate carboxylase	GO:0006094//GO:0015977//GO:0006099//GO:0019643	gluconeogenesis//carbon fixation//tricarboxylic acid cycle//reductive tricarboxylic acid cycle	GO:0008964//GO:0000287//GO:0030976	phosphoenolpyruvate carboxylase activity//magnesium ion binding//thiamine pyrophosphate binding	--	--	--	--
Cluster-8921.72585	118.542	13.4524	3.1452	1.9796e-13	3.5795e-11	886	1557851604	RWR77961.1	953	2e-100	tetratricopeptide repeat protein 7A [Cinnamomum micranthum f. kanehirae]	--	--	--	--	--	--	--	--	--	Q9CB03	717	1.8e-74	Protein NPGR1 OS=Arabidopsis thaliana OX=3702 GN=NPGR1 PE=1 SV=1	PF13181//PF00515	Tetratricopeptide repeat//Tetratricopeptide repeat	--	--	GO:0005515	protein binding	--	--	--	--
Cluster-8921.48543	355.678	59.4543	2.5816	1.9937e-13	3.5941e-11	1010	743826822	XP_010933413.1	987	2.6e-104	probable 4-coumarate--CoA ligase 2 [Elaeis guineensis]	AK355155.1	AK355155	384	0	Hordeum vulgare subsp. vulgare mRNA for predicted protein, complete cds, clone: NIASHv1016L13	K01904	4CL	4-coumarate--CoA ligase	http://www.genome.jp/dbget-bin/www_bget?ko:K01904	Q42982	947	4.3e-101	Probable 4-coumarate--CoA ligase 2 OS=Oryza sativa subsp. japonica OX=39947 GN=4CL2 PE=2 SV=2	PF00501	AMP-binding enzyme	--	--	GO:0003824	catalytic activity	--	--	--	--
Cluster-8921.5843	3.77991	82.8365	-4.4399	1.9913e-13	3.5941e-11	1263	--	--	--	--	--	--	--	--	--	--	--	--	--	--	--	--	--	--	PF03789	ELK domain	--	--	GO:0003677	DNA binding	--	--	--	--
Cluster-8921.61395	965.655	3.69891	8.0328	2.0043e-13	3.6079e-11	956	--	--	--	--	--	--	--	--	--	--	--	--	--	--	--	--	--	--	PF08107	Pleurocidin family	GO:0042742	defense response to bacterium	--	--	--	--	--	--
Cluster-8921.74648	1020.96	328.282	1.6373	2.1129e-13	3.7978e-11	2472	720023303	XP_010263294.1	1911	4.6e-211	PREDICTED: isoamylase 1, chloroplastic [Nelumbo nucifera]	XM_010264992.2	XM_010264992	476	0	PREDICTED: Nelumbo nucifera isoamylase 1, chloroplastic (LOC104601598), mRNA	K01214	ISA, treX	isoamylase	http://www.genome.jp/dbget-bin/www_bget?ko:K01214	D0TZF0	1778	4.6e-197	Isoamylase 1, chloroplastic OS=Oryza sativa subsp. japonica OX=39947 GN=ISA1 PE=1 SV=1	PF00128	Alpha amylase, catalytic domain	GO:0005975	carbohydrate metabolic process	GO:0003824	catalytic activity	--	--	--	--
Cluster-8921.63094	173.151	17.4662	3.3122	2.1292e-13	3.8213e-11	1299	--	--	--	--	--	XM_025962314.1	XM_025962314	44	6.31326e-12	PREDICTED: Panicum hallii formin-like protein 7 (LOC112894564), mRNA	--	--	--	--	--	--	--	--	--	--	--	--	--	--	--	--	--	--
Cluster-8921.37177	25.1938	301.359	-3.6004	2.144e-13	3.8423e-11	1088	--	--	--	--	--	--	--	--	--	--	--	--	--	--	--	--	--	--	--	--	--	--	--	--	--	--	--	--
Cluster-8921.68571	896.826	233.399	1.9411	2.1587e-13	3.8629e-11	391	--	--	--	--	--	--	--	--	--	--	--	--	--	--	--	--	--	--	--	--	--	--	--	--	--	--	--	--
Cluster-8921.70983	118.074	15.2003	2.96	2.1861e-13	3.906e-11	1134	672168018	XP_008803990.1	627	1.6e-62	LRR receptor kinase SERK2 [Phoenix dactylifera]	--	--	--	--	--	--	--	--	--	Q8RY65	280	1.1e-23	Protein NSP-INTERACTING KINASE 2 OS=Arabidopsis thaliana OX=3702 GN=NIK2 PE=1 SV=1	PF00069//PF07714	Protein kinase domain//Protein tyrosine and serine/threonine kinase	GO:0006468	protein phosphorylation	GO:0005524//GO:0004672	ATP binding//protein kinase activity	--	--	--	--
Cluster-8921.69852	116.584	5.32392	4.4729	2.2096e-13	3.9422e-11	421	1150745724	XP_020247012.1	236	1.3e-17	uncharacterized protein LOC109824781 [Asparagus officinalis]	CP019098.1	CP019098	83	4.05453e-34	Spirodela polyrhiza strain 9509 chromosome 6 sequence	--	--	--	--	--	--	--	--	PF00525	Alpha crystallin A chain, N terminal	GO:0007423	sensory organ development	GO:0005212	structural constituent of eye lens	--	--	--	--
Cluster-8921.48172	5.60731	102.168	-4.1416	2.3764e-13	4.2336e-11	4362	--	--	--	--	--	XM_021990286.1	XM_021990286	51	2.76966e-15	PREDICTED: Spinacia oleracea protein LHY (LOC110785764), transcript variant X2, mRNA	--	--	--	--	--	--	--	--	PF01209	ubiE/COQ5 methyltransferase family	--	--	GO:0008168	methyltransferase activity	--	--	--	--
Cluster-8921.34105	30.4636	189.206	-2.648	2.5349e-13	4.5092e-11	1277	--	--	--	--	--	--	--	--	--	--	--	--	--	--	--	--	--	--	PF14984	CD24 protein	GO:0007155	cell adhesion	--	--	--	--	--	--
Cluster-8921.68816	217.379	710.209	-1.7075	2.5701e-13	4.5651e-11	1977	672126043	XP_008786458.1	1605	1.1e-175	probable sucrose-phosphate synthase 4 [Phoenix dactylifera]	XM_024175827.1	XM_024175827	198	2.38788e-97	PREDICTED: Morus notabilis probable sucrose-phosphate synthase 4 (LOC21395843), transcript variant X2, mRNA	K00696	E2.4.1.14	sucrose-phosphate synthase	http://www.genome.jp/dbget-bin/www_bget?ko:K00696	F4JLK2	1399	3.3e-153	Probable sucrose-phosphate synthase 4 OS=Arabidopsis thaliana OX=3702 GN=SPS4 PE=1 SV=1	--	--	--	--	--	--	--	--	--	--
Cluster-8921.56823	196.87	0.314982	9.2347	2.6247e-13	4.6551e-11	1440	1147580855	XP_020094225.1	468	5.6e-44	uncharacterized protein LOC109714168 [Ananas comosus]	CP019106.1	CP019106	63	1.92341e-22	Spirodela polyrhiza strain 9509 chromosome 14 sequence	--	--	--	--	--	--	--	--	--	--	--	--	--	--	--	--	--	--
Cluster-8921.47444	93.436	5.20147	4.1751	2.6311e-13	4.6597e-11	1687	596292354	XP_007226488.1	764	3.1e-78	heat stress transcription factor B-4 [Prunus persica]	XM_009419357.2	XM_009419357	188	7.35839e-92	PREDICTED: Musa acuminata subsp. malaccensis heat stress transcription factor B-4c-like (LOC103997999), mRNA	K09419	HSFF	heat shock transcription factor, other eukaryote	http://www.genome.jp/dbget-bin/www_bget?ko:K09419	Q9C635	680	6.6e-70	Heat stress transcription factor B-4 OS=Arabidopsis thaliana OX=3702 GN=HSFB4 PE=2 SV=1	PF00447	HSF-type DNA-binding	GO:0006355	regulation of transcription, DNA-templated	GO:0003700//GO:0043565	DNA-binding transcription factor activity//sequence-specific DNA binding	GO:0042025//GO:0005667	host cell nucleus//transcription regulator complex	--	--
Cluster-8921.62061	179.638	14.264	3.6433	2.7053e-13	4.784e-11	1047	--	--	--	--	--	--	--	--	--	--	--	--	--	--	--	--	--	--	--	--	--	--	--	--	--	--	--	--
Cluster-8921.64093	159.373	0.599318	8.0331	2.7526e-13	4.8606e-11	1234	--	--	--	--	--	XM_009420151.2	XM_009420151	61	2.12381e-21	PREDICTED: Musa acuminata subsp. malaccensis probable protein phosphatase 2C 67 (LOC103998629), transcript variant X5, mRNA	--	--	--	--	--	--	--	--	--	--	--	--	--	--	--	--	--	--
Cluster-8921.63551	888.009	242.217	1.8745	2.7947e-13	4.9277e-11	681	1217029203	XP_021654420.1	358	1.5e-31	histone H2A-like [Hevea brasiliensis]	CP027627.1	CP027627	83	6.76449e-34	Linum usitatissimum chromosome Lu3	K11251	H2A	histone H2A	http://www.genome.jp/dbget-bin/www_bget?ko:K11251	Q9M531	332	6e-30	Histone H2A OS=Euphorbia esula OX=3993 PE=2 SV=1	PF00125//PF15085	Core histone H2A/H2B/H3/H4//Neuropeptide FF	GO:0007165//GO:0007218	signal transduction//neuropeptide signaling pathway	GO:0005184//GO:0003677//GO:0005102	neuropeptide hormone activity//DNA binding//signaling receptor binding	GO:0000786	nucleosome	KOG1756	Histone 2A
Cluster-8921.64404	1118.6	225.194	2.3131	2.9781e-13	5.2434e-11	785	1590523855	XP_028230884.1	637	7.8e-64	histone H3-like centromeric protein CSE4 [Glycine soja]	XM_020234650.1	XM_020234650	275	1.45159e-140	PREDICTED: Ananas comosus histone H3.2 (LOC109711537), mRNA	K11253	H3	histone H3	http://www.genome.jp/dbget-bin/www_bget?ko:K11253	P68427	635	5e-65	Histone H3.2 OS=Pisum sativum OX=3888 PE=1 SV=2	PF15630//PF00125	CENP-S protein//Core histone H2A/H2B/H3/H4	--	--	GO:0003677	DNA binding	GO:0000786//GO:0071821	nucleosome//FANCM-MHF complex	KOG1745	Histones H3 and H4
Cluster-8921.63755	4940.86	886.04	2.4791	2.9841e-13	5.2463e-11	920	--	--	--	--	--	--	--	--	--	--	--	--	--	--	--	--	--	--	PF05788//PF08187	Orbivirus RNA-dependent RNA polymerase (VP1)//Myoactive tetradecapeptides family	GO:0007218//GO:0006351//GO:0006144	neuropeptide signaling pathway//transcription, DNA-templated//purine nucleobase metabolic process	GO:0005184//GO:0003968//GO:0003723	neuropeptide hormone activity//RNA-directed 5'-3' RNA polymerase activity//RNA binding	GO:0005576//GO:0031379	extracellular region//RNA-directed RNA polymerase complex	--	--
Cluster-8921.13574	2.77644	86.9799	-4.9646	3.2321e-13	5.6741e-11	373	--	--	--	--	--	--	--	--	--	--	--	--	--	--	--	--	--	--	--	--	--	--	--	--	--	--	--	--
Cluster-8921.56481	167.595	0.314982	9.0024	3.2622e-13	5.7186e-11	1684	1024005614	KZV31591.1	449	1.1e-41	squamosa promoter-binding-like protein 8 [Dorcoceras hygrometricum]	XM_010058120.2	XM_010058120	131	3.56549e-60	PREDICTED: Eucalyptus grandis squamosa promoter-binding-like protein 8 (LOC104444449), mRNA	--	--	--	--	Q8GXL3	410	1.3e-38	Squamosa promoter-binding-like protein 8 OS=Arabidopsis thaliana OX=3702 GN=SPL8 PE=1 SV=2	PF03110	SBP domain	--	--	GO:0003677	DNA binding	GO:0005634	nucleus	--	--
Cluster-8921.66445	484.197	2044.87	-2.08	3.3233e-13	5.8172e-11	1489	474004875	EMS52363.1	186	2.9e-11	hypothetical protein TRIUR3_01647 [Triticum urartu]	--	--	--	--	--	--	--	--	--	--	--	--	--	PF00569//PF01780//PF08926	Zinc finger, ZZ type//Ribosomal L37ae protein family//Domain of unknown function (DUF1908)	GO:0009069//GO:0042254//GO:0006412//GO:0006468//GO:0016310	serine family amino acid metabolic process//ribosome biogenesis//translation//protein phosphorylation//phosphorylation	GO:0000287//GO:0004674//GO:0008270//GO:0005524//GO:0003735	magnesium ion binding//protein serine/threonine kinase activity//zinc ion binding//ATP binding//structural constituent of ribosome	GO:0005840	ribosome	--	--
Cluster-8921.40976	63.2692	293.85	-2.2108	3.3377e-13	5.834e-11	1158	1276264315	PIN20734.1	353	9.8e-31	hypothetical protein CDL12_06586 [Handroanthus impetiginosus]	--	--	--	--	--	--	--	--	--	--	--	--	--	--	--	--	--	--	--	--	--	--	--
Cluster-8921.71571	725.705	2014.01	-1.4721	3.3474e-13	5.8424e-11	2438	1557850849	RWR77206.1	208	1.3e-13	protein RIK isoform X1 [Cinnamomum micranthum f. kanehirae]	CP019094.1	CP019094	104	5.30624e-45	Spirodela polyrhiza strain 9509 chromosome 2 sequence	--	--	--	--	--	--	--	--	--	--	--	--	--	--	--	--	--	--
Cluster-8921.66183	1165.14	291.505	1.9983	3.4101e-13	5.9433e-11	1134	--	--	--	--	--	--	--	--	--	--	--	--	--	--	--	--	--	--	--	--	--	--	--	--	--	--	--	--
Cluster-8921.47423	85.7008	3.20857	4.6994	3.4287e-13	5.9672e-11	758	1117485556	XP_019435951.1	178	1.3e-10	PREDICTED: uncharacterized protein LOC109342419, partial [Lupinus angustifolius]	--	--	--	--	--	--	--	--	--	P10978	130	1.8e-06	Retrovirus-related Pol polyprotein from transposon TNT 1-94 OS=Nicotiana tabacum OX=4097 PE=2 SV=1	PF01538	Hepatitis C virus non-structural protein NS2	GO:0006508	proteolysis	GO:0004197	cysteine-type endopeptidase activity	--	--	--	--
Cluster-8921.73386	530.399	125.42	2.0814	3.4668e-13	6.0248e-11	2365	743796678	XP_010924790.1	2380	1.8e-265	plastidial pyruvate kinase 2 isoform X2 [Elaeis guineensis]	XM_026805143.1	XM_026805143	718	0	PREDICTED: Phoenix dactylifera plastidial pyruvate kinase 2-like (LOC103708366), mRNA	K00873	PK, pyk	pyruvate kinase	http://www.genome.jp/dbget-bin/www_bget?ko:K00873	Q9FLW9	2222	1.4e-248	Plastidial pyruvate kinase 2 OS=Arabidopsis thaliana OX=3702 GN=PKP2 PE=1 SV=1	PF00150//PF00224	Cellulase (glycosyl hydrolase family 5)//Pyruvate kinase, barrel domain	GO:0006096//GO:0006094//GO:0015976//GO:0006144//GO:0005975	glycolytic process//gluconeogenesis//carbon utilization//purine nucleobase metabolic process//carbohydrate metabolic process	GO:0004743//GO:0004553//GO:0030955//GO:0000287	pyruvate kinase activity//hydrolase activity, hydrolyzing O-glycosyl compounds//potassium ion binding//magnesium ion binding	--	--	KOG2323	Pyruvate kinase
Cluster-8921.5568	0	101.724	-9.0416	3.4737e-13	6.0281e-11	1215	--	--	--	--	--	--	--	--	--	--	--	--	--	--	--	--	--	--	--	--	--	--	--	--	--	--	--	--
Cluster-8921.55520	103.483	3.13863	5.0728	3.5378e-13	6.1305e-11	800	1273149361	PIA31119.1	280	2e-22	hypothetical protein AQUCO_05200009v1 [Aquilegia coerulea]	--	--	--	--	--	--	--	--	--	--	--	--	--	--	--	--	--	--	--	--	--	--	--
Cluster-8921.50363	114.393	5.61424	4.3266	3.5997e-13	6.2287e-11	867	--	--	--	--	--	--	--	--	--	--	--	--	--	--	--	--	--	--	--	--	--	--	--	--	--	--	--	--
Cluster-8921.82227	16.6484	249.997	-3.8979	3.8479e-13	6.6487e-11	2323	1035948349	OAY72168.1	1229	5.2e-132	Wall-associated receptor kinase 5, partial [Ananas comosus]	XM_020231603.1	XM_020231603	45	3.17262e-12	PREDICTED: Ananas comosus wall-associated receptor kinase 5-like (LOC109709392), mRNA	--	--	--	--	Q9LMP1	673	5.9e-69	Wall-associated receptor kinase 2 OS=Arabidopsis thaliana OX=3702 GN=WAK2 PE=1 SV=1	PF13947//PF08488//PF00069//PF06247//PF07645	Wall-associated receptor kinase galacturonan-binding//Wall-associated kinase//Protein kinase domain//Pvs28 EGF domain//Calcium-binding EGF domain	GO:0016310//GO:0006468//GO:0009069	phosphorylation//protein phosphorylation//serine family amino acid metabolic process	GO:0030247//GO:0004674//GO:0005509//GO:0004672//GO:0005524	polysaccharide binding//protein serine/threonine kinase activity//calcium ion binding//protein kinase activity//ATP binding	GO:0016020//GO:0016021//GO:0009986	membrane//integral component of membrane//cell surface	--	--
Cluster-8921.62447	209.852	43.301	2.2783	4.0997e-13	7.0737e-11	462	--	--	--	--	--	--	--	--	--	--	--	--	--	--	--	--	--	--	--	--	--	--	--	--	--	--	--	--
Cluster-8921.52720	90.0587	0	9.0671	4.2117e-13	7.2565e-11	459	1557844900	RWR72288.1	303	2.4e-25	alpha carbonic anhydrase 7-like protein [Cinnamomum micranthum f. kanehirae]	--	--	--	--	--	K01674	cah	carbonic anhydrase	http://www.genome.jp/dbget-bin/www_bget?ko:K01674	F4HUC4	253	5.8e-21	Alpha carbonic anhydrase 5 OS=Arabidopsis thaliana OX=3702 GN=ACA5 PE=3 SV=1	--	--	--	--	--	--	--	--	--	--
Cluster-8921.28372	38.8881	272.303	-2.8252	4.2187e-13	7.2581e-11	1027	1476374436	RID45199.1	140	4.4e-06	hypothetical protein BRARA_I01944 [Brassica rapa]	--	--	--	--	--	--	--	--	--	--	--	--	--	PF16685//PF12678//PF12861//PF00097	zinc RING finger of MSL2//RING-H2 zinc finger domain//Anaphase-promoting complex subunit 11 RING-H2 finger//Zinc finger, C3HC4 type (RING finger)	GO:0016567	protein ubiquitination	GO:0004842//GO:0046872//GO:0061630//GO:0008270	ubiquitin-protein transferase activity//metal ion binding//ubiquitin protein ligase activity//zinc ion binding	GO:0005680	anaphase-promoting complex	--	--
Cluster-8921.59344	233.846	44.4714	2.3983	4.2534e-13	7.3075e-11	1527	1052192654	XP_008803423.2	571	6.8e-56	thaumatin-like protein [Phoenix dactylifera]	--	--	--	--	--	--	--	--	--	P50699	416	2.4e-39	Thaumatin-like protein OS=Arabidopsis thaliana OX=3702 GN=At1g18250 PE=2 SV=2	--	--	--	--	--	--	--	--	--	--
Cluster-8921.50051	241.525	44.873	2.4287	4.2893e-13	7.3587e-11	856	--	--	--	--	--	--	--	--	--	--	--	--	--	--	--	--	--	--	PF17066	RBPJ-interacting and tubulin associated protein	GO:0007219//GO:0051168	Notch signaling pathway//nuclear export	GO:0015631	tubulin binding	GO:0045298	tubulin complex	--	--
Cluster-8921.64520	641.772	228.266	1.4921	4.4353e-13	7.5984e-11	1254	--	--	--	--	--	--	--	--	--	--	--	--	--	--	--	--	--	--	--	--	--	--	--	--	--	--	--	--
Cluster-8921.66263	1179.06	300.486	1.9721	4.4468e-13	7.6072e-11	1108	--	--	--	--	--	--	--	--	--	--	--	--	--	--	--	--	--	--	--	--	--	--	--	--	--	--	--	--
Cluster-8921.47598	98.4384	0	9.1909	4.6396e-13	7.9258e-11	1137	--	--	--	--	--	--	--	--	--	--	--	--	--	--	--	--	--	--	PF03967	Photosynthetic reaction centre, H-chain N-terminal region	GO:0006118//GO:0019684	obsolete electron transport//photosynthesis, light reaction	GO:0045156	electron transporter, transferring electrons within the cyclic electron transport pathway of photosynthesis activity	GO:0030077	plasma membrane light-harvesting complex	--	--
Cluster-8921.71387	1289.27	335.73	1.9418	4.6593e-13	7.9482e-11	3714	848267609	AKN34491.1	5199	0	phytochrome, partial [Pistia stratiotes]	KT071979.1	KT071979	2217	0	Pistia stratiotes isolate MFIN phytochrome (PHYB) mRNA, partial cds	K12121	PHYB	phytochrome B	http://www.genome.jp/dbget-bin/www_bget?ko:K12121	P34094	4490	0	Phytochrome B OS=Solanum tuberosum OX=4113 GN=PHYB PE=3 SV=2	PF08446//PF00512//PF00360//PF00989//PF08092//PF01590	PAS fold//His Kinase A (phospho-acceptor) domain//Phytochrome region//PAS fold//Magi peptide toxin family//GAF domain	GO:0006355//GO:0006810//GO:0007165//GO:0009584//GO:0018298//GO:0000160//GO:0016310	regulation of transcription, DNA-templated//transport//signal transduction//detection of visible light//protein-chromophore linkage//phosphorelay signal transduction system//phosphorylation	GO:0019871//GO:0005515//GO:0000155	sodium channel inhibitor activity//protein binding//phosphorelay sensor kinase activity	GO:0009365//GO:0005576	protein histidine kinase complex//extracellular region	--	--
Cluster-8921.49612	514.546	143.981	1.8357	4.6683e-13	7.9524e-11	883	1052175129	XP_008785410.2	726	4.2e-74	uncharacterized acetyltransferase At3g50280 [Phoenix dactylifera]	CP019094.1	CP019094	218	7.96474e-109	Spirodela polyrhiza strain 9509 chromosome 2 sequence	--	--	--	--	Q9FF86	208	1.9e-15	BAHD acyltransferase DCR OS=Arabidopsis thaliana OX=3702 GN=DCR PE=2 SV=1	PF02458	Transferase family	--	--	GO:0016747	transferase activity, transferring acyl groups other than amino-acyl groups	--	--	--	--
Cluster-8921.60122	126.179	493.75	-1.9691	4.6939e-13	7.9847e-11	355	147771790	CAN75710.1	200	1.7e-13	hypothetical protein VITISV_004492 [Vitis vinifera]	--	--	--	--	--	--	--	--	--	Q942D4	175	5e-12	BURP domain-containing protein 3 OS=Oryza sativa subsp. japonica OX=39947 GN=BURP3 PE=2 SV=1	--	--	--	--	--	--	--	--	--	--
Cluster-8921.102967	0.33449	182.164	-8.9203	4.8759e-13	8.2826e-11	472	--	--	--	--	--	--	--	--	--	--	--	--	--	--	--	--	--	--	--	--	--	--	--	--	--	--	--	--
Cluster-8921.46450	6.83637	129.108	-4.2621	4.9422e-13	8.3834e-11	664	1281023814	XP_022996221.1	199	4.1e-13	heavy metal-associated isoprenylated plant protein 39-like [Cucurbita maxima]	--	--	--	--	--	--	--	--	--	--	--	--	--	PF00403//PF00013	Heavy-metal-associated domain//KH domain	GO:0030001	metal ion transport	GO:0003723//GO:0046872	RNA binding//metal ion binding	--	--	--	--
Cluster-8921.54213	243.708	28.1989	3.1063	4.9854e-13	8.4449e-11	887	113547324	BAF10767.1	196	1.2e-12	Os03g0130300 [Oryza sativa Japonica Group]	XM_015836489.1	XM_015836489	44	4.25871e-12	PREDICTED: Oryza brachyantha defensin Tk-AMP-D1-like (LOC107304115), mRNA	--	--	--	--	A3FPF2	168	8.1e-11	Defensin-like protein OS=Nelumbo nucifera OX=4432 PE=3 SV=1	--	--	--	--	--	--	--	--	--	--
Cluster-8921.73947	116.391	504.673	-2.1188	5.2529e-13	8.8855e-11	1991	695028000	XP_009401362.1	414	1.4e-37	PREDICTED: NAC domain-containing protein 74 [Musa acuminata subsp. malaccensis]	XM_020242027.1	XM_020242027	62	9.61866e-22	PREDICTED: Ananas comosus NAC domain-containing protein 74-like (LOC109716521), transcript variant X4, mRNA	--	--	--	--	Q7GCL7	379	6.2e-35	NAC domain-containing protein 74 OS=Oryza sativa subsp. japonica OX=39947 GN=NAC074 PE=2 SV=1	PF02365//PF03626	No apical meristem (NAM) protein//Prokaryotic Cytochrome C oxidase subunit IV	GO:0006355	regulation of transcription, DNA-templated	GO:0003677	DNA binding	GO:0016021	integral component of membrane	--	--
Cluster-8921.51590	164.52	948.053	-2.5313	5.3411e-13	9.022e-11	544	1201316635	OVA16010.1	369	6.4e-33	Glycoside hydrolase [Macleaya cordata]	XM_015786197.2	XM_015786197	140	1.09935e-65	PREDICTED: Oryza sativa Japonica Group probable xyloglucan endotransglucosylase/hydrolase protein 25 (LOC4341944), mRNA	--	--	--	--	Q38907	336	1.6e-30	Probable xyloglucan endotransglucosylase/hydrolase protein 25 OS=Arabidopsis thaliana OX=3702 GN=XTH25 PE=2 SV=2	PF00722	Glycosyl hydrolases family 16	GO:0005975	carbohydrate metabolic process	GO:0004553	hydrolase activity, hydrolyzing O-glycosyl compounds	--	--	--	--
Cluster-8921.64426	2573.37	0.574268	12.084	5.642e-13	9.517e-11	482	31559037	AAP50524.1	178	8e-11	agglutinin [Arisaema heterophyllum]	AY338965.1	AY338965	124	7.5758e-57	Arisaema heterophyllum mannose-binding lectin AHA gene, complete cds	--	--	--	--	--	--	--	--	--	--	--	--	--	--	--	--	--	--
Cluster-8921.45523	134.712	24.7196	2.4464	5.8845e-13	9.9121e-11	1020	--	--	--	--	--	--	--	--	--	--	--	--	--	--	--	--	--	--	--	--	--	--	--	--	--	--	--	--
Cluster-8921.95150	0.33449	194.499	-9.015	5.9015e-13	9.9269e-11	815	--	--	--	--	--	--	--	--	--	--	--	--	--	--	--	--	--	--	--	--	--	--	--	--	--	--	--	--
Cluster-8921.88626	77.2322	284.918	-1.8853	5.986e-13	1.0055e-10	828	--	--	--	--	--	--	--	--	--	--	--	--	--	--	--	--	--	--	--	--	--	--	--	--	--	--	--	--
Cluster-8921.66157	3306.78	3.21137	9.9971	6.0829e-13	1.0204e-10	430	1536884	CAA56115.1	157	1.9e-08	trypsin/chymotrypsin inhibitor [Alocasia macrorrhizos]	--	--	--	--	--	--	--	--	--	P35812	147	1.1e-08	Trypsin/chymotrypsin inhibitor OS=Alocasia macrorrhizos OX=4456 PE=1 SV=1	PF00197	Trypsin and protease inhibitor	--	--	GO:0004866	endopeptidase inhibitor activity	--	--	--	--
Cluster-8921.67687	38.8186	202.486	-2.3891	6.1303e-13	1.0269e-10	380	--	--	--	--	--	--	--	--	--	--	--	--	--	--	--	--	--	--	--	--	--	--	--	--	--	--	--	--
Cluster-8921.75531	197.196	886.28	-2.1699	6.2353e-13	1.043e-10	640	1147561301	XP_020084212.1	449	4e-42	LRR receptor-like serine/threonine-protein kinase RCH1 [Ananas comosus]	--	--	--	--	--	--	--	--	--	Q6JN46	374	7.6e-35	Receptor-like protein EIX2 OS=Solanum lycopersicum OX=4081 GN=EIX2 PE=1 SV=2	PF13855//PF13516//PF00560	Leucine rich repeat//Leucine Rich repeat//Leucine Rich Repeat	--	--	GO:0005515	protein binding	--	--	--	--
Cluster-8921.46727	0	96.7628	-8.9699	6.5832e-13	1.0982e-10	1362	--	--	--	--	--	--	--	--	--	--	--	--	--	--	--	--	--	--	--	--	--	--	--	--	--	--	--	--
Cluster-8921.60942	1036.62	9.90089	6.7133	6.5746e-13	1.0982e-10	700	291277676	ADD91328.1	519	3.3e-50	lectin [Pinellia ternata]	AY557617.1	AY557617	186	3.84221e-91	Arisaema lobatum mannose-binding lectin ALA gene, complete cds	--	--	--	--	P86626	288	7.7e-25	Mannose-specific lectin 3 OS=Crocus vernus OX=87752 PE=1 SV=3	--	--	--	--	--	--	--	--	--	--
Cluster-8921.103448	0	98.7321	-8.9982	6.79e-13	1.1311e-10	330	--	--	--	--	--	--	--	--	--	--	--	--	--	--	--	--	--	--	PF15177	Interleukin-28A	GO:0050778//GO:0007165//GO:0051607//GO:0007259	positive regulation of immune response//signal transduction//defense response to virus//receptor signaling pathway via JAK-STAT	GO:0005125	cytokine activity	--	--	--	--
Cluster-8921.39441	100.899	11.3533	3.1589	6.8563e-13	1.139e-10	764	743793480	XP_010923941.1	383	2.1e-34	gibberellin 2-beta-dioxygenase 8 isoform X3 [Elaeis guineensis]	MH559347.1	MH559347	46	2.81802e-13	Triticum aestivum cultivar AK58 GA2oxA9 (Rht24) gene, complete cds	K04125	E1.14.11.13	gibberellin 2-oxidase	http://www.genome.jp/dbget-bin/www_bget?ko:K04125	Q8LGZ9	331	8.7e-30	Gibberellin 2-beta-dioxygenase 5 OS=Oryza sativa subsp. japonica OX=39947 GN=GA2OX5 PE=1 SV=1	--	--	--	--	--	--	--	--	--	--
Cluster-8921.40067	39.6641	212.872	-2.4269	6.8504e-13	1.139e-10	640	1035951395	OAY74111.1	411	1e-37	LRR receptor-like serine/threonine-protein kinase FLS2, partial [Ananas comosus]	--	--	--	--	--	--	--	--	--	Q6JN46	312	1.2e-27	Receptor-like protein EIX2 OS=Solanum lycopersicum OX=4081 GN=EIX2 PE=1 SV=2	PF00560//PF13855//PF13516	Leucine Rich Repeat//Leucine rich repeat//Leucine Rich repeat	--	--	GO:0005515	protein binding	--	--	--	--
Cluster-8921.73792	105.577	4.20362	4.6393	7.1292e-13	1.1827e-10	663	1315725008	PKU87999.1	168	1.6e-09	hypothetical protein MA16_Dca007941 [Dendrobium catenatum]	CP019105.1	CP019105	52	1.12415e-16	Spirodela polyrhiza strain 9509 chromosome 13 sequence	--	--	--	--	--	--	--	--	PF07931	Chloramphenicol phosphotransferase-like protein	--	--	GO:0016740//GO:0005524	transferase activity//ATP binding	--	--	--	--
Cluster-8921.63074	390.606	97.8359	1.9975	7.5547e-13	1.2516e-10	717	1201308872	OVA09571.1	197	7.5e-13	hypothetical protein BVC80_9101g96 [Macleaya cordata]	--	--	--	--	--	--	--	--	--	--	--	--	--	--	--	--	--	--	--	--	--	--	--
Cluster-8921.45790	208.776	35.8665	2.5433	7.6943e-13	1.2729e-10	1306	1147557462	XP_020114290.1	360	1.7e-31	probable mannan synthase 9 [Ananas comosus]	XM_021887458.1	XM_021887458	95	2.83077e-40	PREDICTED: Chenopodium quinoa glucomannan 4-beta-mannosyltransferase 9-like (LOC110709244), mRNA	--	--	--	--	Q6YWK8	350	9.4e-32	Probable glucomannan 4-beta-mannosyltransferase 11 OS=Oryza sativa subsp. japonica OX=39947 GN=CSLA11 PE=2 SV=1	PF13506//PF00527	Glycosyl transferase family 21//E7 protein, Early protein	GO:0006355	regulation of transcription, DNA-templated	GO:0003700//GO:0016757//GO:0003677	DNA-binding transcription factor activity//transferase activity, transferring glycosyl groups//DNA binding	GO:0005667	transcription regulator complex	--	--
Cluster-8921.56192	232.073	44.0295	2.3932	7.768e-13	1.2834e-10	909	--	--	--	--	--	--	--	--	--	--	--	--	--	--	--	--	--	--	PF03374	Phage antirepressor protein KilAC domain	--	--	GO:0003677	DNA binding	--	--	--	--
Cluster-8921.62342	4281.42	1255.57	1.7695	8.005e-13	1.3207e-10	622	672136056	XP_008791710.1	218	2.4e-15	21 kDa protein [Phoenix dactylifera]	--	--	--	--	--	--	--	--	--	Q9SI72	149	9.1e-09	Pectinesterase inhibitor 9 OS=Arabidopsis thaliana OX=3702 GN=PMEI9 PE=2 SV=1	PF04043	Plant invertase/pectin methylesterase inhibitor	--	--	GO:0004857	enzyme inhibitor activity	--	--	--	--
Cluster-8921.55609	230.169	22.2004	3.3654	8.5507e-13	1.4088e-10	1192	--	--	--	--	--	--	--	--	--	--	--	--	--	--	--	--	--	--	--	--	--	--	--	--	--	--	--	--
Cluster-8921.69792	867.866	315.292	1.4615	8.5978e-13	1.4147e-10	1701	--	--	--	--	--	XM_026801987.1	XM_026801987	43	2.98883e-11	PREDICTED: Phoenix dactylifera beta-amylase 7-like (LOC113462009), partial mRNA	--	--	--	--	--	--	--	--	--	--	--	--	--	--	--	--	--	--
Cluster-8921.39345	32.7499	196.452	-2.5756	9.2845e-13	1.5256e-10	968	--	--	--	--	--	--	--	--	--	--	--	--	--	--	--	--	--	--	PF07238//PF04621	PilZ domain//PEA3 subfamily ETS-domain transcription factor N terminal domain	GO:0006355	regulation of transcription, DNA-templated	GO:0003700//GO:0035438	DNA-binding transcription factor activity//cyclic-di-GMP binding	GO:0005634//GO:0005667	nucleus//transcription regulator complex	--	--
Cluster-8921.6123	0	117.198	-9.2455	9.5349e-13	1.5646e-10	1076	--	--	--	--	--	--	--	--	--	--	--	--	--	--	--	--	--	--	PF06203	CCT motif	--	--	GO:0005515	protein binding	--	--	--	--
Cluster-8921.57760	663.87	102.075	2.6989	9.6086e-13	1.5745e-10	1260	--	--	--	--	--	--	--	--	--	--	--	--	--	--	--	--	--	--	--	--	--	--	--	--	--	--	--	--
Cluster-8921.33617	95.2713	5.92363	3.9846	9.9353e-13	1.6259e-10	1515	743775651	XP_010918212.1	299	2.3e-24	uncharacterized protein LOC105042627 [Elaeis guineensis]	XM_020238055.1	XM_020238055	73	5.59316e-28	PREDICTED: Ananas comosus uncharacterized LOC109713823 (LOC109713823), transcript variant X3, mRNA	--	--	--	--	--	--	--	--	--	--	--	--	--	--	--	--	--	--
Cluster-8921.58023	71.0348	3.28652	4.4147	1.0116e-12	1.6532e-10	356	1217042846	XP_021661478.1	254	9.1e-20	beta-fructofuranosidase, insoluble isoenzyme 1-like [Hevea brasiliensis]	XM_003559406.4	XM_003559406	73	1.22322e-28	PREDICTED: Brachypodium distachyon beta-fructofuranosidase, insoluble isoenzyme 3 (LOC100837729), mRNA	K01193	INV, sacA	beta-fructofuranosidase	http://www.genome.jp/dbget-bin/www_bget?ko:K01193	P26792	226	6.1e-18	Beta-fructofuranosidase, insoluble isoenzyme 1 OS=Daucus carota OX=4039 GN=INV1 PE=1 SV=1	--	--	--	--	--	--	--	--	--	--
Cluster-8921.61054	1127.3	320.338	1.8144	1.0379e-12	1.6939e-10	1203	--	--	--	--	--	--	--	--	--	--	--	--	--	--	--	--	--	--	--	--	--	--	--	--	--	--	--	--
Cluster-8921.89427	27.2318	174.038	-2.6769	1.0571e-12	1.7228e-10	1547	--	--	--	--	--	--	--	--	--	--	--	--	--	--	--	--	--	--	--	--	--	--	--	--	--	--	--	--
Cluster-8921.61309	361.909	38.062	3.2432	1.0617e-12	1.728e-10	1107	--	--	--	--	--	--	--	--	--	--	--	--	--	--	--	--	--	--	--	--	--	--	--	--	--	--	--	--
Cluster-8921.61686	97.747	0.88925	6.7501	1.0641e-12	1.7296e-10	1888	1091656512	XP_018675981.1	325	2.8e-27	PREDICTED: VAN3-binding protein-like [Musa acuminata subsp. malaccensis]	--	--	--	--	--	--	--	--	--	--	--	--	--	PF09057//PF15096	Second Mitochondria-derived Activator of Caspases//G6B family	GO:0006919//GO:0006915	activation of cysteine-type endopeptidase activity involved in apoptotic process//apoptotic process	--	--	GO:0016021//GO:0005739	integral component of membrane//mitochondrion	--	--
Cluster-8921.65370	3623.66	586.988	2.6256	1.0749e-12	1.7448e-10	1483	--	--	--	--	--	--	--	--	--	--	--	--	--	--	--	--	--	--	--	--	--	--	--	--	--	--	--	--
Cluster-8921.49067	75.5446	1.56652	5.6278	1.095e-12	1.7751e-10	1655	901814271	KMZ68668.1	314	4.7e-26	hypothetical protein ZOSMA_231G00130 [Zostera marina]	--	--	--	--	--	--	--	--	--	Q9SD53	187	9.5e-13	UPF0481 protein At3g47200 OS=Arabidopsis thaliana OX=3702 GN=At3g47200 PE=2 SV=1	--	--	--	--	--	--	--	--	--	--
Cluster-8921.23931	31.7351	172.679	-2.4384	1.1094e-12	1.7959e-10	720	--	--	--	--	--	--	--	--	--	--	--	--	--	--	--	--	--	--	--	--	--	--	--	--	--	--	--	--
Cluster-8921.69000	88.9656	0.936553	6.6009	1.1208e-12	1.8121e-10	623	--	--	--	--	--	--	--	--	--	--	--	--	--	--	--	--	--	--	--	--	--	--	--	--	--	--	--	--
Cluster-8921.91918	12.7566	104.509	-3.0267	1.1297e-12	1.8239e-10	2720	--	--	--	--	--	--	--	--	--	--	--	--	--	--	--	--	--	--	PF01872//PF13456	RibD C-terminal domain//Reverse transcriptase-like	GO:0055114//GO:0009231//GO:0051252//GO:0006771	oxidation-reduction process//riboflavin biosynthetic process//regulation of RNA metabolic process//riboflavin metabolic process	GO:0004523//GO:0003676//GO:0008703	RNA-DNA hybrid ribonuclease activity//nucleic acid binding//5-amino-6-(5-phosphoribosylamino)uracil reductase activity	--	--	--	--
Cluster-8921.30439	57.6512	380.359	-2.7283	1.1319e-12	1.8251e-10	1549	1360818525	AVO00690.1	357	4.5e-31	WRKY transcription factor 29-like [Cymbidium sinense]	XM_009406401.2	XM_009406401	49	1.25613e-14	PREDICTED: Musa acuminata subsp. malaccensis probable WRKY transcription factor 70 (LOC103987931), mRNA	--	--	--	--	Q9LY00	277	3.2e-23	Probable WRKY transcription factor 70 OS=Arabidopsis thaliana OX=3702 GN=WRKY70 PE=1 SV=1	PF03106	WRKY DNA -binding domain	GO:0006355	regulation of transcription, DNA-templated	GO:0003700//GO:0043565	DNA-binding transcription factor activity//sequence-specific DNA binding	GO:0005667	transcription regulator complex	--	--
Cluster-8921.90516	4.86953	106.433	-4.4488	1.1456e-12	1.8447e-10	2392	--	--	--	--	--	--	--	--	--	--	--	--	--	--	--	--	--	--	--	--	--	--	--	--	--	--	--	--
Cluster-8921.65437	192.789	37.7236	2.3519	1.2649e-12	2.0341e-10	6961	1527555099	XP_027062860.1	2204	1.4e-244	uncharacterized protein LOC113689262 [Coffea arabica]	--	--	--	--	--	--	--	--	--	P0C2F6	421	2.9e-39	Putative ribonuclease H protein At1g65750 OS=Arabidopsis thaliana OX=3702 GN=At1g65750 PE=3 SV=1	PF13456//PF00098//PF05366	Reverse transcriptase-like//Zinc knuckle//Sarcolipin	GO:0051252	regulation of RNA metabolic process	GO:0003676//GO:0008270//GO:0030234//GO:0004523	nucleic acid binding//zinc ion binding//enzyme regulator activity//RNA-DNA hybrid ribonuclease activity	GO:0016020	membrane	--	--
Cluster-8921.49017	88.8955	5.86488	3.9356	1.2671e-12	2.0349e-10	2154	720029502	XP_010265236.1	1030	5.7e-109	PREDICTED: uncharacterized protein LOC104603026 [Nelumbo nucifera]	--	--	--	--	--	--	--	--	--	Q96GN5	149	3.1e-08	Cell division cycle-associated 7-like protein OS=Homo sapiens OX=9606 GN=CDCA7L PE=1 SV=2	--	--	--	--	--	--	--	--	--	--
Cluster-8921.61073	5593.03	17.8006	8.2961	1.2719e-12	2.0399e-10	406	166851664	ABY91323.1	655	3.3e-66	mannose-binding lectin [Arisaema amurense]	EU409835.1	EU409835	297	4.25518e-153	Arisaema amurense mannose-binding lectin mRNA, complete cds	--	--	--	--	P86626	251	8.8e-21	Mannose-specific lectin 3 OS=Crocus vernus OX=87752 PE=1 SV=3	--	--	--	--	--	--	--	--	--	--
Cluster-8921.40172	31.1182	178.906	-2.5357	1.3686e-12	2.1921e-10	890	1035940035	OAY66700.1	327	7.8e-28	hypothetical protein ACMD2_02141 [Ananas comosus]	--	--	--	--	--	K02183	CALM	calmodulin	http://www.genome.jp/dbget-bin/www_bget?ko:K02183	--	--	--	--	PF13499//PF00404//PF13202//PF10415//PF13405//PF00036	EF-hand domain pair//Dockerin type I domain//EF hand//Fumarase C C-terminus//EF-hand domain//EF hand	GO:0005975//GO:0000272//GO:0006099	carbohydrate metabolic process//polysaccharide catabolic process//tricarboxylic acid cycle	GO:0016829//GO:0005509//GO:0004553	lyase activity//calcium ion binding//hydrolase activity, hydrolyzing O-glycosyl compounds	--	--	--	--
Cluster-8921.47810	126.281	13.5108	3.2314	1.3808e-12	2.2086e-10	882	1130660129	XP_019705862.1	1160	2e-124	L-type lectin-domain containing receptor kinase VIII.1 [Elaeis guineensis]	CP019094.1	CP019094	474	0	Spirodela polyrhiza strain 9509 chromosome 2 sequence	--	--	--	--	Q9LFH9	1032	5.2e-111	L-type lectin-domain containing receptor kinase VIII.1 OS=Arabidopsis thaliana OX=3702 GN=LECRK81 PE=2 SV=1	PF00069//PF07714	Protein kinase domain//Protein tyrosine and serine/threonine kinase	GO:0006468	protein phosphorylation	GO:0005524//GO:0004672	ATP binding//protein kinase activity	--	--	--	--
Cluster-8921.75307	151.103	26.6542	2.5028	1.3892e-12	2.2191e-10	515	1201304032	OVA05706.1	414	3.7e-38	UDP-glucuronosyl/UDP-glucosyltransferase [Macleaya cordata]	--	--	--	--	--	--	--	--	--	Q43716	398	1e-37	Anthocyanidin-3-O-glucoside rhamnosyltransferase OS=Petunia hybrida OX=4102 GN=RT PE=2 SV=1	PF03033	Glycosyltransferase family 28 N-terminal domain	GO:0005975//GO:0030259	carbohydrate metabolic process//lipid glycosylation	GO:0016758	transferase activity, transferring hexosyl groups	--	--	--	--
Cluster-8921.46772	12.0517	126.998	-3.3907	1.4141e-12	2.256e-10	306	--	--	--	--	--	--	--	--	--	--	--	--	--	--	--	--	--	--	PF05842	Euplotes octocarinatus mating pheromone protein	GO:0007154//GO:0007165	cell communication//signal transduction	GO:0005186	pheromone activity	GO:0005576	extracellular region	--	--
Cluster-8921.61422	125.109	535.087	-2.0921	1.4379e-12	2.2908e-10	1267	1035963090	OAY83636.1	310	1e-25	Ribonuclease 3-like protein 2 [Ananas comosus]	XM_008777415.2	XM_008777415	50	2.84285e-15	PREDICTED: Phoenix dactylifera ribonuclease 3-like protein 2 (LOC103695957), mRNA	--	--	--	--	Q6ATG6	279	1.6e-23	Ribonuclease 3-like protein 2 OS=Oryza sativa subsp. japonica OX=39947 GN=Os05g0271300 PE=2 SV=2	PF00636//PF14622//PF04608	Ribonuclease III domain//Ribonuclease-III-like//Phosphatidylglycerophosphatase A	GO:0006396//GO:0051252//GO:0046486//GO:0006629	RNA processing//regulation of RNA metabolic process//glycerolipid metabolic process//lipid metabolic process	GO:0004525//GO:0008962	ribonuclease III activity//phosphatidylglycerophosphatase activity	--	--	--	--
Cluster-8921.79100	78.3918	0	8.8671	1.4477e-12	2.3034e-10	1715	1315717676	PKU81315.1	242	1.1e-17	Putative DNA-binding protein ESCAROLA [Dendrobium catenatum]	--	--	--	--	--	--	--	--	--	Q9LTA2	199	4e-14	AT-hook motif nuclear-localized protein 17 OS=Arabidopsis thaliana OX=3702 GN=AHL17 PE=2 SV=1	--	--	--	--	--	--	--	--	--	--
Cluster-8921.83071	88.2146	4.98708	4.115	1.579e-12	2.509e-10	1121	--	--	--	--	--	--	--	--	--	--	--	--	--	--	--	--	--	--	--	--	--	--	--	--	--	--	--	--
Cluster-8921.57084	160.573	11.6571	3.7901	1.6103e-12	2.5554e-10	3230	743863376	XP_010943777.1	3708	0	kinesin-like protein KIN-5C isoform X2 [Elaeis guineensis]	XM_018819259.1	XM_018819259	579	0	PREDICTED: Musa acuminata subsp. malaccensis ribonuclease H2 subunit A (LOC104000240), transcript variant X1, mRNA	K10398	KIF11, EG5	kinesin family member 11	http://www.genome.jp/dbget-bin/www_bget?ko:K10398	B7EJ91	3451	0	Kinesin-like protein KIN-5C OS=Oryza sativa subsp. japonica OX=39947 GN=KIN5C PE=2 SV=2	PF16796//PF00225//PF07847	Microtubule binding//Kinesin motor domain//PCO_ADO	GO:0007018//GO:0007017//GO:0055114	microtubule-based movement//microtubule-based process//oxidation-reduction process	GO:0005524//GO:0008017//GO:0016702//GO:0003777	ATP binding//microtubule binding//oxidoreductase activity, acting on single donors with incorporation of molecular oxygen, incorporation of two atoms of oxygen//microtubule motor activity	GO:0045298//GO:0005874	tubulin complex//microtubule	KOG0243	Kinesin-like protein
Cluster-8921.42591	171.386	19.9419	3.1033	1.6321e-12	2.5866e-10	1266	1315722892	PKU86223.1	1346	7.7e-146	Patellin-6 [Dendrobium catenatum]	XM_008805933.2	XM_008805933	381	0	PREDICTED: Phoenix dactylifera patellin-6-like (LOC103717509), mRNA	--	--	--	--	Q9SCU1	1214	5.9e-132	Patellin-6 OS=Arabidopsis thaliana OX=3702 GN=PATL6 PE=2 SV=1	--	--	--	--	--	--	--	--	KOG1471	Phosphatidylinositol transfer protein SEC14 and related proteins
Cluster-8921.63481	5494.23	1358.48	2.0157	1.6364e-12	2.59e-10	326	--	--	--	--	--	XM_012973259.1	XM_012973259	43	5.27491e-12	PREDICTED: Erythranthe guttatus protein FAM133-like (LOC105949955), mRNA	--	--	--	--	--	--	--	--	--	--	--	--	--	--	--	--	--	--
Cluster-8921.65445	240.92	39.0562	2.6219	1.7072e-12	2.6986e-10	1119	--	--	--	--	--	--	--	--	--	--	--	--	--	--	--	--	--	--	--	--	--	--	--	--	--	--	--	--
Cluster-8921.59923	695.084	196.174	1.8258	1.739e-12	2.7452e-10	2133	1557874633	RWR95158.1	2044	1.5e-226	hypothetical protein CKAN_02448700 [Cinnamomum micranthum f. kanehirae]	XM_018644070.1	XM_018644070	254	1.91128e-128	PREDICTED: Pyrus x bretschneideri uncharacterized LOC103933551 (LOC103933551), transcript variant X2, mRNA	--	--	--	--	--	--	--	--	--	--	--	--	--	--	--	--	--	--
Cluster-8921.103333	0	84.916	-8.7822	1.7628e-12	2.7792e-10	780	--	--	--	--	--	--	--	--	--	--	--	--	--	--	--	--	--	--	--	--	--	--	--	--	--	--	--	--
Cluster-8921.34123	27.3293	203.368	-2.8923	1.7994e-12	2.8331e-10	743	1492116880	XP_026657830.1	292	7.4e-24	probable leucine-rich repeat receptor-like protein kinase At1g35710, partial [Phoenix dactylifera]	--	--	--	--	--	--	--	--	--	Q6JN47	182	1.6e-12	Receptor-like protein EIX1 OS=Solanum lycopersicum OX=4081 GN=EIX1 PE=2 SV=2	PF10660//PF13855	Iron-containing outer mitochondrial membrane protein N-terminus//Leucine rich repeat	--	--	GO:0051537//GO:0005515	2 iron, 2 sulfur cluster binding//protein binding	GO:0043231	intracellular membrane-bounded organelle	--	--
Cluster-8921.65664	2612.24	487.317	2.4217	1.8065e-12	2.8406e-10	1512	--	--	--	--	--	--	--	--	--	--	--	--	--	--	--	--	--	--	PF10099	Anti-sigma-K factor rskA	--	--	--	--	GO:0005886//GO:0016021	plasma membrane//integral component of membrane	--	--
Cluster-8921.77462	42.8427	201.213	-2.2388	1.8351e-12	2.8818e-10	354	--	--	--	--	--	--	--	--	--	--	--	--	--	--	--	--	--	--	--	--	--	--	--	--	--	--	--	--
Cluster-8921.5411	0	90.0581	-8.8657	2.0359e-12	3.1931e-10	5279	1147586299	XP_020096969.1	1637	5.8e-179	uncharacterized protein LOC109716078, partial [Ananas comosus]	--	--	--	--	--	--	--	--	--	P08548	451	7.4e-43	LINE-1 reverse transcriptase homolog OS=Nycticebus coucang OX=9470 PE=4 SV=1	PF13456	Reverse transcriptase-like	GO:0051252	regulation of RNA metabolic process	GO:0004523//GO:0003676	RNA-DNA hybrid ribonuclease activity//nucleic acid binding	--	--	--	--
Cluster-8921.64808	870.321	227.488	1.9357	2.0587e-12	3.2246e-10	526	1433430829	RCV35100.1	355	2.6e-31	hypothetical protein SETIT_7G212600v2 [Setaria italica]	XM_010039546.2	XM_010039546	222	2.76722e-111	PREDICTED: Eucalyptus grandis histone H4 (LOC104426480), mRNA	K11254	H4	histone H4	http://www.genome.jp/dbget-bin/www_bget?ko:K11254	P62787	354	1.3e-32	Histone H4 OS=Zea mays OX=4577 GN=H4C7 PE=1 SV=2	PF02969//PF02291//PF00125//PF15630	TATA box binding protein associated factor (TAF)//Transcription initiation factor IID, 31kD subunit//Core histone H2A/H2B/H3/H4//CENP-S protein	GO:0006352	DNA-templated transcription, initiation	GO:0003677	DNA binding	GO:0071821//GO:0000786	FANCM-MHF complex//nucleosome	KOG3467	Histone H4
Cluster-8921.46314	76.7428	396.437	-2.3701	2.1421e-12	3.3465e-10	867	1557870437	RWR91929.1	661	1.4e-66	LRR receptor-like serine/threonine-protein kinase GSO2 [Cinnamomum micranthum f. kanehirae]	--	--	--	--	--	--	--	--	--	Q6JN47	522	7.1e-52	Receptor-like protein EIX1 OS=Solanum lycopersicum OX=4081 GN=EIX1 PE=2 SV=2	PF13855//PF13516//PF00560	Leucine rich repeat//Leucine Rich repeat//Leucine Rich Repeat	--	--	GO:0005515	protein binding	--	--	--	--
Cluster-8921.54723	63.9442	240.163	-1.9081	2.141e-12	3.3465e-10	629	743887737	XP_010910453.1	466	4.2e-44	receptor-like serine/threonine-protein kinase SD1-8 isoform X1 [Elaeis guineensis]	MF737066.1	MF737066	34	1.07873e-06	Saccharum hybrid cultivar SP80-3280 isolate Shy3280Sca061 genomic sequence	--	--	--	--	O81905	354	1.5e-32	Receptor-like serine/threonine-protein kinase SD1-8 OS=Arabidopsis thaliana OX=3702 GN=SD18 PE=1 SV=1	PF00954	S-locus glycoprotein domain	GO:0048544	recognition of pollen	--	--	--	--	--	--
Cluster-8921.13470	5.31591	78.2536	-3.836	2.1689e-12	3.3774e-10	1046	731410495	XP_010657582.1	433	4.7e-40	PREDICTED: putative clathrin assembly protein At1g03050 [Vitis vinifera]	KX156888.1	KX156888	70	1.77873e-26	Apostasia odorata hypothetical protein mRNA, complete cds	--	--	--	--	Q8GX47	344	3.7e-31	Putative clathrin assembly protein At4g02650 OS=Arabidopsis thaliana OX=3702 GN=At4g02650 PE=2 SV=2	PF07651	ANTH domain	--	--	GO:0005543	phospholipid binding	--	--	--	--
Cluster-8921.17665	10.7928	90.3377	-3.0655	2.165e-12	3.3774e-10	1066	--	--	--	--	--	--	--	--	--	--	--	--	--	--	--	--	--	--	PF03931	Skp1 family, tetramerisation domain	GO:0006511	ubiquitin-dependent protein catabolic process	--	--	--	--	--	--
Cluster-8921.64053	1418.29	297.154	2.2551	2.1703e-12	3.3774e-10	907	394933756	BAM29290.1	760	4.9e-78	chalcone synthase [Antirrhinum majus]	XM_010030619.2	XM_010030619	290	7.739e-149	PREDICTED: Eucalyptus grandis chalcone synthase 3 (LOC104419089), mRNA	K00660	CHS	chalcone synthase	http://www.genome.jp/dbget-bin/www_bget?ko:K00660	P06515	760	1.9e-79	Chalcone synthase OS=Antirrhinum majus OX=4151 GN=CHS PE=3 SV=1	--	--	--	--	--	--	--	--	--	--
Cluster-8921.57866	191.14	30.7458	2.6374	2.2436e-12	3.487e-10	755	--	--	--	--	--	--	--	--	--	--	--	--	--	--	--	--	--	--	PF10620//PF00093//PF04013	Phosphoribosyl-dephospho-CoA transferase MdcG//von Willebrand factor type C domain//Putative SAM-dependent RNA methyltransferase	GO:0008033//GO:0009451	tRNA processing//RNA modification	GO:0016779//GO:0005515//GO:0008175	nucleotidyltransferase activity//protein binding//tRNA methyltransferase activity	--	--	--	--
Cluster-8921.83335	17.5944	157.19	-3.1441	2.2715e-12	3.5258e-10	1069	--	--	--	--	--	--	--	--	--	--	--	--	--	--	--	--	--	--	--	--	--	--	--	--	--	--	--	--
Cluster-8921.6148	1.67961	103.861	-5.911	2.3172e-12	3.5921e-10	4428	1527548767	XP_027124346.1	571	2e-55	uncharacterized protein LOC113741056 [Coffea arabica]	--	--	--	--	--	--	--	--	--	--	--	--	--	--	--	--	--	--	--	--	--	--	--
Cluster-8921.44702	66.9791	1.53867	5.457	2.3528e-12	3.6427e-10	805	672129676	XP_008788351.1	461	2e-43	NAC domain-containing protein 35-like [Phoenix dactylifera]	XM_009395229.2	XM_009395229	84	2.23645e-34	PREDICTED: Musa acuminata subsp. malaccensis NAC domain-containing protein 35-like (LOC103979172), mRNA	--	--	--	--	Q9ZVP8	402	5.4e-38	NAC domain-containing protein 35 OS=Arabidopsis thaliana OX=3702 GN=NAC035 PE=1 SV=2	PF02365	No apical meristem (NAM) protein	GO:0006355	regulation of transcription, DNA-templated	GO:0003677	DNA binding	--	--	--	--
Cluster-8921.49367	3.3048	75.4017	-4.5664	2.4492e-12	3.787e-10	2472	802541061	XP_012079244.1	183	1.1e-10	protein argonaute 1 [Jatropha curcas]	XM_012216346.2	XM_012216346	52	4.34037e-16	PREDICTED: Jatropha curcas transmembrane protein 147 (LOC105633707), mRNA	K11593	ELF2C, AGO	eukaryotic translation initiation factor 2C	http://www.genome.jp/dbget-bin/www_bget?ko:K11593	Q6EU14	172	7.8e-11	Protein argonaute 1A OS=Oryza sativa subsp. japonica OX=39947 GN=AGO1A PE=2 SV=1	--	--	--	--	--	--	--	--	--	--
Cluster-8921.63453	3227.87	8665.33	-1.4248	2.5024e-12	3.8644e-10	1217	1098805954	XP_018808884.1	561	7.8e-55	PREDICTED: haloacid dehalogenase-like hydrolase domain-containing protein 3 [Juglans regia]	XM_012972724.1	XM_012972724	64	4.50021e-23	PREDICTED: Erythranthe guttatus haloacid dehalogenase-like hydrolase domain-containing protein 3 (LOC105949416), mRNA	--	--	--	--	Q5HZL9	161	7.2e-10	Haloacid dehalogenase-like hydrolase domain-containing protein 3 OS=Xenopus laevis OX=8355 GN=hdhd3 PE=2 SV=1	PF03335	Phage tail fibre repeat	--	--	GO:0005198	structural molecule activity	--	--	KOG3085	Predicted hydrolase (HAD superfamily)
Cluster-8921.59642	380.515	5.34656	6.144	2.5211e-12	3.8882e-10	914	--	--	--	--	--	--	--	--	--	--	--	--	--	--	--	--	--	--	PF09117	MiAMP1	GO:0045926//GO:0006952	negative regulation of growth//defense response	--	--	--	--	--	--
Cluster-8921.63845	130.773	21.3495	2.6189	2.5752e-12	3.9666e-10	3591	1098733403	XP_018832860.1	1099	9.5e-117	PREDICTED: chromatin assembly factor 1 subunit FAS1 isoform X3 [Juglans regia]	XM_024174453.1	XM_024174453	122	7.7409e-55	PREDICTED: Morus notabilis chromatin assembly factor 1 subunit FAS1 (LOC21395025), transcript variant X2, mRNA	K10750	CHAF1A	chromatin assembly factor 1 subunit A	http://www.genome.jp/dbget-bin/www_bget?ko:K10750	B2ZX90	788	4.2e-82	Chromatin assembly factor 1 subunit FSM OS=Oryza sativa subsp. japonica OX=39947 GN=FSM PE=2 SV=1	PF01496//PF05681	V-type ATPase 116kDa subunit family//Fumarate hydratase (Fumerase)	GO:1902600	proton transmembrane transport	GO:0016829//GO:0015078	lyase activity//proton transmembrane transporter activity	GO:0033179	proton-transporting V-type ATPase, V0 domain	--	--
Cluster-8921.70088	178.008	1002.9	-2.4961	2.6117e-12	4.0177e-10	1648	901800111	KMZ60361.1	1101	2.6e-117	alpha/beta-Hydrolases superfamily protein [Zostera marina]	XM_025949425.1	XM_025949425	154	5.71359e-73	PREDICTED: Panicum hallii probable carboxylesterase 15 (LOC112884098), mRNA	--	--	--	--	Q9LFR7	453	1.3e-43	Probable carboxylesterase 17 OS=Arabidopsis thaliana OX=3702 GN=CXE17 PE=2 SV=1	PF07859//PF00326	alpha/beta hydrolase fold//Prolyl oligopeptidase family	GO:0006508	proteolysis	GO:0008236//GO:0016787	serine-type peptidase activity//hydrolase activity	--	--	--	--
Cluster-8921.72928	262.706	1141.03	-2.121	2.6206e-12	4.0263e-10	1997	1035942085	OAY67905.1	859	3.6e-89	hypothetical protein ACMD2_08732 [Ananas comosus]	XM_010278278.2	XM_010278278	65	2.07374e-23	PREDICTED: Nelumbo nucifera uncharacterized LOC104611295 (LOC104611295), mRNA	--	--	--	--	Q5QNI2	780	2e-81	Sodium/calcium exchanger NCL1 OS=Oryza sativa subsp. japonica OX=39947 GN=NCL1 PE=2 SV=1	PF13202//PF01699//PF10591//PF13499//PF00036//PF02674//PF13405	EF hand//Sodium/calcium exchanger protein//Secreted protein acidic and rich in cysteine Ca binding region//EF-hand domain pair//EF hand//Colicin V production protein//EF-hand domain	GO:0009403//GO:0055085	toxin biosynthetic process//transmembrane transport	GO:0005509	calcium ion binding	GO:0016021//GO:0016020	integral component of membrane//membrane	--	--
Cluster-8921.66980	1729.78	428.628	2.0132	2.6976e-12	4.134e-10	1804	1585789806	XP_028089400.1	2465	1.9e-275	phosphoglucomutase, chloroplastic isoform X2 [Camellia sinensis]	XM_006421746.2	XM_006421746	617	0	PREDICTED: Citrus clementina phosphoglucomutase, chloroplastic (LOC18033373), mRNA	K01835	pgm	phosphoglucomutase	http://www.genome.jp/dbget-bin/www_bget?ko:K01835	Q9SM59	2428	1.4e-272	Phosphoglucomutase, chloroplastic OS=Pisum sativum OX=3888 GN=PGMP PE=2 SV=1	PF00408//PF02878//PF02935//PF02879//PF02880	Phosphoglucomutase/phosphomannomutase, C-terminal domain//Phosphoglucomutase/phosphomannomutase, alpha/beta/alpha domain I//Cytochrome c oxidase subunit VIIc//Phosphoglucomutase/phosphomannomutase, alpha/beta/alpha domain II//Phosphoglucomutase/phosphomannomutase, alpha/beta/alpha domain III	GO:0005975//GO:0071704//GO:0006123	carbohydrate metabolic process//organic substance metabolic process//mitochondrial electron transport, cytochrome c to oxygen	GO:0016868//GO:0004129	intramolecular transferase activity, phosphotransferases//cytochrome-c oxidase activity	GO:0045277	respiratory chain complex IV	KOG0625	Phosphoglucomutase
Cluster-8921.75556	328.676	1254.81	-1.933	2.6954e-12	4.134e-10	858	672119751	XP_008783124.1	290	1.5e-23	fasciclin-like arabinogalactan protein 6 [Phoenix dactylifera]	--	--	--	--	--	--	--	--	--	Q9ZWA8	229	6.6e-18	Fasciclin-like arabinogalactan protein 9 OS=Arabidopsis thaliana OX=3702 GN=FLA9 PE=2 SV=1	--	--	--	--	--	--	--	--	--	--
Cluster-8921.68064	451.345	144.278	1.6463	2.7071e-12	4.1433e-10	2599	719998290	XP_010255365.1	1246	6.2e-134	PREDICTED: transcription factor GLABRA 3-like [Nelumbo nucifera]	--	--	--	--	--	--	--	--	--	Q9FN69	807	1.9e-84	Transcription factor GLABRA 3 OS=Arabidopsis thaliana OX=3702 GN=GL3 PE=1 SV=1	PF00010	Helix-loop-helix DNA-binding domain	--	--	GO:0046983	protein dimerization activity	--	--	--	--
Cluster-8921.76547	42.9271	312.411	-2.8612	2.8008e-12	4.2813e-10	918	1021023211	KZM81010.1	575	1.4e-56	hypothetical protein DCAR_031402 [Daucus carota subsp. sativus]	XM_022781444.1	XM_022781444	54	1.21841e-17	PREDICTED: Vigna radiata var. radiata putative leucine-rich repeat receptor-like protein kinase At2g19210 (LOC106760791), mRNA	--	--	--	--	Q9LIG2	548	7.2e-55	Receptor-like protein kinase At3g21340 OS=Arabidopsis thaliana OX=3702 GN=At3g21340 PE=1 SV=1	PF07714//PF00069	Protein tyrosine and serine/threonine kinase//Protein kinase domain	GO:0006468	protein phosphorylation	GO:0004672//GO:0005524	protein kinase activity//ATP binding	--	--	--	--
Cluster-8921.6190	0	361.328	-10.871	2.8837e-12	4.4024e-10	412	--	--	--	--	--	--	--	--	--	--	--	--	--	--	Q90069	287	5.9e-25	Genome polyprotein OS=Soybean mosaic virus (strain G2) OX=103931 PE=3 SV=1	PF01577//PF18392	Potyvirus P1 protease//COP9 signalosome complex subunit 7a helix I domain	GO:0006508//GO:0010387	proteolysis//COP9 signalosome assembly	GO:0004197	cysteine-type endopeptidase activity	GO:0008180	COP9 signalosome	--	--
Cluster-8921.59636	256.246	63.8932	2.0014	2.8898e-12	4.4061e-10	1170	--	--	--	--	--	--	--	--	--	--	--	--	--	--	--	--	--	--	--	--	--	--	--	--	--	--	--	--
Cluster-8921.45358	113.292	7.62418	3.8698	2.9244e-12	4.4533e-10	942	721258570	AIX03725.1	523	1.5e-50	peroxidase [Trachycarpus fortunei]	KM504969.1	KM504969	116	4.28355e-52	Trachycarpus fortunei peroxidase mRNA, complete cds	K00430	E1.11.1.7	peroxidase	http://www.genome.jp/dbget-bin/www_bget?ko:K00430	A7QEU4	386	4.5e-36	Peroxidase 5 OS=Vitis vinifera OX=29760 GN=GSVIVT00037159001 PE=1 SV=2	PF00141	Peroxidase	GO:0006804//GO:0055114//GO:0006979	obsolete peroxidase reaction//oxidation-reduction process//response to oxidative stress	GO:0020037//GO:0004601	heme binding//peroxidase activity	--	--	--	--
Cluster-8921.60967	146.767	20.5409	2.8425	2.9833e-12	4.5373e-10	1067	695055382	XP_009415865.1	186	2.1e-11	PREDICTED: uncharacterized protein LOC103996639 [Musa acuminata subsp. malaccensis]	CP019093.1	CP019093	94	8.26977e-40	Spirodela polyrhiza strain 9509 chromosome 1 sequence	--	--	--	--	--	--	--	--	PF04147//PF02724//PF00895//PF00397	Nop14-like family//CDC45-like protein//ATP synthase protein 8//WW domain	GO:0006270//GO:0015986	DNA replication initiation//ATP synthesis coupled proton transport	GO:0015078//GO:0005515	proton transmembrane transporter activity//protein binding	GO:0000276//GO:0032040	mitochondrial proton-transporting ATP synthase complex, coupling factor F(o)//small-subunit processome	--	--
Cluster-8921.6184	0	90.7082	-8.8764	3.1263e-12	4.7487e-10	742	--	--	--	--	--	--	--	--	--	--	--	--	--	--	--	--	--	--	--	--	--	--	--	--	--	--	--	--
Cluster-8921.62150	613.407	164.938	1.8944	3.169e-12	4.8075e-10	5196	702355398	XP_010058631.1	1670	8.5e-183	PREDICTED: uncharacterized protein LOC104446483 [Eucalyptus grandis]	--	--	--	--	--	K18195	RGL4, rhiE	rhamnogalacturonan endolyase	http://www.genome.jp/dbget-bin/www_bget?ko:K18195	O00370	531	3.8e-52	LINE-1 retrotransposable element ORF2 protein OS=Homo sapiens OX=9606 PE=1 SV=1	PF08069//PF08395	Ribosomal S13/S15 N-terminal domain//7tm Chemosensory receptor	GO:0006412//GO:0050909//GO:0042254	translation//sensory perception of taste//ribosome biogenesis	GO:0003735	structural constituent of ribosome	GO:0005840//GO:0016021	ribosome//integral component of membrane	--	--
Cluster-8921.92308	90.4973	0.942149	6.6288	3.239e-12	4.9076e-10	1065	--	--	--	--	--	--	--	--	--	--	--	--	--	--	--	--	--	--	--	--	--	--	--	--	--	--	--	--
Cluster-8921.60702	100.588	0.936553	6.7766	3.3113e-12	5.0109e-10	569	--	--	--	--	--	--	--	--	--	--	--	--	--	--	--	--	--	--	PF06112//PF00522	Gammaherpesvirus capsid protein//VPR/VPX protein	GO:0019058	viral life cycle	--	--	GO:0042025//GO:0019028	host cell nucleus//viral capsid	--	--
Cluster-8921.48981	119.357	15.5157	2.9325	3.3188e-12	5.0159e-10	733	--	--	--	--	--	--	--	--	--	--	--	--	--	--	--	--	--	--	--	--	--	--	--	--	--	--	--	--
Cluster-8921.4297	1.29487	84.9595	-5.9454	3.4317e-12	5.18e-10	1052	--	--	--	--	--	--	--	--	--	--	--	--	--	--	--	--	--	--	--	--	--	--	--	--	--	--	--	--
Cluster-8921.54848	398.767	1262.62	-1.6614	3.4364e-12	5.1806e-10	404	--	--	--	--	--	--	--	--	--	--	--	--	--	--	--	--	--	--	PF04906	Tweety	--	--	--	--	GO:0016021	integral component of membrane	--	--
Cluster-8921.97782	55.4527	289.724	-2.3857	3.4781e-12	5.237e-10	3013	743769300	XP_010914933.1	2179	4.7e-242	boron transporter 4 [Elaeis guineensis]	XM_028235763.1	XM_028235763	378	0	PREDICTED: Camellia sinensis putative boron transporter 5 (LOC114291884), transcript variant X2, mRNA	--	--	--	--	Q9XI23	1937	2.1e-215	Boron transporter 4 OS=Arabidopsis thaliana OX=3702 GN=BOR4 PE=2 SV=1	PF10399//PF12937//PF00955	Ubiquitinol-cytochrome C reductase Fe-S subunit TAT signal//F-box-like//HCO3- transporter family	GO:0006118//GO:0006820//GO:0006119//GO:0055114	obsolete electron transport//anion transport//oxidative phosphorylation//oxidation-reduction process	GO:0005515//GO:0008121	protein binding//ubiquinol-cytochrome-c reductase activity	GO:0016021	integral component of membrane	KOG1172	Na+-independent Cl/HCO3 exchanger AE1 and related transporters (SLC4 family)
Cluster-8921.37069	44.6947	223.855	-2.3311	3.5096e-12	5.2777e-10	1200	1557861561	RWR85433.1	711	3.1e-72	putative glycosyltransferase [Cinnamomum micranthum f. kanehirae]	--	--	--	--	--	--	--	--	--	Q9FFN2	369	5.4e-34	Probable glycosyltransferase At5g03795 OS=Arabidopsis thaliana OX=3702 GN=At5g03795 PE=3 SV=2	--	--	--	--	--	--	--	--	--	--
Cluster-8921.53968	106.444	12.5632	3.0884	3.539e-12	5.3154e-10	2148	720089774	XP_010244877.1	1704	4e-187	PREDICTED: protein NUCLEAR FUSION DEFECTIVE 4 [Nelumbo nucifera]	XM_020224739.1	XM_020224739	225	2.54348e-112	PREDICTED: Ananas comosus protein NUCLEAR FUSION DEFECTIVE 4 (LOC109703991), mRNA	--	--	--	--	--	--	--	--	PF07690//PF03878	Major Facilitator Superfamily//YIF1	GO:0006888//GO:0055085	endoplasmic reticulum to Golgi vesicle-mediated transport//transmembrane transport	GO:0022857	transmembrane transporter activity	GO:0005789	endoplasmic reticulum membrane	--	--
Cluster-8921.78102	83.1277	1.57211	5.7605	3.5766e-12	5.3652e-10	2304	--	--	--	--	--	--	--	--	--	--	--	--	--	--	--	--	--	--	PF07348	Syd protein (SUKH-2)	--	--	--	--	GO:0009898	cytoplasmic side of plasma membrane	--	--
Cluster-8921.6961	0	83.6022	-8.7583	3.6169e-12	5.4188e-10	1176	720061953	XP_010275342.1	462	2.3e-43	PREDICTED: uncharacterized protein LOC104610424 [Nelumbo nucifera]	--	--	--	--	--	--	--	--	--	--	--	--	--	--	--	--	--	--	--	--	--	--	--
Cluster-8921.102883	0	3043.97	-13.946	3.6928e-12	5.5258e-10	491	--	--	--	--	--	--	--	--	--	--	--	--	--	--	--	--	--	--	PF01577	Potyvirus P1 protease	GO:0006508	proteolysis	GO:0004197	cysteine-type endopeptidase activity	--	--	--	--
Cluster-8921.70601	282.086	58.75	2.2618	3.7118e-12	5.5473e-10	663	1070954130	OEL26642.1	388	4.9e-35	Homeobox-leucine zipper protein HOX17 [Dichanthelium oligosanthes]	XM_020308990.1	XM_020308990	170	2.85093e-82	PREDICTED: Aegilops tauschii subsp. tauschii homeobox-leucine zipper protein HOX17-like (LOC109750043), mRNA	--	--	--	--	Q0JB92	381	1.2e-35	Homeobox-leucine zipper protein HOX17 OS=Oryza sativa subsp. japonica OX=39947 GN=HOX17 PE=2 SV=1	PF08961//PF02183//PF00046	Nuclear receptor-binding factor 2, autophagy regulator//Homeobox associated leucine zipper//Homeodomain	GO:0006914//GO:0006355	autophagy//regulation of transcription, DNA-templated	GO:0003677//GO:0043565	DNA binding//sequence-specific DNA binding	--	--	--	--
Cluster-8921.62924	386.282	44.1507	3.1319	3.8369e-12	5.7201e-10	560	1557872635	RWR93647.1	448	4.6e-42	histone H2AX [Cinnamomum micranthum f. kanehirae]	XM_010044835.2	XM_010044835	221	1.06377e-110	PREDICTED: Eucalyptus grandis histone H2AX (LOC104432356), mRNA	K11251	H2A	histone H2A	http://www.genome.jp/dbget-bin/www_bget?ko:K11251	O65759	434	7.3e-42	Histone H2AX OS=Cicer arietinum OX=3827 GN=HIS2A PE=2 SV=1	PF00125	Core histone H2A/H2B/H3/H4	--	--	GO:0003677	DNA binding	GO:0000786	nucleosome	--	--
Cluster-8921.89345	37.3855	183.41	-2.2877	3.8329e-12	5.7201e-10	1397	--	--	--	--	--	--	--	--	--	--	--	--	--	--	--	--	--	--	PF02902	Ulp1 protease family, C-terminal catalytic domain	GO:0006508	proteolysis	GO:0008234	cysteine-type peptidase activity	--	--	--	--
Cluster-8921.72959	108.582	7.29482	3.895	3.9123e-12	5.8253e-10	1116	1227902814	XP_021887577.1	569	8.5e-56	LOB domain-containing protein 4 [Carica papaya]	XM_015783373.2	XM_015783373	180	1.35041e-87	PREDICTED: Oryza sativa Japonica Group LOB domain-containing protein 12 (LOC4338488), mRNA	--	--	--	--	Q9SHE9	514	7.7e-51	LOB domain-containing protein 4 OS=Arabidopsis thaliana OX=3702 GN=LBD4 PE=1 SV=1	--	--	--	--	--	--	--	--	--	--
Cluster-8921.99088	0	80.6512	-8.7074	4.0729e-12	6.0569e-10	1393	--	--	--	--	--	--	--	--	--	--	--	--	--	--	--	--	--	--	PF04805	E10-like protein conserved region	GO:0055114	oxidation-reduction process	GO:0016972	thiol oxidase activity	--	--	--	--
Cluster-8921.60151	282.49	35.7185	2.9882	4.1042e-12	6.096e-10	369	1573284033	RZC89256.1	271	1e-21	hypothetical protein C5167_030951 [Papaver somniferum]	X79715.1	X79715	184	2.51206e-90	L.temulentum mRNA for histone H4	K11254	H4	histone H4	http://www.genome.jp/dbget-bin/www_bget?ko:K11254	P59259	271	3.8e-23	Histone H4 OS=Arabidopsis thaliana OX=3702 GN=At1g07660 PE=1 SV=2	--	--	--	--	--	--	--	--	KOG3467	Histone H4
Cluster-8921.39194	91.3489	6.58144	3.7805	4.2367e-12	6.2773e-10	1960	--	--	--	--	--	--	--	--	--	--	--	--	--	--	--	--	--	--	PF00895	ATP synthase protein 8	GO:0015986	ATP synthesis coupled proton transport	GO:0015078	proton transmembrane transporter activity	GO:0000276	mitochondrial proton-transporting ATP synthase complex, coupling factor F(o)	--	--
Cluster-8921.68755	526.373	97.8689	2.425	4.2321e-12	6.2773e-10	1437	--	--	--	--	--	--	--	--	--	--	--	--	--	--	--	--	--	--	--	--	--	--	--	--	--	--	--	--
Cluster-8921.60767	681.332	127.717	2.414	4.2462e-12	6.2837e-10	1230	--	--	--	--	--	--	--	--	--	--	--	--	--	--	--	--	--	--	--	--	--	--	--	--	--	--	--	--
Cluster-8921.61549	237.559	38.9891	2.6049	4.2776e-12	6.3223e-10	1080	1484825057	XP_026403289.1	856	4.3e-89	E3 ubiquitin-protein ligase RZFP34-like [Papaver somniferum]	XM_010243501.2	XM_010243501	176	2.18459e-85	PREDICTED: Nelumbo nucifera E3 ubiquitin-protein ligase MIEL1 (LOC104586319), transcript variant X3, mRNA	K10144	RCHY1, PIRH2	RING finger and CHY zinc finger domain-containing protein 1	http://www.genome.jp/dbget-bin/www_bget?ko:K10144	Q9FFB6	801	3.9e-84	E3 ubiquitin-protein ligase RZFP34 OS=Arabidopsis thaliana OX=3702 GN=RZPF34 PE=1 SV=1	PF05495	CHY zinc finger	--	--	GO:0008270	zinc ion binding	--	--	KOG1940	Zn-finger protein
Cluster-8921.64782	9185.05	98.2757	6.5463	4.3063e-12	6.357e-10	353	166851664	ABY91323.1	463	5.2e-44	mannose-binding lectin [Arisaema amurense]	JF293072.1	JF293072	232	4.96423e-117	Pinellia ternata agglutinin gene, complete cds	--	--	--	--	P86626	243	6.4e-20	Mannose-specific lectin 3 OS=Crocus vernus OX=87752 PE=1 SV=3	--	--	--	--	--	--	--	--	--	--
Cluster-8921.67199	519.414	182.445	1.509	4.3312e-12	6.386e-10	1080	1315705782	PKU70111.1	219	3.2e-15	Cytokinin riboside 5'-monophosphate phosphoribohydrolase LOG3 [Dendrobium catenatum]	CP019095.1	CP019095	99	1.39135e-42	Spirodela polyrhiza strain 9509 chromosome 3 sequence	K06966	K06966	uncharacterized protein	http://www.genome.jp/dbget-bin/www_bget?ko:K06966	Q8GW29	196	5.6e-14	Cytokinin riboside 5'-monophosphate phosphoribohydrolase LOG7 OS=Arabidopsis thaliana OX=3702 GN=LOG7 PE=1 SV=2	--	--	--	--	--	--	--	--	--	--
Cluster-8921.40687	69.1153	0	8.6837	4.4215e-12	6.5111e-10	544	672138937	XP_008793240.1	362	4.2e-32	1-aminocyclopropane-1-carboxylate oxidase 1 isoform X2 [Phoenix dactylifera]	--	--	--	--	--	K05933	E1.14.17.4	aminocyclopropanecarboxylate oxidase	http://www.genome.jp/dbget-bin/www_bget?ko:K05933	Q9ZUN4	321	9e-29	1-aminocyclopropane-1-carboxylate oxidase 1 OS=Arabidopsis thaliana OX=3702 GN=ACO1 PE=2 SV=1	--	--	--	--	--	--	--	--	--	--
Cluster-8921.84680	6.84054	93.0941	-3.7525	4.5605e-12	6.7076e-10	591	--	--	--	--	--	--	--	--	--	--	--	--	--	--	--	--	--	--	--	--	--	--	--	--	--	--	--	--
Cluster-8921.34234	31.932	148.557	-2.2221	4.5884e-12	6.7404e-10	600	1098823015	XP_018817781.1	274	7.3e-22	PREDICTED: ethylene-responsive transcription factor ERF109 [Juglans regia]	XM_028204622.1	XM_028204622	86	1.27247e-35	PREDICTED: Camellia sinensis ethylene-responsive transcription factor ERF109-like (LOC114264032), mRNA	--	--	--	--	Q9SZ06	255	4.5e-21	Ethylene-responsive transcription factor ERF109 OS=Arabidopsis thaliana OX=3702 GN=ERF109 PE=1 SV=1	PF00847	AP2 domain	GO:0006355	regulation of transcription, DNA-templated	GO:0003700	DNA-binding transcription factor activity	GO:0005667	transcription regulator complex	--	--
Cluster-8921.61832	102.327	391.124	-1.9372	4.6067e-12	6.7591e-10	1310	--	--	--	--	--	--	--	--	--	--	--	--	--	--	--	--	--	--	PF01708	Geminivirus putative movement protein	GO:0046740	transport of virus in host, cell to cell	--	--	GO:0016021	integral component of membrane	--	--
Cluster-8921.46835	108.453	0.599318	7.479	4.6736e-12	6.8488e-10	1628	672157440	XP_008798428.1	1454	3e-158	probable xyloglucan galactosyltransferase GT17 [Phoenix dactylifera]	CP019103.1	CP019103	460	0	Spirodela polyrhiza strain 9509 chromosome 11 sequence	--	--	--	--	Q9CA34	1244	2.5e-135	Probable xyloglucan galactosyltransferase GT17 OS=Arabidopsis thaliana OX=3702 GN=GT17 PE=2 SV=1	--	--	--	--	--	--	--	--	--	--
Cluster-8921.69449	407.535	1151.98	-1.4992	4.7032e-12	6.884e-10	722	--	--	--	--	--	--	--	--	--	--	--	--	--	--	--	--	--	--	--	--	--	--	--	--	--	--	--	--
Cluster-8921.41202	79.8655	2.50027	5.0256	4.7367e-12	6.9245e-10	977	743806965	XP_010927905.1	468	3.8e-44	uncharacterized protein LOC105049838 [Elaeis guineensis]	--	--	--	--	--	--	--	--	--	--	--	--	--	PF05432	Bone sialoprotein II (BSP-II)	GO:0007155//GO:0001503	cell adhesion//ossification	--	--	GO:0005576	extracellular region	--	--
Cluster-8921.62215	504.162	1396.49	-1.4692	4.7739e-12	6.9704e-10	476	--	--	--	--	--	CP019100.1	CP019100	70	7.7989e-27	Spirodela polyrhiza strain 9509 chromosome 8 sequence	--	--	--	--	--	--	--	--	--	--	--	--	--	--	--	--	--	--
Cluster-8921.79648	11.0381	122.137	-3.4418	4.8479e-12	7.0699e-10	1009	743855972	XP_010941705.1	147	6.6e-07	ALA-interacting subunit 1 isoform X2 [Elaeis guineensis]	--	--	--	--	--	--	--	--	--	--	--	--	--	PF00382//PF00098	Transcription factor TFIIB repeat//Zinc knuckle	--	--	GO:0017025//GO:0008270//GO:0003676	TBP-class protein binding//zinc ion binding//nucleic acid binding	--	--	--	--
Cluster-8921.64001	561.707	92.0646	2.6061	4.8929e-12	7.127e-10	551	702262887	XP_010037383.1	417	1.8e-38	PREDICTED: flowering-promoting factor 1-like protein 3 [Eucalyptus grandis]	CP019102.1	CP019102	82	1.94561e-33	Spirodela polyrhiza strain 9509 chromosome 10 sequence	--	--	--	--	Q0E1D7	381	1e-35	Flowering-promoting factor 1-like protein 3 OS=Oryza sativa subsp. japonica OX=39947 GN=Os02g0460200 PE=2 SV=1	--	--	--	--	--	--	--	--	--	--
Cluster-8921.72910	253.539	65.0103	1.9648	4.9076e-12	7.1397e-10	1988	672134584	XP_008790945.1	1948	1.9e-215	DNA (cytosine-5)-methyltransferase CMT2-like isoform X1 [Phoenix dactylifera]	--	--	--	--	--	K00558	DNMT1, dcm	DNA (cytosine-5)-methyltransferase 1	http://www.genome.jp/dbget-bin/www_bget?ko:K00558	Q5KQL9	1597	3.6e-176	DNA (cytosine-5)-methyltransferase CMT2 OS=Oryza sativa subsp. japonica OX=39947 GN=CMT2 PE=2 SV=2	PF00145//PF01426	C-5 cytosine-specific DNA methylase//BAH domain	--	--	GO:0008168//GO:0003682	methyltransferase activity//chromatin binding	GO:0000785	chromatin	--	--
Cluster-8921.74931	131.947	0.624369	7.7586	4.9635e-12	7.2124e-10	736	--	--	--	--	--	--	--	--	--	--	--	--	--	--	--	--	--	--	--	--	--	--	--	--	--	--	--	--
Cluster-8921.46899	95.173	6.88243	3.7768	5.0402e-12	7.315e-10	552	--	--	--	--	--	--	--	--	--	--	--	--	--	--	--	--	--	--	--	--	--	--	--	--	--	--	--	--
Cluster-8921.86869	14.3716	129.649	-3.1626	5.3429e-12	7.7451e-10	709	--	--	--	--	--	--	--	--	--	--	--	--	--	--	--	--	--	--	--	--	--	--	--	--	--	--	--	--
Cluster-8921.57810	76.797	1.17359	5.9884	5.3651e-12	7.7679e-10	339	1201304416	OVA06042.1	416	1.4e-38	Glycoside hydrolase [Macleaya cordata]	XM_002489065.2	XM_002489065	111	8.70993e-50	PREDICTED: Sorghum bicolor beta-fructofuranosidase, insoluble isoenzyme 2 (LOC8155667), mRNA	K01193	INV, sacA	beta-fructofuranosidase	http://www.genome.jp/dbget-bin/www_bget?ko:K01193	P26792	390	5.6e-37	Beta-fructofuranosidase, insoluble isoenzyme 1 OS=Daucus carota OX=4039 GN=INV1 PE=1 SV=1	--	--	--	--	--	--	--	--	--	--
Cluster-8921.10223	2.58556	74.194	-4.9055	5.4524e-12	7.8849e-10	562	--	--	--	--	--	--	--	--	--	--	--	--	--	--	--	--	--	--	PF01699	Sodium/calcium exchanger protein	GO:0055085	transmembrane transport	--	--	GO:0016021	integral component of membrane	--	--
Cluster-8921.69030	132.805	13.7285	3.2786	5.5077e-12	7.9552e-10	2438	1079239728	XP_018507392.1	843	3.1e-87	PREDICTED: cell division cycle-associated protein 7-like [Pyrus x bretschneideri]	XM_021016579.1	XM_021016579	68	5.45854e-25	PREDICTED: Arabidopsis lyrata subsp. lyrata cell division cycle-associated protein 7 (LOC9305080), mRNA	--	--	--	--	Q96GN5	286	4.6e-24	Cell division cycle-associated 7-like protein OS=Homo sapiens OX=9606 GN=CDCA7L PE=1 SV=2	--	--	--	--	--	--	--	--	--	--
Cluster-8921.37200	0	90.5623	-8.8736	5.5795e-12	8.0493e-10	1485	1226819562	XP_021859041.1	140	6.3e-06	LOW QUALITY PROTEIN: peroxidase 21-like [Spinacia oleracea]	XM_003579692.4	XM_003579692	58	1.19462e-19	PREDICTED: Brachypodium distachyon peroxidase 72 (LOC100823836), mRNA	K00430	E1.11.1.7	peroxidase	http://www.genome.jp/dbget-bin/www_bget?ko:K00430	Q42580	131	2.6e-06	Peroxidase 21 OS=Arabidopsis thaliana OX=3702 GN=PER21 PE=1 SV=1	PF00141//PF05699//PF05750	Peroxidase//hAT family C-terminal dimerisation region//Rubella capsid protein	GO:0055114//GO:0006979//GO:0006804	oxidation-reduction process//response to oxidative stress//obsolete peroxidase reaction	GO:0046983//GO:0020037//GO:0004601	protein dimerization activity//heme binding//peroxidase activity	GO:0019013//GO:0016021	viral nucleocapsid//integral component of membrane	--	--
Cluster-8921.61759	124.572	20.6721	2.593	5.9227e-12	8.5342e-10	728	--	--	--	--	--	--	--	--	--	--	--	--	--	--	--	--	--	--	--	--	--	--	--	--	--	--	--	--
Cluster-8921.62929	275.364	912.961	-1.7315	5.943e-12	8.5532e-10	758	1344119451	PPD92362.1	183	3.3e-11	hypothetical protein GOBAR_DD10688 [Gossypium barbadense]	FP100480.1	FP100480	66	2.13022e-24	Phyllostachys edulis cDNA clone: bphyem212b21, full insert sequence	--	--	--	--	P10896	166	1.2e-10	Ribulose bisphosphate carboxylase/oxygenase activase, chloroplastic OS=Arabidopsis thaliana OX=3702 GN=RCA PE=1 SV=2	--	--	--	--	--	--	--	--	--	--
Cluster-8921.102970	3.43822	441.796	-7.0001	6.1562e-12	8.8495e-10	1247	1130623464	XP_019701828.1	237	3e-17	low-temperature-induced 65 kDa protein [Elaeis guineensis]	XM_008796318.1	XM_008796318	67	9.91765e-25	PREDICTED: Phoenix dactylifera low-temperature-induced 65 kDa protein-like (LOC103710550), mRNA	--	--	--	--	--	--	--	--	PF11705	DNA-directed RNA polymerase III subunit Rpc31	GO:0006383	transcription by RNA polymerase III	--	--	--	--	--	--
Cluster-8921.56010	646.835	2404.9	-1.8941	6.1908e-12	8.8887e-10	429	1559660453	RWW82530.1	281	8.1e-23	hypothetical protein BHE74_00009005 [Ensete ventricosum]	--	--	--	--	--	--	--	--	--	--	--	--	--	--	--	--	--	--	--	--	--	--	--
Cluster-8921.26362	126.333	15.6325	3.0097	6.2544e-12	8.9693e-10	1449	1035946317	OAY70703.1	324	2.8e-27	AT-hook motif nuclear-localized protein 29 [Ananas comosus]	CP019105.1	CP019105	247	1.00416e-124	Spirodela polyrhiza strain 9509 chromosome 13 sequence	--	--	--	--	Q9C9K7	224	4.2e-17	AT-hook motif nuclear-localized protein 29 OS=Arabidopsis thaliana OX=3702 GN=AHL29 PE=1 SV=1	--	--	--	--	--	--	--	--	--	--
Cluster-8921.65788	106.908	14.7569	2.8609	6.3752e-12	9.1317e-10	644	--	--	--	--	--	--	--	--	--	--	--	--	--	--	--	--	--	--	PF06305	Lipopolysaccharide assembly protein A domain	--	--	--	--	GO:0005887	integral component of plasma membrane	--	--
Cluster-8921.67145	361.447	68.5914	2.3987	6.4328e-12	9.2033e-10	1125	695039582	XP_009407333.1	458	6.4e-43	PREDICTED: cationic amino acid transporter 7, chloroplastic-like [Musa acuminata subsp. malaccensis]	CP019104.1	CP019104	212	2.21492e-105	Spirodela polyrhiza strain 9509 chromosome 12 sequence	K13865	SLC7A3, ATRC3	solute carrier family 7 (cationic amino acid transporter), member 3	http://www.genome.jp/dbget-bin/www_bget?ko:K13865	Q9SQZ0	394	6.4e-37	Cationic amino acid transporter 7, chloroplastic OS=Arabidopsis thaliana OX=3702 GN=CAT7 PE=3 SV=1	--	--	--	--	--	--	--	--	--	--
Cluster-8921.82145	130.011	500.359	-1.9498	6.7028e-12	9.5782e-10	577	1338440125	PON62843.1	456	5.5e-43	Propionate-CoA ligase [Parasponia andersonii]	XM_009388142.2	XM_009388142	175	4.09137e-85	PREDICTED: Musa acuminata subsp. malaccensis oxalate--CoA ligase-like (LOC103973539), mRNA	--	--	--	--	Q9SMT7	418	5.4e-40	Oxalate--CoA ligase OS=Arabidopsis thaliana OX=3702 GN=AAE3 PE=1 SV=1	PF00501	AMP-binding enzyme	--	--	GO:0003824	catalytic activity	--	--	KOG1176	Acyl-CoA synthetase
Cluster-8921.5216	0	791.8	-12.003	6.7806e-12	9.6779e-10	772	--	--	--	--	--	--	--	--	--	--	--	--	--	--	P21231	1311	2e-143	Genome polyprotein OS=Soybean mosaic virus (strain N) OX=12223 PE=1 SV=2	PF04851//PF07652//PF00270	Type III restriction enzyme, res subunit//Flavivirus DEAD domain//DEAD/DEAH box helicase	--	--	GO:0004386//GO:0005524//GO:0016787//GO:0003676//GO:0003677	helicase activity//ATP binding//hydrolase activity//nucleic acid binding//DNA binding	--	--	--	--
Cluster-8921.103305	0	78.0631	-8.6593	6.8686e-12	9.792e-10	422	--	--	--	--	--	--	--	--	--	--	--	--	--	--	--	--	--	--	--	--	--	--	--	--	--	--	--	--
Cluster-8921.74295	78.0322	6.31376	3.6154	6.8893e-12	9.8099e-10	550	1557850184	RWR76541.1	149	2.1e-07	flowering-promoting factor 1-like protein 3 [Cinnamomum micranthum f. kanehirae]	--	--	--	--	--	--	--	--	--	Q0JEF5	139	1.2e-07	Flowering-promoting factor 1-like protein 4 OS=Oryza sativa subsp. japonica OX=39947 GN=Os04g0282400 PE=3 SV=1	--	--	--	--	--	--	--	--	--	--
Cluster-8921.52901	264.508	47.8651	2.4617	7.0808e-12	1.0071e-09	1791	1532900630	RRT63599.1	243	8.6e-18	hypothetical protein B296_00032259 [Ensete ventricosum]	--	--	--	--	--	K03453	TC.BASS	bile acid:Na+ symporter, BASS family	http://www.genome.jp/dbget-bin/www_bget?ko:K03453	Q7XVB3	199	4.2e-14	Probable sodium/metabolite cotransporter BASS1, chloroplastic OS=Oryza sativa subsp. japonica OX=39947 GN=BASS1 PE=2 SV=2	PF13456//PF01758	Reverse transcriptase-like//Sodium Bile acid symporter family	GO:0051252	regulation of RNA metabolic process	GO:0004523//GO:0003676	RNA-DNA hybrid ribonuclease activity//nucleic acid binding	GO:0016020	membrane	--	--
Cluster-8921.67492	444.853	113.978	1.9648	7.3474e-12	1.0425e-09	637	18441	CAA33797.1	265	8.6e-21	unnamed protein product [Euglena gracilis]	CP019099.1	CP019099	153	7.70833e-73	Spirodela polyrhiza strain 9509 chromosome 7 sequence	K07375	TUBB	tubulin beta	http://www.genome.jp/dbget-bin/www_bget?ko:K07375	Q40106	265	3.3e-22	Tubulin beta-2 chain OS=Lupinus albus OX=3870 GN=TUBB2 PE=3 SV=1	--	--	--	--	--	--	--	--	--	--
Cluster-8921.67780	143.189	682.26	-2.2572	7.3396e-12	1.0425e-09	746	743808138	XP_010928264.1	321	3.2e-27	uncharacterized protein LOC105050093 [Elaeis guineensis]	XM_020253489.1	XM_020253489	55	2.72925e-18	PREDICTED: Ananas comosus uncharacterized LOC109724610 (LOC109724610), mRNA	--	--	--	--	--	--	--	--	--	--	--	--	--	--	--	--	--	--
Cluster-8921.85990	11.5252	114.466	-3.3538	7.4553e-12	1.0566e-09	872	--	--	--	--	--	--	--	--	--	--	--	--	--	--	--	--	--	--	--	--	--	--	--	--	--	--	--	--
Cluster-8921.48829	47.2126	223.509	-2.2479	7.6317e-12	1.0795e-09	1093	--	--	--	--	--	XM_021969110.1	XM_021969110	52	1.88777e-16	PREDICTED: Prunus avium transcription factor ICE1-like (LOC110765867), transcript variant X2, mRNA	--	--	--	--	--	--	--	--	--	--	--	--	--	--	--	--	--	--
Cluster-8921.61871	2797.01	846.593	1.7239	7.635e-12	1.0795e-09	579	1150704685	XP_020263076.1	987	1.5e-104	elongation factor 1-alpha-like [Asparagus officinalis]	KC794499.1	KC794499	369	0	Cymbidium faberi elongation factor 1-alpha (EF1a2) mRNA, partial cds	K03231	EEF1A	elongation factor 1-alpha	http://www.genome.jp/dbget-bin/www_bget?ko:K03231	O24534	953	5e-102	Elongation factor 1-alpha OS=Vicia faba OX=3906 PE=2 SV=1	PF03144//PF02774	Elongation factor Tu domain 2//Semialdehyde dehydrogenase, dimerisation domain	GO:0008652	cellular amino acid biosynthetic process	GO:0046983//GO:0005525//GO:0016620	protein dimerization activity//GTP binding//oxidoreductase activity, acting on the aldehyde or oxo group of donors, NAD or NADP as acceptor	--	--	KOG0052	Translation elongation factor EF-1 alpha/Tu
Cluster-8921.86314	7.05897	88.9495	-3.7078	7.7421e-12	1.0934e-09	438	--	--	--	--	--	--	--	--	--	--	--	--	--	--	--	--	--	--	PF13405//PF00036//PF13499//PF00404//PF13202	EF-hand domain//EF hand//EF-hand domain pair//Dockerin type I domain//EF hand	GO:0005975//GO:0000272	carbohydrate metabolic process//polysaccharide catabolic process	GO:0005509//GO:0004553	calcium ion binding//hydrolase activity, hydrolyzing O-glycosyl compounds	--	--	--	--
Cluster-8921.64700	1715.32	496.23	1.789	8.2375e-12	1.162e-09	429	1527611415	XP_027085408.1	180	4.2e-11	uncharacterized protein LOC113707329 [Coffea arabica]	CP019093.1	CP019093	73	1.49882e-28	Spirodela polyrhiza strain 9509 chromosome 1 sequence	--	--	--	--	--	--	--	--	--	--	--	--	--	--	--	--	--	--
Cluster-8921.62446	62.1587	321.641	-2.3752	8.3483e-12	1.1753e-09	314	1175851891	XP_020579561.1	172	2.6e-10	carbonic anhydrase 2-like [Phalaenopsis equestris]	--	--	--	--	--	K01673	cynT, can	carbonic anhydrase	http://www.genome.jp/dbget-bin/www_bget?ko:K01673	P40880	153	1.6e-09	Carbonic anhydrase, chloroplastic OS=Hordeum vulgare OX=4513 PE=2 SV=1	PF00484	Carbonic anhydrase	GO:0006807//GO:0006730	nitrogen compound metabolic process//one-carbon metabolic process	GO:0004089//GO:0008270	carbonate dehydratase activity//zinc ion binding	--	--	--	--
Cluster-8921.89412	25.4959	140.861	-2.4523	8.3511e-12	1.1753e-09	2843	--	--	--	--	--	--	--	--	--	--	--	--	--	--	--	--	--	--	PF04336//PF01821	Acyl carrier protein phosphodiesterase//Anaphylotoxin-like domain	GO:0006633//GO:0015940	fatty acid biosynthetic process//pantothenate biosynthetic process	GO:0008770	[acyl-carrier-protein] phosphodiesterase activity	GO:0005576	extracellular region	--	--
Cluster-8921.70687	4.27238	93.7104	-4.473	8.3773e-12	1.1776e-09	1746	--	--	--	--	--	--	--	--	--	--	--	--	--	--	--	--	--	--	--	--	--	--	--	--	--	--	--	--
Cluster-8921.32952	6.62814	76.3894	-3.5294	8.4852e-12	1.19e-09	1120	--	--	--	--	--	--	--	--	--	--	--	--	--	--	--	--	--	--	PF15150	Phorbol-12-myristate-13-acetate-induced	GO:0001836//GO:0006919//GO:0006915//GO:0006974	release of cytochrome c from mitochondria//activation of cysteine-type endopeptidase activity involved in apoptotic process//apoptotic process//cellular response to DNA damage stimulus	--	--	--	--	--	--
Cluster-8921.47301	59.7418	282.361	-2.2344	8.4764e-12	1.19e-09	1795	--	--	--	--	--	--	--	--	--	--	--	--	--	--	--	--	--	--	--	--	--	--	--	--	--	--	--	--
Cluster-8921.86597	65.3671	0	8.6021	8.6501e-12	1.2117e-09	1234	1524788465	RQO92469.1	319	9.2e-27	hypothetical protein POPTR_007G038100 [Populus trichocarpa]	CP019100.1	CP019100	79	2.09397e-31	Spirodela polyrhiza strain 9509 chromosome 8 sequence	--	--	--	--	--	--	--	--	PF02701	Dof domain, zinc finger	GO:0006355	regulation of transcription, DNA-templated	GO:0003677	DNA binding	--	--	--	--
Cluster-8921.43031	8.30059	82.8316	-3.3144	8.8493e-12	1.2353e-09	603	743774025	XP_010917366.1	346	3.3e-30	probable pectinesterase/pectinesterase inhibitor 12 [Elaeis guineensis]	--	--	--	--	--	--	--	--	--	O48711	294	1.3e-25	Probable pectinesterase/pectinesterase inhibitor 12 OS=Arabidopsis thaliana OX=3702 GN=PME12 PE=2 SV=1	PF02863//PF01095	Arginine repressor, C-terminal domain//Pectinesterase	GO:0051259//GO:0005985//GO:0042545//GO:0005982	protein complex oligomerization//sucrose metabolic process//cell wall modification//starch metabolic process	GO:0030599//GO:0034618	pectinesterase activity//arginine binding	--	--	--	--
Cluster-8921.61703	72.4008	0	8.7526	8.8407e-12	1.2353e-09	697	672181458	XP_008810946.1	320	4e-27	alpha carbonic anhydrase 7-like [Phoenix dactylifera]	--	--	--	--	--	K01674	cah	carbonic anhydrase	http://www.genome.jp/dbget-bin/www_bget?ko:K01674	Q84UV8	248	3.4e-20	Bifunctional monodehydroascorbate reductase and carbonic anhydrase nectarin-3 OS=Nicotiana langsdorffii x Nicotiana sanderae OX=164110 GN=NEC3 PE=1 SV=1	--	--	--	--	--	--	--	--	KOG0382	Carbonic anhydrase
Cluster-8921.67820	124.804	0.287134	8.5739	8.8304e-12	1.2353e-09	1064	388325512	AFK28039.1	1018	7e-108	stearoyl-acyl-carrier protein desaturase [Pinellia ternata]	AK368696.1	AK368696	267	5.57265e-136	Hordeum vulgare subsp. vulgare mRNA for predicted protein, complete cds, clone: NIASHv2078E09	K03921	FAB2, SSI2, desA1	acyl-	http://www.genome.jp/dbget-bin/www_bget?ko:K03921	P32061	1013	1e-108	Acyl-[acyl-carrier-protein] desaturase, chloroplastic OS=Cucumis sativus OX=3659 PE=2 SV=1	PF02915//PF02532//PF03405	Rubrerythrin//Photosystem II reaction centre I protein (PSII 4.8 kDa protein)//Fatty acid desaturase	GO:0006631//GO:0015979//GO:0055114	fatty acid metabolic process//photosynthesis//oxidation-reduction process	GO:0016491//GO:0045300//GO:0046872	oxidoreductase activity//acyl-[acyl-carrier-protein] desaturase activity//metal ion binding	GO:0016020//GO:0009539//GO:0009523	membrane//photosystem II reaction center//photosystem II	--	--
Cluster-8921.88836	27.1929	185.05	-2.7619	8.9586e-12	1.2491e-09	4067	1150679132	XP_020247365.1	736	1.3e-74	uncharacterized protein LOC109825063 isoform X1 [Asparagus officinalis]	--	--	--	--	--	K02350	POLZ1, rev3	DNA polymerase zeta	http://www.genome.jp/dbget-bin/www_bget?ko:K02350	P10978	182	8.8e-12	Retrovirus-related Pol polyprotein from transposon TNT 1-94 OS=Nicotiana tabacum OX=4097 PE=2 SV=1	PF13520//PF00098	Amino acid permease//Zinc knuckle	GO:0055085	transmembrane transport	GO:0022857//GO:0003676//GO:0008270	transmembrane transporter activity//nucleic acid binding//zinc ion binding	GO:0016020	membrane	--	--
Cluster-8921.69011	925.263	197.366	2.2299	9.0073e-12	1.2544e-09	623	743842008	XP_010937685.1	355	3.1e-31	histone H2A [Elaeis guineensis]	XM_004970414.2	XM_004970414	138	1.64152e-64	PREDICTED: Setaria italica histone H2A (LOC101768818), mRNA	K11251	H2A	histone H2A	http://www.genome.jp/dbget-bin/www_bget?ko:K11251	Q2HU68	340	6.4e-31	Probable histone H2A.1 OS=Medicago truncatula OX=3880 GN=MtrDRAFT_AC149210g1v1 PE=3 SV=1	PF00125	Core histone H2A/H2B/H3/H4	--	--	GO:0003677	DNA binding	GO:0000786	nucleosome	KOG1756	Histone 2A
Cluster-8921.72614	321.136	51.4721	2.6373	9.2719e-12	1.2898e-09	1069	1315716874	PKU80578.1	143	2e-06	hypothetical protein MA16_Dca011702 [Dendrobium catenatum]	--	--	--	--	--	--	--	--	--	--	--	--	--	--	--	--	--	--	--	--	--	--	--
Cluster-8921.70905	92.1549	6.75998	3.7458	9.3613e-12	1.3007e-09	496	--	--	--	--	--	--	--	--	--	--	--	--	--	--	--	--	--	--	--	--	--	--	--	--	--	--	--	--
Cluster-8921.9884	0.798228	122.147	-7.4402	9.5571e-12	1.3264e-09	842	--	--	--	--	--	--	--	--	--	--	--	--	--	--	--	--	--	--	--	--	--	--	--	--	--	--	--	--
Cluster-8921.50366	59.369	267.288	-2.171	9.6103e-12	1.3322e-09	862	743761527	XP_010942725.1	414	6.1e-38	uncharacterized protein LOC105060632 [Elaeis guineensis]	--	--	--	--	--	--	--	--	--	--	--	--	--	PF12937//PF00646	F-box-like//F-box domain	--	--	GO:0005515	protein binding	--	--	--	--
Cluster-8921.22901	4.73611	92.539	-4.3249	9.624e-12	1.3326e-09	3001	694996724	XP_009395590.1	172	2.5e-09	PREDICTED: uncharacterized protein LOC103980804 [Musa acuminata subsp. malaccensis]	--	--	--	--	--	--	--	--	--	P29386	130	7e-06	Agamous-like MADS-box protein AGL6 OS=Arabidopsis thaliana OX=3702 GN=AGL6 PE=1 SV=2	PF01059//PF00319	NADH-ubiquinone oxidoreductase chain 4, amino terminus//SRF-type transcription factor (DNA-binding and dimerisation domain)	GO:0055114//GO:0006120	oxidation-reduction process//mitochondrial electron transport, NADH to ubiquinone	GO:0046983//GO:0003677	protein dimerization activity//DNA binding	--	--	--	--
Cluster-8921.66455	73.1896	291.135	-1.9935	9.7057e-12	1.3424e-09	1884	1492105000	XP_026666019.1	904	2e-94	probable leucine-rich repeat receptor-like protein kinase At1g35710 [Phoenix dactylifera]	--	--	--	--	--	--	--	--	--	Q9LP24	709	3.2e-73	Probable leucine-rich repeat receptor-like protein kinase At1g35710 OS=Arabidopsis thaliana OX=3702 GN=At1g35710 PE=1 SV=1	PF13855//PF13516//PF00560	Leucine rich repeat//Leucine Rich repeat//Leucine Rich Repeat	--	--	GO:0005515	protein binding	--	--	--	--
Cluster-8921.47426	14.3776	125.109	-3.1401	9.9636e-12	1.3765e-09	1551	--	--	--	--	--	--	--	--	--	--	--	--	--	--	--	--	--	--	PF10371	Domain of unknown function	GO:0055114	oxidation-reduction process	GO:0016903	oxidoreductase activity, acting on the aldehyde or oxo group of donors	--	--	--	--
Cluster-8921.34846	74.5435	3.6572	4.3551	1.0105e-11	1.3945e-09	1997	743856327	XP_010941823.1	709	8.9e-72	protein JASON [Elaeis guineensis]	XM_020240055.1	XM_020240055	97	3.37327e-41	PREDICTED: Ananas comosus protein JASON-like (LOC109715172), transcript variant X3, mRNA	--	--	--	--	F4IDQ5	296	2.6e-25	Protein JASON OS=Arabidopsis thaliana OX=3702 GN=JASON PE=2 SV=1	--	--	--	--	--	--	--	--	--	--
Cluster-8921.72465	9.07425	90.7673	-3.2959	1.0448e-11	1.4401e-09	6080	1108974519	XP_019107216.1	1082	1.5e-114	PREDICTED: uncharacterized protein LOC109136049 [Beta vulgaris subsp. vulgaris]	--	--	--	--	--	--	--	--	--	P11369	411	3.7e-38	LINE-1 retrotransposable element ORF2 protein OS=Mus musculus OX=10090 GN=Pol PE=1 SV=2	PF13456//PF04548//PF07402	Reverse transcriptase-like//AIG1 family//Human herpesvirus U26 protein	GO:0051252	regulation of RNA metabolic process	GO:0005525//GO:0003676//GO:0004523	GTP binding//nucleic acid binding//RNA-DNA hybrid ribonuclease activity	GO:0016021	integral component of membrane	--	--
Cluster-8921.59084	1688.64	557.621	1.5982	1.0546e-11	1.452e-09	2505	1179529661	XP_020685883.1	1880	1.8e-207	H/ACA ribonucleoprotein complex subunit 4 [Dendrobium catenatum]	CP019099.1	CP019099	688	0	Spirodela polyrhiza strain 9509 chromosome 7 sequence	--	--	--	--	Q9LD90	1807	2e-200	H/ACA ribonucleoprotein complex subunit 4 OS=Arabidopsis thaliana OX=3702 GN=CBF5 PE=1 SV=1	PF01509//PF01472	TruB family pseudouridylate synthase (N terminal domain)//PUA domain	GO:0006396	RNA processing	GO:0003723	RNA binding	--	--	KOG2529	Pseudouridine synthase
Cluster-8921.46408	135.211	429.14	-1.6695	1.0766e-11	1.4806e-09	771	--	--	--	--	--	--	--	--	--	--	--	--	--	--	--	--	--	--	--	--	--	--	--	--	--	--	--	--
Cluster-8921.58862	75.1982	2.68721	4.7869	1.0995e-11	1.5104e-09	764	--	--	--	--	--	--	--	--	--	--	--	--	--	--	--	--	--	--	--	--	--	--	--	--	--	--	--	--
Cluster-8921.67167	733.278	284.686	1.3651	1.1084e-11	1.5208e-09	1489	743845547	XP_010938612.1	1246	3.6e-134	BTB/POZ domain and ankyrin repeat-containing protein NPR5 [Elaeis guineensis]	XM_008800325.3	XM_008800325	436	0	PREDICTED: Phoenix dactylifera BTB/POZ domain and ankyrin repeat-containing protein NPR5-like (LOC103713409), mRNA	K14508	NPR1	regulatory protein NPR1	http://www.genome.jp/dbget-bin/www_bget?ko:K14508	A2CIR7	1112	4.7e-120	BTB/POZ domain and ankyrin repeat-containing protein NPR5 OS=Oryza sativa subsp. japonica OX=39947 GN=NPR5 PE=1 SV=1	PF13606//PF00023	Ankyrin repeat//Ankyrin repeat	--	--	GO:0005515	protein binding	--	--	--	--
Cluster-8921.63137	3396.46	1397.31	1.2812	1.1106e-11	1.5221e-09	1617	672127083	XP_008787002.1	964	1.9e-101	BAG family molecular chaperone regulator 7 [Phoenix dactylifera]	--	--	--	--	--	--	--	--	--	Q9LVA0	658	2.2e-67	BAG family molecular chaperone regulator 7 OS=Arabidopsis thaliana OX=3702 GN=BAG7 PE=1 SV=1	PF02179	BAG domain	--	--	GO:0051087	chaperone binding	--	--	--	--
Cluster-8921.58960	197.228	36.068	2.4483	1.1174e-11	1.5297e-09	1337	--	--	--	--	--	--	--	--	--	--	--	--	--	--	--	--	--	--	--	--	--	--	--	--	--	--	--	--
Cluster-8921.94714	13.5352	151.748	-3.5255	1.1637e-11	1.5913e-09	1276	--	--	--	--	--	--	--	--	--	--	--	--	--	--	--	--	--	--	--	--	--	--	--	--	--	--	--	--
Cluster-8921.60909	1009.13	159.277	2.6617	1.1883e-11	1.623e-09	1027	--	--	--	--	--	--	--	--	--	--	--	--	--	--	--	--	--	--	--	--	--	--	--	--	--	--	--	--
Cluster-8921.74889	118.951	431.721	-1.8637	1.2155e-11	1.6584e-09	929	1035947028	OAY71197.1	567	1.2e-55	Phosphoglycerate mutase-like protein AT74 [Ananas comosus]	AP014961.1	AP014961	298	2.83339e-153	Oryza sativa Japonica Group DNA, chromosome 5, cultivar: Nipponbare, complete sequence	--	--	--	--	Q9MAA2	505	7.1e-50	Phosphoglycerate mutase-like protein AT74 OS=Arabidopsis thaliana OX=3702 GN=At3g05170 PE=2 SV=1	PF04086	Signal recognition particle, alpha subunit, N-terminal	GO:0006886	intracellular protein transport	GO:0005047//GO:0005525//GO:0003924	signal recognition particle binding//GTP binding//GTPase activity	GO:0005785//GO:0005786	signal recognition particle receptor complex//signal recognition particle, endoplasmic reticulum targeting	--	--
Cluster-8921.18947	1.29487	75.5603	-5.7761	1.2256e-11	1.6702e-09	747	--	--	--	--	--	--	--	--	--	--	--	--	--	--	--	--	--	--	--	--	--	--	--	--	--	--	--	--
Cluster-8921.62240	1348.33	549.687	1.2946	1.2445e-11	1.6941e-09	1625	--	--	--	--	--	--	--	--	--	--	--	--	--	--	--	--	--	--	--	--	--	--	--	--	--	--	--	--
Cluster-8921.29832	19.2544	122.903	-2.6884	1.2684e-11	1.7246e-09	1602	--	--	--	--	--	--	--	--	--	--	--	--	--	--	--	--	--	--	PF05300//PF10099//PF01056//PF10044	Protein of unknown function (DUF737)//Anti-sigma-K factor rskA//Myc amino-terminal region//Retinal tissue protein	GO:0006351//GO:0006355	transcription, DNA-templated//regulation of transcription, DNA-templated	GO:0003700	DNA-binding transcription factor activity	GO:0005886//GO:0016021//GO:0070176//GO:0005739//GO:0005667//GO:0061617	plasma membrane//integral component of membrane//DRM complex//mitochondrion//transcription regulator complex//MICOS complex	--	--
Cluster-8921.74329	3.83733	71.1317	-4.2154	1.2971e-11	1.7616e-09	525	--	--	--	--	--	--	--	--	--	--	--	--	--	--	--	--	--	--	--	--	--	--	--	--	--	--	--	--
Cluster-8921.67463	166.538	39.4989	2.0749	1.333e-11	1.8084e-09	1299	743871131	XP_010906214.1	344	1.2e-29	acyl carrier protein 3, mitochondrial isoform X2 [Elaeis guineensis]	--	--	--	--	--	K03955	NDUFAB1	NADH dehydrogenase (ubiquinone) 1 alpha/beta subcomplex 1	http://www.genome.jp/dbget-bin/www_bget?ko:K03955	Q9FGJ4	280	1.2e-23	Acyl carrier protein 3, mitochondrial OS=Arabidopsis thaliana OX=3702 GN=MTACP2 PE=1 SV=1	--	--	--	--	--	--	--	--	KOG1748	Acyl carrier protein/NADH-ubiquinone oxidoreductase, NDUFAB1/SDAP subunit
Cluster-8921.63985	406.005	1692.38	-2.0609	1.365e-11	1.8498e-09	306	--	--	--	--	--	--	--	--	--	--	--	--	--	--	--	--	--	--	--	--	--	--	--	--	--	--	--	--
Cluster-8921.72577	117.366	10.9664	3.4046	1.3875e-11	1.8781e-09	844	--	--	--	--	--	--	--	--	--	--	--	--	--	--	--	--	--	--	PF06546	Vertebrate heat shock transcription factor	GO:0006355	regulation of transcription, DNA-templated	GO:0003700//GO:0003677	DNA-binding transcription factor activity//DNA binding	GO:0005667	transcription regulator complex	--	--
Cluster-8921.62369	154.377	13.5645	3.4956	1.3964e-11	1.8881e-09	1784	672113584	XP_008811619.1	652	3.2e-65	transcription factor ABORTED MICROSPORES [Phoenix dactylifera]	CP019095.1	CP019095	92	1.8099e-38	Spirodela polyrhiza strain 9509 chromosome 3 sequence	--	--	--	--	Q6YUS3	455	8.6e-44	Transcription factor TDR OS=Oryza sativa subsp. japonica OX=39947 GN=TDR PE=1 SV=1	PF01623//PF00010	Carlavirus putative nucleic acid binding protein//Helix-loop-helix DNA-binding domain	GO:0006355	regulation of transcription, DNA-templated	GO:0046983//GO:0003676	protein dimerization activity//nucleic acid binding	--	--	--	--
Cluster-8921.68073	554.17	153.529	1.8503	1.4009e-11	1.8921e-09	1484	--	--	--	--	--	--	--	--	--	--	--	--	--	--	--	--	--	--	--	--	--	--	--	--	--	--	--	--
Cluster-8921.41275	131.691	19.3983	2.7621	1.4058e-11	1.8944e-09	1557	1269937389	XP_022717969.1	1579	9.1e-173	cyclic nucleotide-gated ion channel 4 [Durio zibethinus]	XM_020328119.1	XM_020328119	276	8.17929e-141	PREDICTED: Aegilops tauschii subsp. tauschii cyclic nucleotide-gated ion channel 4 (LOC109769371), mRNA	--	--	--	--	Q94AS9	1434	2.2e-157	Cyclic nucleotide-gated ion channel 4 OS=Arabidopsis thaliana OX=3702 GN=CNGC4 PE=2 SV=2	PF00520	Ion transport protein	GO:0055085//GO:0006811	transmembrane transport//ion transport	GO:0005216	ion channel activity	GO:0016020	membrane	--	--
Cluster-8921.48695	64.74	2.06284	4.9354	1.4051e-11	1.8944e-09	607	--	--	--	--	--	--	--	--	--	--	--	--	--	--	--	--	--	--	PF05887	Procyclic acidic repetitive protein (PARP)	--	--	--	--	GO:0016020	membrane	--	--
Cluster-8921.59913	110.513	436.467	-1.9866	1.4756e-11	1.9844e-09	400	720071492	XP_010278080.1	182	2.3e-11	PREDICTED: uncharacterized protein LOC104612385 [Nelumbo nucifera]	--	--	--	--	--	--	--	--	--	--	--	--	--	--	--	--	--	--	--	--	--	--	--
Cluster-8921.73903	149.82	25.2155	2.5778	1.4759e-11	1.9844e-09	2118	672174194	XP_008807250.1	962	4.3e-101	formin-like protein 1 [Phoenix dactylifera]	XM_020405859.1	XM_020405859	210	5.46607e-104	PREDICTED: Asparagus officinalis formin-like protein 1 (LOC109837558), mRNA	--	--	--	--	Q8S0F0	812	4.1e-85	Formin-like protein 1 OS=Oryza sativa subsp. japonica OX=39947 GN=FH1 PE=2 SV=1	PF07808//PF03533	RED-like protein N-terminal region//SPO11 homologue	GO:0007131	reciprocal meiotic recombination	GO:0003677	DNA binding	GO:0005634	nucleus	--	--
Cluster-8921.5381	0	72.9313	-8.5611	1.4844e-11	1.9936e-09	747	--	--	--	--	--	--	--	--	--	--	--	--	--	--	--	--	--	--	--	--	--	--	--	--	--	--	--	--
Cluster-8921.69170	109.444	14.2914	2.9377	1.4973e-11	2.0087e-09	595	1433430829	RCV35100.1	331	1.8e-28	hypothetical protein SETIT_7G212600v2 [Setaria italica]	XM_010039546.2	XM_010039546	199	1.9251e-98	PREDICTED: Eucalyptus grandis histone H4 (LOC104426480), mRNA	K11254	H4	histone H4	http://www.genome.jp/dbget-bin/www_bget?ko:K11254	P62787	301	2.1e-26	Histone H4 OS=Zea mays OX=4577 GN=H4C7 PE=1 SV=2	--	--	--	--	--	--	--	--	KOG3467	Histone H4
Cluster-8921.63253	1312.83	4828.27	-1.8787	1.5472e-11	2.0734e-09	1371	--	--	--	--	--	--	--	--	--	--	--	--	--	--	--	--	--	--	--	--	--	--	--	--	--	--	--	--
Cluster-8921.78064	19.3591	183.333	-3.247	1.5492e-11	2.0737e-09	824	1035953454	OAY75702.1	171	8.9e-10	Disease resistance protein RPS5 [Ananas comosus]	--	--	--	--	--	--	--	--	--	--	--	--	--	PF08303	tRNA ligase kinase domain	GO:0006388	tRNA splicing, via endonucleolytic cleavage and ligation	GO:0003972//GO:0005524	RNA ligase (ATP) activity//ATP binding	--	--	--	--
Cluster-8921.64829	255.156	692.764	-1.4429	1.5946e-11	2.1321e-09	1173	1293577116	PKA49713.1	482	1.1e-45	Zinc transporter 2 [Apostasia shenzhenica]	XM_010063166.2	XM_010063166	148	8.73863e-70	PREDICTED: Eucalyptus grandis zinc transporter 11 (LOC104449133), transcript variant X2, mRNA	K14709	SLC39A1_2_3, ZIP1_2_3	solute carrier family 39 (zinc transporter), member 1/2/3	http://www.genome.jp/dbget-bin/www_bget?ko:K14709	Q852F6	386	5.6e-36	Zinc transporter 2 OS=Oryza sativa subsp. japonica OX=39947 GN=ZIP2 PE=2 SV=1	PF02535	ZIP Zinc transporter	GO:0030001//GO:0055085	metal ion transport//transmembrane transport	GO:0046873	metal ion transmembrane transporter activity	GO:0016020	membrane	--	--
Cluster-8921.72796	482.554	1588.84	-1.718	1.6081e-11	2.1478e-09	1081	--	--	--	--	--	CP019100.1	CP019100	51	6.71278e-16	Spirodela polyrhiza strain 9509 chromosome 8 sequence	--	--	--	--	--	--	--	--	--	--	--	--	--	--	--	--	--	--
Cluster-8921.61287	170.512	35.0608	2.2875	1.6112e-11	2.1495e-09	990	672140466	XP_008794036.1	674	5e-68	GRF1-interacting factor 1 [Phoenix dactylifera]	--	--	--	--	--	--	--	--	--	Q6AVI1	476	1.7e-46	GRF-interacting factor 1 OS=Oryza sativa subsp. japonica OX=39947 GN=GIF1 PE=1 SV=1	PF05030	SSXT protein (N-terminal region)	--	--	GO:0003713	transcription coactivator activity	GO:0005667	transcription regulator complex	--	--
Cluster-8921.61917	133.819	17.9237	2.9031	1.6504e-11	2.1995e-09	2662	672162340	XP_008800994.1	2844	0	LOW QUALITY PROTEIN: structural maintenance of chromosomes protein 2-1-like [Phoenix dactylifera]	XM_008802772.2	XM_008802772	771	0	PREDICTED: Phoenix dactylifera structural maintenance of chromosomes protein 2-1-like (LOC103715212), mRNA	K06674	SMC2	structural maintenance of chromosome 2	http://www.genome.jp/dbget-bin/www_bget?ko:K06674	Q9C5Y4	2557	2.3e-287	Structural maintenance of chromosomes protein 2-1 OS=Arabidopsis thaliana OX=3702 GN=SMC2-1 PE=2 SV=2	PF09726//PF13304//PF06470	Macoilin family//AAA domain, putative AbiEii toxin, Type IV TA system//SMC proteins Flexible Hinge Domain	GO:0051276//GO:0023041	chromosome organization//neuronal signal transduction	GO:0005524//GO:0005515	ATP binding//protein binding	GO:0030867//GO:0005694	rough endoplasmic reticulum membrane//chromosome	KOG0933	Structural maintenance of chromosome protein 2 (chromosome condensation complex Condensin, subunit E)
Cluster-8921.71299	655.153	143.173	2.1921	1.6622e-11	2.2128e-09	501	1173768138	XP_011091154.2	411	8e-38	receptor protein kinase CLAVATA1 [Sesamum indicum]	CP019107.1	CP019107	161	2.13404e-77	Spirodela polyrhiza strain 9509 chromosome 15 sequence	--	--	--	--	Q9M5J8	389	1.1e-36	Polygalacturonase inhibitor 2 OS=Arabidopsis thaliana OX=3702 GN=PGIP2 PE=2 SV=2	PF00560//PF13516//PF13855	Leucine Rich Repeat//Leucine Rich repeat//Leucine rich repeat	--	--	GO:0005515	protein binding	--	--	--	--
Cluster-8921.49083	201.773	32.4767	2.6386	1.6667e-11	2.2163e-09	1161	695061687	XP_009419287.1	150	3.4e-07	PREDICTED: RNA-binding protein cabeza-like [Musa acuminata subsp. malaccensis]	XM_002282488.3	XM_002282488	42	7.2765e-11	PREDICTED: Vitis vinifera TATA-binding protein-associated factor 2N (LOC100268075), mRNA	--	--	--	--	--	--	--	--	PF02096//PF01507	60Kd inner membrane protein//Phosphoadenosine phosphosulfate reductase family	--	--	GO:0003824//GO:0032977	catalytic activity//membrane insertase activity	GO:0016021	integral component of membrane	--	--
Cluster-8921.64346	32653.4	567.212	5.8472	1.6697e-11	2.2178e-09	541	547741	P35812.1	626	1e-62	RecName: Full=Trypsin/chymotrypsin inhibitor	D16175.1	D16175	236	4.7041e-119	Colocasia esculenta mRNA for 25kD storage protein, complete cds	--	--	--	--	P35812	626	3.8e-64	Trypsin/chymotrypsin inhibitor OS=Alocasia macrorrhizos OX=4456 PE=1 SV=1	PF00197	Trypsin and protease inhibitor	--	--	GO:0004866	endopeptidase inhibitor activity	--	--	--	--
Cluster-8921.86282	43.833	264.708	-2.5933	1.6809e-11	2.2303e-09	1001	695034202	XP_009404603.1	987	2.6e-104	PREDICTED: putative wall-associated receptor kinase-like 16 [Musa acuminata subsp. malaccensis]	CP019094.1	CP019094	313	1.40417e-161	Spirodela polyrhiza strain 9509 chromosome 2 sequence	--	--	--	--	Q9LMN7	811	2.5e-85	Wall-associated receptor kinase 5 OS=Arabidopsis thaliana OX=3702 GN=WAK5 PE=2 SV=1	PF07714//PF00069	Protein tyrosine and serine/threonine kinase//Protein kinase domain	GO:0006468	protein phosphorylation	GO:0005524//GO:0004672	ATP binding//protein kinase activity	--	--	--	--
Cluster-8921.71020	152.15	457.035	-1.5889	1.6866e-11	2.2353e-09	2187	743761527	XP_010942725.1	479	4.6e-45	uncharacterized protein LOC105060632 [Elaeis guineensis]	--	--	--	--	--	--	--	--	--	--	--	--	--	PF02535//PF00646//PF13304//PF05279//PF04568//PF15180//PF06459//PF02724//PF12937//PF07964//PF15501//PF04147//PF10220//PF04499//PF03666//PF01499//PF03985//PF12090//PF02862	ZIP Zinc transporter//F-box domain//AAA domain, putative AbiEii toxin, Type IV TA system//Aspartyl beta-hydroxylase N-terminal region//Mitochondrial ATPase inhibitor, IATP//Neuropeptides B and W//Ryanodine Receptor TM 4-6//CDC45-like protein//F-box-like//Rec10 / Red1//Nuclear protein MDM1//Nop14-like family//Smg8_Smg9//SIT4 phosphatase-associated protein//Nitrogen Permease regulator of amino acid…	GO:0034198//GO:0007165//GO:0016570//GO:0006816//GO:0006368//GO:0046600//GO:0007131//GO:0032780//GO:0055085//GO:0006270//GO:0006874//GO:0032007//GO:0019072//GO:0043666//GO:0000184//GO:0030001	cellular response to amino acid starvation//signal transduction//histone modification//calcium ion transport//transcription elongation from RNA polymerase II promoter//negative regulation of centriole replication//reciprocal meiotic recombination//negative regulation of ATPase activity//transmembrane transport//DNA replication initiation//cellular calcium ion homeostasis//negative regulation of T…	GO:0046872//GO:0019903//GO:0005524//GO:0005515//GO:0001664//GO:0008017//GO:0042030//GO:0003712//GO:0005219//GO:0046873	metal ion binding//protein phosphatase binding//ATP binding//protein binding//G protein-coupled receptor binding//microtubule binding//ATPase inhibitor activity//transcription coregulator activity//ryanodine-sensitive calcium-release channel activity//metal ion transmembrane transporter activity	GO:0016020//GO:0016021//GO:0000124//GO:0032040//GO:0005622//GO:0005667//GO:0005739//GO:0016593//GO:0042025//GO:0045298	membrane//integral component of membrane//SAGA complex//small-subunit processome//intracellular//transcription regulator complex//mitochondrion//Cdc73/Paf1 complex//host cell nucleus//tubulin complex	--	--
Cluster-8921.73939	84.7202	286.855	-1.7604	1.6902e-11	2.2377e-09	480	1147621281	XP_020114700.1	156	2.8e-08	putative disease resistance protein RGA3 [Ananas comosus]	--	--	--	--	--	--	--	--	--	--	--	--	--	PF13855//PF06085//PF00560	Leucine rich repeat//Lipoprotein Rz1 precursor//Leucine Rich Repeat	GO:0019835//GO:0019076	cytolysis//viral release from host cell	GO:0005515	protein binding	--	--	--	--
Cluster-8921.103988	0.719239	123.496	-7.4663	1.705e-11	2.2547e-09	990	--	--	--	--	--	--	--	--	--	--	--	--	--	--	--	--	--	--	--	--	--	--	--	--	--	--	--	--
Cluster-8921.7138	0	1439.35	-12.865	1.7213e-11	2.2738e-09	896	--	--	--	--	--	--	--	--	--	--	--	--	--	--	Q65399	1350	7.1e-148	Genome polyprotein OS=Bean common mosaic necrosis virus (strain NL-3) OX=500578 PE=2 SV=1	PF00851	Helper component proteinase	GO:0006508	proteolysis	GO:0004197	cysteine-type endopeptidase activity	--	--	--	--
Cluster-8921.51361	125.461	15.9612	2.9812	1.729e-11	2.2815e-09	3100	743803338	XP_010926892.1	2338	1.8e-260	protein CHUP1, chloroplastic [Elaeis guineensis]	XM_002268571.3	XM_002268571	295	4.50931e-151	PREDICTED: Vitis vinifera protein CHUP1, chloroplastic (LOC100268044), mRNA	--	--	--	--	Q9LI74	846	6.8e-89	Protein CHUP1, chloroplastic OS=Arabidopsis thaliana OX=3702 GN=CHUP1 PE=1 SV=1	PF05531	Nucleopolyhedrovirus P10 protein	--	--	--	--	GO:0019028	viral capsid	--	--
Cluster-8921.34907	22.3737	164.455	-2.872	1.7335e-11	2.2849e-09	841	--	--	--	--	--	--	--	--	--	--	--	--	--	--	--	--	--	--	--	--	--	--	--	--	--	--	--	--
Cluster-8921.38791	123.384	362.444	-1.557	1.7982e-11	2.3677e-09	445	743870282	XP_010906003.1	222	5.8e-16	heparanase-like protein 3 isoform X1 [Elaeis guineensis]	CP019102.1	CP019102	85	3.32772e-35	Spirodela polyrhiza strain 9509 chromosome 10 sequence	K07964	HPSE	heparanase	http://www.genome.jp/dbget-bin/www_bget?ko:K07964	Q9FZP1	195	3e-14	Heparanase-like protein 3 OS=Arabidopsis thaliana OX=3702 GN=At5g34940 PE=2 SV=2	PF03662	Glycosyl hydrolase family 79, N-terminal domain	--	--	GO:0016798	hydrolase activity, acting on glycosyl bonds	GO:0016020	membrane	--	--
Cluster-8921.90670	127.317	19.0278	2.7415	1.8133e-11	2.3849e-09	1446	1344006082	XP_023885483.1	172	1.2e-09	uncharacterized protein LOC111997605 [Quercus suber]	--	--	--	--	--	--	--	--	--	--	--	--	--	--	--	--	--	--	--	--	--	--	--
Cluster-8921.79768	64.4725	283.476	-2.1362	1.8277e-11	2.3986e-09	3051	1147557304	XP_020113283.1	240	3.3e-17	uncharacterized protein LOC109727552, partial [Ananas comosus]	--	--	--	--	--	--	--	--	--	P04146	152	2e-08	Copia protein OS=Drosophila melanogaster OX=7227 GN=GIP PE=1 SV=3	PF05784//PF14863	Betaherpesvirus UL82/83 protein N terminus//Alkyl sulfatase dimerisation	GO:0009405	pathogenesis	GO:0046983	protein dimerization activity	--	--	--	--
Cluster-8921.81254	90.3646	340.648	-1.9113	1.8266e-11	2.3986e-09	596	1130622074	XP_019701563.1	266	6.2e-21	receptor-like protein EIX2 [Elaeis guineensis]	--	--	--	--	--	--	--	--	--	Q6JN46	206	2.1e-15	Receptor-like protein EIX2 OS=Solanum lycopersicum OX=4081 GN=EIX2 PE=1 SV=2	PF00560	Leucine Rich Repeat	--	--	GO:0005515	protein binding	--	--	--	--
Cluster-8921.61095	327.11	94.6729	1.7885	1.8392e-11	2.411e-09	1046	--	--	--	--	--	--	--	--	--	--	--	--	--	--	--	--	--	--	--	--	--	--	--	--	--	--	--	--
Cluster-8921.6335	0	86.3916	-8.8054	1.8516e-11	2.4246e-09	1293	1150732724	XP_020277108.1	139	7.2e-06	uncharacterized protein LOC109851405 isoform X2 [Asparagus officinalis]	--	--	--	--	--	--	--	--	--	--	--	--	--	--	--	--	--	--	--	--	--	--	--
Cluster-8921.52304	70.8067	2.71226	4.7017	1.8996e-11	2.4849e-09	459	1137211167	OMO79491.1	509	3.2e-49	Tubulin [Corchorus capsularis]	CP019099.1	CP019099	181	1.48088e-88	Spirodela polyrhiza strain 9509 chromosome 7 sequence	K07375	TUBB	tubulin beta	http://www.genome.jp/dbget-bin/www_bget?ko:K07375	P29502	501	1e-49	Tubulin beta-3 chain (Fragment) OS=Pisum sativum OX=3888 GN=TUBB3 PE=2 SV=1	--	--	--	--	--	--	--	--	--	--
Cluster-8921.90770	19.6308	180.544	-3.2269	1.9339e-11	2.527e-09	6240	1527599398	XP_027075924.1	2273	1.2e-252	uncharacterized protein LOC113699778 [Coffea arabica]	--	--	--	--	--	--	--	--	--	P14381	471	4.2e-45	Transposon TX1 uncharacterized 149 kDa protein OS=Xenopus laevis OX=8355 PE=4 SV=1	PF13456	Reverse transcriptase-like	GO:0051252	regulation of RNA metabolic process	GO:0003676//GO:0004523	nucleic acid binding//RNA-DNA hybrid ribonuclease activity	--	--	--	--
Cluster-8921.65406	328.512	76.8229	2.0985	2.0415e-11	2.6637e-09	1038	390197000	AFL70595.1	218	4e-15	ascorbate peroxidase [Anthurium andraeanum]	AF378131.1	AF378131	86	2.25068e-35	Zantedeschia aethiopica ascorbate peroxidase (csApx2) mRNA, complete cds	K00434	E1.11.1.11	L-ascorbate peroxidase	http://www.genome.jp/dbget-bin/www_bget?ko:K00434	Q9FE01	196	5.4e-14	L-ascorbate peroxidase 2, cytosolic OS=Oryza sativa subsp. japonica OX=39947 GN=APX2 PE=1 SV=1	PF00141	Peroxidase	GO:0006804//GO:0006979//GO:0055114	obsolete peroxidase reaction//response to oxidative stress//oxidation-reduction process	GO:0004601//GO:0020037	peroxidase activity//heme binding	--	--	--	--
Cluster-8921.74961	113.115	0.574268	7.5449	2.0429e-11	2.6637e-09	475	--	--	--	--	--	--	--	--	--	--	--	--	--	--	--	--	--	--	PF11593	Mediator complex subunit 3 fungal	GO:0006357	regulation of transcription by RNA polymerase II	GO:0003712	transcription coregulator activity	GO:0016592//GO:0005667	mediator complex//transcription regulator complex	--	--
Cluster-8921.38398	0.320125	115.216	-8.2597	2.0556e-11	2.6773e-09	1244	--	--	--	--	--	--	--	--	--	--	--	--	--	--	--	--	--	--	--	--	--	--	--	--	--	--	--	--
Cluster-8921.68766	658.796	1777.84	-1.433	2.1092e-11	2.7441e-09	1609	1137207541	OMO76826.1	824	3.3e-85	Phosphoadenosine phosphosulfate reductase [Corchorus capsularis]	XM_025946927.1	XM_025946927	262	5.12173e-133	PREDICTED: Panicum hallii probable 5'-adenylylsulfate reductase 1, chloroplastic (LOC112881988), mRNA	K05907	APR	adenylyl-sulfate reductase (glutathione)	http://www.genome.jp/dbget-bin/www_bget?ko:K05907	P92979	786	3.2e-82	5'-adenylylsulfate reductase 1, chloroplastic OS=Arabidopsis thaliana OX=3702 GN=APR1 PE=1 SV=2	PF01507	Phosphoadenosine phosphosulfate reductase family	--	--	GO:0003824	catalytic activity	--	--	--	--
Cluster-8921.62003	184.727	44.6841	2.0455	2.1512e-11	2.7958e-09	6424	1147586299	XP_020096969.1	1388	5.3e-150	uncharacterized protein LOC109716078, partial [Ananas comosus]	--	--	--	--	--	--	--	--	--	P14381	486	7.8e-47	Transposon TX1 uncharacterized 149 kDa protein OS=Xenopus laevis OX=8355 PE=4 SV=1	PF13456//PF17257//PF00098	Reverse transcriptase-like//Family of unknown function (DUF5323)//Zinc knuckle	GO:0042254//GO:0006412//GO:0051252	ribosome biogenesis//translation//regulation of RNA metabolic process	GO:0003676//GO:0008270//GO:0003735//GO:0004523//GO:0019843	nucleic acid binding//zinc ion binding//structural constituent of ribosome//RNA-DNA hybrid ribonuclease activity//rRNA binding	GO:0005840//GO:0009507	ribosome//chloroplast	--	--
Cluster-8921.69741	145.014	610.3	-2.0732	2.1801e-11	2.8303e-09	1040	1130626937	XP_010907952.2	662	1.3e-66	receptor-like protein EIX2 isoform X2 [Elaeis guineensis]	--	--	--	--	--	--	--	--	--	Q6JN46	397	2.6e-37	Receptor-like protein EIX2 OS=Solanum lycopersicum OX=4081 GN=EIX2 PE=1 SV=2	PF13855//PF13516//PF00560	Leucine rich repeat//Leucine Rich repeat//Leucine Rich Repeat	--	--	GO:0005515	protein binding	--	--	--	--
Cluster-8921.74006	477.364	87.9784	2.4371	2.1951e-11	2.8467e-09	1782	1141993548	ONK74767.1	157	8.1e-08	uncharacterized protein A4U43_C03F9940 [Asparagus officinalis]	--	--	--	--	--	--	--	--	--	--	--	--	--	PF00240//PF05750	Ubiquitin family//Rubella capsid protein	--	--	GO:0005515	protein binding	GO:0016021//GO:0019013	integral component of membrane//viral nucleocapsid	--	--
Cluster-8921.67995	212.673	49.4588	2.1057	2.2525e-11	2.918e-09	1932	1408186053	RAL46132.1	312	9.3e-26	hypothetical protein DM860_006286 [Cuscuta australis]	CP019094.1	CP019094	138	5.26809e-64	Spirodela polyrhiza strain 9509 chromosome 2 sequence	K11252	H2B	histone H2B	http://www.genome.jp/dbget-bin/www_bget?ko:K11252	O22582	308	1e-26	Histone H2B OS=Gossypium hirsutum OX=3635 GN=HIS2B PE=2 SV=3	PF00125//PF03847	Core histone H2A/H2B/H3/H4//Transcription initiation factor TFIID subunit A	GO:0006352	DNA-templated transcription, initiation	GO:0003677	DNA binding	GO:0000786//GO:0005669	nucleosome//transcription factor TFIID complex	--	--
Cluster-8921.63297	206.313	45.843	2.1735	2.2729e-11	2.9413e-09	1299	--	--	--	--	--	--	--	--	--	--	--	--	--	--	--	--	--	--	--	--	--	--	--	--	--	--	--	--
Cluster-8921.93515	385.506	1002.38	-1.3799	2.2855e-11	2.9544e-09	956	1350298994	XP_024028813.1	676	2.8e-68	mitochondrial uncoupling protein 4 [Morus notabilis]	EU967752.1	EU967752	162	1.1673e-77	Zea mays clone 305797 mitochondrial 2-oxoglutarate/malate carrier protein mRNA, complete cds; nuclear gene for mitochondrial product	K15104	SLC25A11, OGC	solute carrier family 25 (mitochondrial oxoglutarate transporter), member 11	http://www.genome.jp/dbget-bin/www_bget?ko:K15104	Q9SB52	620	3.4e-63	Mitochondrial uncoupling protein 4 OS=Arabidopsis thaliana OX=3702 GN=PUMP4 PE=2 SV=1	--	--	--	--	--	--	--	--	KOG0759	Mitochondrial oxoglutarate/malate carrier proteins
Cluster-8921.57997	32.5627	230.338	-2.8391	2.2932e-11	2.9612e-09	811	1557850206	RWR76563.1	305	2.5e-25	putative calcium-binding protein CML25 [Cinnamomum micranthum f. kanehirae]	--	--	--	--	--	K13448	CML	calcium-binding protein CML	http://www.genome.jp/dbget-bin/www_bget?ko:K13448	Q6L4D4	280	7.6e-24	Probable calcium-binding protein CML15 OS=Oryza sativa subsp. japonica OX=39947 GN=CML15 PE=2 SV=1	PF13499//PF00404//PF13202//PF10591//PF13405//PF00036	EF-hand domain pair//Dockerin type I domain//EF hand//Secreted protein acidic and rich in cysteine Ca binding region//EF-hand domain//EF hand	GO:0005975//GO:0000272	carbohydrate metabolic process//polysaccharide catabolic process	GO:0005509//GO:0004553	calcium ion binding//hydrolase activity, hydrolyzing O-glycosyl compounds	--	--	--	--
Cluster-8921.56321	294.043	793.09	-1.4321	2.3102e-11	2.98e-09	572	901791978	KMZ56781.1	705	7.4e-72	endo-beta-1,4-glucanase, family GH9 [Zostera marina]	XM_008795159.2	XM_008795159	135	6.9782e-63	PREDICTED: Phoenix dactylifera endoglucanase 9-like (LOC103709692), mRNA	--	--	--	--	P0C1U4	664	1.6e-68	Endoglucanase 9 OS=Oryza sativa subsp. japonica OX=39947 GN=GLU1 PE=2 SV=1	PF00759	Glycosyl hydrolase family 9	GO:0005975	carbohydrate metabolic process	GO:0004553	hydrolase activity, hydrolyzing O-glycosyl compounds	--	--	--	--
Cluster-8921.46726	123.626	18.166	2.77	2.3246e-11	2.9953e-09	362	--	--	--	--	--	--	--	--	--	--	--	--	--	--	--	--	--	--	--	--	--	--	--	--	--	--	--	--
Cluster-8921.64866	380.622	61.5502	2.6283	2.3278e-11	2.9963e-09	445	695059833	XP_009418289.1	360	5.8e-32	PREDICTED: probable polyamine oxidase 4 isoform X1 [Musa acuminata subsp. malaccensis]	--	--	--	--	--	K17839	PAO4, PAO3, PAO2	polyamine oxidase	http://www.genome.jp/dbget-bin/www_bget?ko:K17839	Q0J954	340	4.6e-31	Polyamine oxidase 5 OS=Oryza sativa subsp. japonica OX=39947 GN=PAO5 PE=1 SV=1	PF01593	Flavin containing amine oxidoreductase	GO:0055114	oxidation-reduction process	GO:0016491	oxidoreductase activity	--	--	--	--
Cluster-8921.50447	62.7146	1.54147	5.3572	2.3452e-11	3.0154e-09	417	--	--	--	--	--	--	--	--	--	--	--	--	--	--	--	--	--	--	--	--	--	--	--	--	--	--	--	--
Cluster-8921.45798	79.72	1.25713	6.027	2.3614e-11	3.0329e-09	752	672182266	XP_008811374.1	458	4.2e-43	norbelladine 4'-O-methyltransferase-like [Phoenix dactylifera]	--	--	--	--	--	--	--	--	--	A0A077EWA5	425	1.1e-40	Norbelladine 4'-O-methyltransferase OS=Narcissus aff. pseudonarcissus MK-2014 OX=1540222 GN=N4OMT PE=1 SV=1	PF01596	O-methyltransferase	--	--	GO:0008171	O-methyltransferase activity	--	--	KOG1663	O-methyltransferase
Cluster-8921.71632	322.906	70.0514	2.2014	2.4068e-11	3.088e-09	1041	--	--	--	--	--	--	--	--	--	--	--	--	--	--	--	--	--	--	--	--	--	--	--	--	--	--	--	--
Cluster-8921.103060	0	67.1422	-8.4421	2.4317e-11	3.1167e-09	3597	1147570729	XP_020088996.1	1367	8e-148	uncharacterized protein LOC109710675 [Ananas comosus]	--	--	--	--	--	--	--	--	--	P08548	497	2.3e-48	LINE-1 reverse transcriptase homolog OS=Nycticebus coucang OX=9470 PE=4 SV=1	PF13456	Reverse transcriptase-like	GO:0051252	regulation of RNA metabolic process	GO:0003676//GO:0004523	nucleic acid binding//RNA-DNA hybrid ribonuclease activity	--	--	--	--
Cluster-8921.64349	721.753	264.082	1.4513	2.4542e-11	3.1422e-09	1586	743788220	XP_010922610.1	1349	4.3e-146	cinnamoyl-CoA reductase 1 [Elaeis guineensis]	XM_009398817.2	XM_009398817	309	3.76593e-159	PREDICTED: Musa acuminata subsp. malaccensis cinnamoyl-CoA reductase 1 (LOC103982025), mRNA	--	--	--	--	Q9S9N9	650	1.9e-66	Cinnamoyl-CoA reductase 1 OS=Arabidopsis thaliana OX=3702 GN=CCR1 PE=1 SV=1	PF01370//PF01073	NAD dependent epimerase/dehydratase family//3-beta hydroxysteroid dehydrogenase/isomerase family	GO:0008207//GO:0008209//GO:0008210//GO:0055114//GO:0006694	C21-steroid hormone metabolic process//androgen metabolic process//estrogen metabolic process//oxidation-reduction process//steroid biosynthetic process	GO:0003824//GO:0050662//GO:0003854//GO:0016616	catalytic activity//obsolete coenzyme binding//3-beta-hydroxy-delta5-steroid dehydrogenase activity//oxidoreductase activity, acting on the CH-OH group of donors, NAD or NADP as acceptor	--	--	--	--
Cluster-8921.17675	1.11835	82.47	-6.2907	2.4764e-11	3.1672e-09	1277	--	--	--	--	--	--	--	--	--	--	--	--	--	--	--	--	--	--	--	--	--	--	--	--	--	--	--	--
Cluster-8921.47356	42.7146	173.037	-2.0168	2.5063e-11	3.202e-09	1355	1220090231	XP_021831949.1	411	2.2e-37	uncharacterized protein LOC110771894 [Prunus avium]	--	--	--	--	--	--	--	--	--	--	--	--	--	PF04116	Fatty acid hydroxylase superfamily	GO:0055114//GO:0008610	oxidation-reduction process//lipid biosynthetic process	GO:0016491//GO:0005506	oxidoreductase activity//iron ion binding	--	--	--	--
Cluster-8921.61852	1096.09	358.191	1.6129	2.5317e-11	3.2311e-09	394	720010710	XP_010259333.1	286	1.9e-23	PREDICTED: universal stress protein PHOS32-like [Nelumbo nucifera]	CP019097.1	CP019097	105	2.22314e-46	Spirodela polyrhiza strain 9509 chromosome 5 sequence	--	--	--	--	--	--	--	--	PF02501	Type II secretion system (T2SS), protein I	GO:0015628	protein secretion by the type II secretion system	--	--	GO:0015627	type II protein secretion system complex	--	--
Cluster-8921.67247	139.105	15.4182	3.1618	2.5428e-11	3.2419e-09	1179	--	--	--	--	--	AM437913.2	AM437913	41	2.65886e-10	Vitis vinifera contig VV78X134214.7, whole genome shotgun sequence	--	--	--	--	--	--	--	--	PF00971	EIAV coat protein, gp90	--	--	GO:0005198	structural molecule activity	GO:0019031	viral envelope	--	--
Cluster-8921.61548	752.33	2215.18	-1.5581	2.5489e-11	3.2461e-09	1566	--	--	--	--	--	--	--	--	--	--	--	--	--	--	--	--	--	--	--	--	--	--	--	--	--	--	--	--
Cluster-8921.34671	51.6471	201.81	-1.9698	2.6181e-11	3.3307e-09	1825	1147549190	XP_020082181.1	350	3.4e-30	putative nuclease HARBI1 [Ananas comosus]	--	--	--	--	--	--	--	--	--	--	--	--	--	PF10716	NADH dehydrogenase transmembrane subunit	GO:0055114//GO:0006118	oxidation-reduction process//obsolete electron transport	GO:0016655	oxidoreductase activity, acting on NAD(P)H, quinone or similar compound as acceptor	--	--	--	--
Cluster-8921.83862	91.6451	13.4358	2.7742	2.6235e-11	3.3342e-09	1431	743835209	XP_010935748.1	585	1.5e-57	RING-H2 finger protein ATL16 [Elaeis guineensis]	AK454272.1	AK454272	69	8.82884e-26	Triticum aestivum mRNA, clone: tplb0005b13, cultivar Chinese Spring	K19041	RNF38_44	E3 ubiquitin-protein ligase RNF38/44	http://www.genome.jp/dbget-bin/www_bget?ko:K19041	Q9LSW9	492	3.5e-48	RING-H2 finger protein ATL16 OS=Arabidopsis thaliana OX=3702 GN=ATL16 PE=2 SV=1	PF12678//PF12906//PF00424//PF00097//PF10399//PF12861	RING-H2 zinc finger domain//RING-variant domain//REV protein (anti-repression trans-activator protein)//Zinc finger, C3HC4 type (RING finger)//Ubiquitinol-cytochrome C reductase Fe-S subunit TAT signal//Anaphase-promoting complex subunit 11 RING-H2 finger	GO:0006119//GO:0006118//GO:0016567//GO:0055114//GO:0006355	oxidative phosphorylation//obsolete electron transport//protein ubiquitination//oxidation-reduction process//regulation of transcription, DNA-templated	GO:0008270//GO:0046872//GO:0003700//GO:0008121//GO:0004842	zinc ion binding//metal ion binding//DNA-binding transcription factor activity//ubiquinol-cytochrome-c reductase activity//ubiquitin-protein transferase activity	GO:0042025//GO:0005680//GO:0005667	host cell nucleus//anaphase-promoting complex//transcription regulator complex	--	--
Cluster-8921.59848	691.535	2144.72	-1.6331	2.6488e-11	3.3628e-09	550	1532894266	RRT59078.1	301	5e-25	hypothetical protein B296_00028931 [Ensete ventricosum]	--	--	--	--	--	--	--	--	--	--	--	--	--	--	--	--	--	--	--	--	--	--	--
Cluster-8921.40997	60.3438	3.89144	3.9395	2.6793e-11	3.3978e-09	766	1532856392	RRT36448.1	160	1.6e-08	hypothetical protein B296_00030054 [Ensete ventricosum]	--	--	--	--	--	K09590	CYP85A1, BR6OX1	brassinosteroid-6-oxidase 1	http://www.genome.jp/dbget-bin/www_bget?ko:K09590	--	--	--	--	--	--	--	--	--	--	--	--	--	--
Cluster-8921.74734	775.435	3731.91	-2.2674	2.694e-11	3.413e-09	675	--	--	--	--	--	--	--	--	--	--	--	--	--	--	--	--	--	--	--	--	--	--	--	--	--	--	--	--
Cluster-8921.70244	197.155	799.549	-2.0234	2.7056e-11	3.4241e-09	850	1035942085	OAY67905.1	638	6.5e-64	hypothetical protein ACMD2_08732 [Ananas comosus]	XM_010280876.1	XM_010280876	99	1.0857e-42	PREDICTED: Nelumbo nucifera uncharacterized LOC104613162 (LOC104613162), mRNA	--	--	--	--	Q6K3R5	582	7.6e-59	Sodium/calcium exchanger NCL2 OS=Oryza sativa subsp. japonica OX=39947 GN=NCL2 PE=2 SV=2	PF01699	Sodium/calcium exchanger protein	GO:0055085	transmembrane transport	--	--	GO:0016021	integral component of membrane	--	--
Cluster-8921.71810	704.469	258.21	1.4483	2.715e-11	3.4324e-09	631	1445415287	RDY01641.1	488	1.2e-46	Protein LIGHT-DEPENDENT SHORT HYPOCOTYLS 3 [Mucuna pruriens]	XR_002677517.1	XR_002677517	228	1.55011e-114	PREDICTED: Setaria italica protein G1-like1 (LOC101766231), transcript variant X4, misc_RNA	--	--	--	--	Q9LW68	465	2.1e-45	Protein LIGHT-DEPENDENT SHORT HYPOCOTYLS 4 OS=Arabidopsis thaliana OX=3702 GN=LSH4 PE=1 SV=1	PF00539	Transactivating regulatory protein (Tat)	GO:0050434	positive regulation of viral transcription	GO:0001070	RNA-binding transcription regulator activity	GO:0042025	host cell nucleus	--	--
Cluster-8921.60386	715.475	178.477	2.0026	2.7234e-11	3.4393e-09	500	1216936665	XP_021662826.1	325	7.5e-28	cytochrome P450 71B36-like isoform X2 [Hevea brasiliensis]	--	--	--	--	--	--	--	--	--	Q9LIP5	312	9.1e-28	Cytochrome P450 71B35 OS=Arabidopsis thaliana OX=3702 GN=CYP71B35 PE=2 SV=1	PF00067	Cytochrome P450	GO:0055114	oxidation-reduction process	GO:0005506//GO:0020037//GO:0016705	iron ion binding//heme binding//oxidoreductase activity, acting on paired donors, with incorporation or reduction of molecular oxygen	--	--	--	--
Cluster-8921.86779	161.007	34.3954	2.2213	2.7294e-11	3.4433e-09	345	743790200	XP_010923110.1	220	7.7e-16	uncharacterized acetyltransferase At3g50280 [Elaeis guineensis]	XM_008787188.3	XM_008787188	70	5.49788e-27	PREDICTED: Phoenix dactylifera uncharacterized acetyltransferase At3g50280 (LOC103704052), mRNA	--	--	--	--	--	--	--	--	PF02458	Transferase family	--	--	GO:0016747	transferase activity, transferring acyl groups other than amino-acyl groups	--	--	--	--
Cluster-8921.57657	318.773	97.2039	1.7128	2.7384e-11	3.451e-09	2588	1557859222	RWR83788.1	461	6.6e-43	lysine histidine transporter 1-like protein isoform X1 [Cinnamomum micranthum f. kanehirae]	CP019099.1	CP019099	197	1.12891e-96	Spirodela polyrhiza strain 9509 chromosome 7 sequence	--	--	--	--	Q9FKS8	430	9.8e-41	Lysine histidine transporter 1 OS=Arabidopsis thaliana OX=3702 GN=LHT1 PE=1 SV=1	--	--	--	--	--	--	--	--	--	--
Cluster-8921.63038	1554.68	428.751	1.8575	2.7563e-11	3.47e-09	794	--	--	--	--	--	--	--	--	--	--	--	--	--	--	--	--	--	--	--	--	--	--	--	--	--	--	--	--
Cluster-8921.54493	19.0234	192.203	-3.3564	2.7696e-11	3.4795e-09	2578	113205274	ABI34321.1	157	1.2e-07	RNase H family protein [Solanum demissum]	KJ830498.1	KJ830498	34	4.59362e-06	Elaeis guineensis clone EGEMS0160 microsatellite sequence	--	--	--	--	--	--	--	--	PF13456	Reverse transcriptase-like	GO:0051252	regulation of RNA metabolic process	GO:0003676//GO:0004523	nucleic acid binding//RNA-DNA hybrid ribonuclease activity	--	--	--	--
Cluster-8921.86803	2.3127	69.3889	-4.849	2.7694e-11	3.4795e-09	441	--	--	--	--	--	--	--	--	--	--	--	--	--	--	--	--	--	--	PF03666	Nitrogen Permease regulator of amino acid transport activity 3	GO:0032007//GO:0034198	negative regulation of TOR signaling//cellular response to amino acid starvation	--	--	--	--	--	--
[truncated: 8,152 more rows]
