# Supplementary material for: Endogenous Hormone Levels and Transcriptomic Analysis Reveal the Mechanisms of Bulbil Initiation in Pinellia ternata
Source: Int J Mol Sci. 2024 Jun 3;25(11):6149. doi: 10.3390/ijms25116149 (PMC11173086; doi:10.3390/ijms25116149)
Supplement: Supplementary file 1 [file ijms-25-06149-s001.zip › Sup.Table S8.xlsx]

## Sheet: Sheet1
Sup.Table S8 A comparison between RT-qPCR and RNA-seq expression
Gene ID	Gene name	deltaCt												FPKM												Pearson correlation	P-Value
		DU_1	DU_2	DU_3	DM_1	DM_2	DM_3	SU_1	SU_2	SU_3	SM_1	SM_2	SM_3	DU_1	DU_2	DU_3	DM_1	DM_2	DM_3	SU_1	SU_2	SU_3	SM_1	SM_2	SM_3
Cluster-8921.41248	AUX1	-4.68	-3.76	-3.77	-8.4	-7.97	-7.72	-6.57	-6.17	-5.87	-7.1	-6.49	-6.63	5.67	1.92	9.22	0.33	0.33	0.35	1.74	1.41	1.33	0.59	0.42	1.7	0.998102	0.001898
Cluster-8921.38353	ARF	-6.17	-5.49	-5.45	-10.97	-10.41	-10.11	-8.6	-8.3	-7.83	-8.99	-8.59	-8.59	2.18	1.35	2.47	0.14	0	0.03	0.64	0.24	0.22	0.2	0.53	0	0.998212	0.001788
Cluster-8921.94465	GH3	-5.29	-4.43	-4.38	-4.72	-4.19	-4	-8.79	-8.63	-8.35	-7.42	-7.02	-7.04	3.13	2.23	5.7	6.01	1.53	5.39	0.36	0	0.6	0.36	0.4	1.41	0.999979	2.1e-05
Cluster-8921.57684	AUX/IAA	-2.24	-1.63	-1.82	-3.39	-2.83	-2.68	-0.83	-0.57	-0.35	-4.1	-3.48	-3.52	31.68	20.94	38.7	7.51	8.85	16.07	45.35	141.39	53.37	6.89	5.84	8.9	0.998433	0.001567
Cluster-8921.37002	IPT	-4.59	-4.01	-4.16	-7.61	-7.22	-6.91	-6.77	-6.32	-6.02	-5.09	-4.38	-4.33	8.5	4.97	4.4	0.09	0.71	0.94	0.65	1.65	1.61	4.73	2.53	3.62	0.996993	0.003007
Cluster-8921.49077	CRE1	-4.57	-3.65	-3.6	-5.3	-4.76	-4.59	-5.98	-5.83	-5.45	-4.97	-4.56	-4.64	5.82	3.82	8.53	3.82	2.66	2.16	2.78	1.5	2.46	4.34	2.82	4.64	0.976582	0.023418
Cluster-8921.85010	B-ARR	-4.26	-3.36	-3.37	-5.43	-5.01	-4.8	-5.33	-5.07	-4.82	-4.77	-4.38	-4.44	8.93	6.49	7.09	2.39	2.12	3.39	4.6	2.83	3.15	4.31	5.23	4.05	0.975616	0.024384
Cluster-8921.67255	A-ARR	0.15	0.9	0.77	0.19	0.57	0.79	-1.04	-0.73	-0.51	-0.83	-0.29	-0.25	110.01	156.36	213.96	140.75	125.57	123.56	57.73	83.75	65.59	86.86	64.07	57.68	0.99173	0.00827
Cluster-8921.27053	GA2ox	-5.86	-5.1	-5.25	-6.25	-5.68	-5.58	-4.33	-3.86	-3.47	-4.34	-3.86	-3.83	1.71	1.81	3.91	0.49	0.49	3.49	6.99	9.66	4.47	6.16	3.07	9.09	0.998647	0.001353
Cluster-8921.53834	GA20ox	-1.75	-1.14	-1.19	-2.13	-1.86	-1.65	-3.43	-3.23	-2.88	-3.52	-2.96	-2.98	41.14	43.85	43.08	23.78	18.89	35.46	13.68	12.19	13.68	12.53	7.79	12.03	0.994684	0.005316
Cluster-8921.73866	KNOX	-2.23	-1.56	-1.63	-9.74	-9.35	-9.03	-9.25	-9.05	-8.74	-12.18	-11.79	-11.77	37.85	24.43	29.64	0	0	0	0	0	0	0	0.08	0	0.502949	0.497051
Cluster-8921.75790	CLV	-0.47	0.43	0.31	-0.71	-0.15	-0.03	-2.95	-2.58	-2.27	-2.85	-2.27	-2.34	110.99	119.25	80.84	27.22	162.07	19.81	16.24	19.36	19.33	19.46	12.16	19.85	0.999008	0.000992
Cluster-8921.55287	WUS	-2.15	-1.5	-1.62	-3.57	-3.1	-2.9	-4.83	-4.41	-3.96	-3.54	-3.12	-3.19	31.35	51.41	14.72	8.35	12.36	8.02	5.88	5.33	3.72	8.43	7.17	16.23	0.996185	0.003815
Cluster-8921.42397	CUC	-6.66	-5.89	-5.89	-7.22	-6.63	-6.35	-8.21	-8.06	-7.72	-7.78	-7.42	-7.42	1.7	1.57	1	0.73	1.08	0.47	0.19	0.26	0.99	0.48	1.11	0.1	0.979874	0.020126
Cluster-8921.44882	RAX	-4.91	-4.22	-4.18	-7.34	-7.05	-6.95	-8.15	-7.72	-7.49	-11.37	-10.84	-10.91	8.04	4.93	1.35	0	0	0	0	0	0	0	0.06	0.08	0.087049	0.912951
Note: The Pearson correlation threshold of 0.8 and a P-value threshold of 0.05. SU, the top of the petiole in SB; DU, the top of the petiole in DB; DM, the middle of the petiole in DB; SM, the middle of the petiole in SB.
