# Supplementary material for: Endogenous Hormone Levels and Transcriptomic Analysis Reveal the Mechanisms of Bulbil Initiation in Pinellia ternata
Source: Int J Mol Sci. 2024 Jun 3;25(11):6149. doi: 10.3390/ijms25116149 (PMC11173086; doi:10.3390/ijms25116149)
Supplement: Supplementary file 1 [file ijms-25-06149-s001.zip › Sup.Table S9.xlsx]

## Sheet: Sheet2
Sup.Table S9 The correlation of endogenous hormone and DEGs
Omics_1	Omics_2	Correlation	P-Value	FDR
Cluster-8921.73866	Cluster-8921.51660	0.999992	8.8441e-11	3.74194e-07
Cluster-8921.73866	Cluster-8921.27440	0.999971	1.25428e-09	2.65343e-06
Cluster-8921.104731	Cluster-8921.104070	0.999958	2.60783e-09	3.67791e-06
Cluster-8921.73866	Cluster-8921.104070	-0.99995	3.7879e-09	4.00665e-06
Cluster-8921.27440	Cluster-8921.104070	-0.999947	4.19119e-09	3.54658e-06
Cluster-8921.51660	Cluster-8921.104070	-0.999946	4.36234e-09	3.07618e-06
Cluster-8921.51660	Cluster-8921.27440	0.999937	5.96926e-09	3.60799e-06
Cluster-8921.73866	Cluster-8921.104731	-0.99993	7.37575e-09	3.90085e-06
Cluster-8921.27440	Cluster-8921.104731	-0.999927	7.93446e-09	3.73008e-06
Cluster-8921.51660	Cluster-8921.104731	-0.999926	8.1693e-09	3.45643e-06
Cluster-8921.87166	Cluster-13514.0	0.999821	4.80404e-08	1.84781e-05
Cluster-8921.78519	Cluster-8921.31990	0.99965	1.83713e-07	6.4774e-05
Cluster-8921.78519	Cluster-13514.0	0.99955	3.04108e-07	9.89754e-05
Cluster-8921.87166	Cluster-8921.78519	0.99953	3.31291e-07	0.000100121
Cluster-8921.87166	Cluster-8921.31990	0.999467	4.26466e-07	0.000120292
Cluster-8921.31990	Cluster-13514.0	0.999346	6.42177e-07	0.000169816
SA	Cluster-8921.104731	-0.999336	6.60864e-07	0.000164477
Cluster-8921.51660	Cluster-8921.44882	0.999289	7.58547e-07	0.000178301
Cluster-8921.73866	Cluster-8921.44882	0.999138	1.11477e-06	0.000248242
Cluster-8921.87166	Cluster-8921.24392	0.999062	1.31932e-06	0.000279103
Cluster-8921.44882	Cluster-8921.104070	-0.999041	1.37791e-06	0.000277617
Cluster-8921.44882	Cluster-8921.104731	-0.999022	1.43557e-06	0.000276086
SA	Cluster-8921.104070	-0.999019	1.44218e-06	0.000265299
SA	Cluster-8921.51660	0.998981	1.55756e-06	0.000274584
SA	Cluster-8921.73866	0.998924	1.73567e-06	0.000293745
Cluster-8921.53089	Cluster-8921.32229	-0.998874	1.89978e-06	0.000309153
SA	Cluster-8921.27440	0.998858	1.9548e-06	0.000306324
Cluster-8921.44882	Cluster-8921.27440	0.998803	2.14756e-06	0.000324511
Cluster-8921.52060	Cluster-8921.50405	0.998747	2.35514e-06	0.000343607
Cluster-8921.85010	Cluster-8921.59948	0.998668	2.65823e-06	0.0003749
SA	Cluster-8921.44882	0.998533	3.22705e-06	0.00044044
IP	Cluster-8921.59122	0.99843	3.69312e-06	0.000488299
Cluster-8921.31990	Cluster-8921.24392	0.998411	3.78447e-06	0.000485215
Cluster-8921.24392	Cluster-13514.0	0.99807	5.58646e-06	0.000695185
Cluster-8921.78519	Cluster-8921.24392	0.998041	5.75348e-06	0.000695513
Cluster-8921.70846	Cluster-8921.44882	0.998022	5.86232e-06	0.000688985
IPA	Cluster-8921.104070	-0.997912	6.5373e-06	0.000747549
IPA	Cluster-8921.44882	0.997838	7.0041e-06	0.000779851
Cluster-8921.75963	Cluster-8921.57095	-0.997649	8.28624e-06	0.000898951
IPA	Cluster-8921.51660	0.997607	8.58015e-06	0.000907566
IPA	Cluster-8921.73866	0.997463	9.64558e-06	0.000995376
IPA	Cluster-8921.104731	-0.99746	9.67117e-06	0.000974255
Cluster-8921.53834	Cluster-8921.104070	-0.997458	9.68522e-06	0.00095298
Cluster-8921.53834	Cluster-8921.104731	-0.997441	9.81339e-06	0.000943647
SA	Cluster-8921.53834	0.997348	1.0544e-05	0.000991366
IPA	Cluster-8921.27440	0.997299	1.09325e-05	0.00100555
Cluster-8921.53834	Cluster-8921.27440	0.997128	1.23606e-05	0.00111272
Cluster-8921.73866	Cluster-8921.53834	0.997002	1.34705e-05	0.00118737
Cluster-8921.53834	Cluster-8921.51660	0.996988	1.35911e-05	0.00117355
Cluster-8921.94465	Cluster-8921.43512	0.99697	1.3754e-05	0.00116386
Cluster-8921.70846	Cluster-8921.51660	0.996762	1.57118e-05	0.00130347
IPA	Cluster-8921.70846	0.99674	1.59199e-05	0.00129533
Cluster-8921.73866	Cluster-8921.70846	0.996574	1.75836e-05	0.0014037
Cluster-8921.70846	Cluster-8921.104070	-0.996442	1.89702e-05	0.00148635
Cluster-8921.70846	Cluster-8921.27440	0.996098	2.2803e-05	0.00175417
SA	IPA	0.996051	2.33637e-05	0.00176521
Cluster-8921.70846	Cluster-8921.104731	-0.996048	2.33981e-05	0.00173679
Cluster-8921.70846	ABA	0.995949	2.45796e-05	0.00179304
IPA	ABA	0.995902	2.51605e-05	0.00180431
IPA	Cluster-8921.53834	0.99588	2.54298e-05	0.00179323
Cluster-8921.53834	Cluster-8921.44882	0.9957	2.7692e-05	0.00192073
Cluster-8921.57095	Cluster-8921.57094	0.994975	3.78102e-05	0.00258024
Cluster-8921.70846	Cluster-8921.53834	0.994855	3.96394e-05	0.00266213
Cluster-8921.69332	Cluster-8921.67167	0.994813	4.02834e-05	0.00266311
Cluster-8921.63135	Cluster-8921.48039	0.994773	4.09172e-05	0.0026634
SA	Cluster-8921.70846	0.994482	4.55951e-05	0.00292292
IAA	Cluster-8921.27440	-0.994382	4.72622e-05	0.00298457
Cluster-8921.44882	ABA	0.994232	4.98107e-05	0.00309925
Cluster-8921.81164	Cluster-8921.57095	-0.994098	5.21548e-05	0.00319807
Cluster-8921.24805	Cluster-8921.17746	0.99407	5.26375e-05	0.00318156
IAA	Cluster-8921.104731	0.994062	5.27793e-05	0.0031452
Cluster-8921.82815	Cluster-8921.37081	-0.993972	5.43949e-05	0.00319645
IAA	Cluster-8921.104070	0.993702	5.93721e-05	0.00344114
IAA	Cluster-8921.73866	-0.993694	5.95312e-05	0.00340374
Cluster-8921.82815	Cluster-8921.63135	0.993682	5.97466e-05	0.0033705
Cluster-8921.82815	Cluster-8921.48039	0.993598	6.13416e-05	0.00341495
IAA	Cluster-8921.51660	-0.993339	6.64121e-05	0.00364922
IP	Cluster-8921.86409	-0.993196	6.92908e-05	0.00375858
Cluster-8921.58118	Cluster-8921.57094	-0.993143	7.03673e-05	0.00376866
Cluster-8921.76049	Cluster-8921.48039	0.99313	7.06315e-05	0.00373552
SA	IAA	-0.993061	7.20552e-05	0.00376377
Cluster-8921.67736	Cluster-8921.39441	-0.992925	7.49078e-05	0.00386506
Cluster-8921.64422	Cluster-8921.55723	0.992913	7.5168e-05	0.00383176
Cluster-8921.75790	Cluster-8921.44882	0.992777	7.80585e-05	0.00393173
Cluster-8921.86856	Cluster-8921.71299	0.992607	8.17819e-05	0.00407081
Cluster-8921.75790	Cluster-8921.69647	0.99218	9.1501e-05	0.00450164
JA	IPA	0.992106	9.32261e-05	0.00453379
Cluster-8921.75963	Cluster-8921.57094	-0.992003	9.56714e-05	0.00459984
Cluster-8921.51660	ABA	0.991987	9.60517e-05	0.00456623
Cluster-8921.60469	Cluster-8921.58118	0.991879	9.86475e-05	0.00463753
Cluster-8921.88733	Cluster-8921.67736	0.991811	0.000100309	0.00466384
JA	Cluster-8921.53834	0.99176	0.000101579	0.00467152
Cluster-8921.73866	ABA	0.991687	0.000103367	0.00470264
Cluster-8921.104070	ABA	-0.991677	0.000103615	0.00466379
Cluster-8921.87643	Cluster-8921.52329	0.991673	0.000103717	0.00461924
JA	Cluster-8921.70846	0.991666	0.000103895	0.00457894
Cluster-8921.58118	Cluster-8921.19182	-0.991569	0.000106331	0.00463802
SA	Cluster-8921.75790	0.991368	0.000111448	0.00481158
Cluster-8921.81164	Cluster-8921.57094	-0.991286	0.00011356	0.00485325
Cluster-8921.52264	Cluster-8921.51347	0.991264	0.000114138	0.00482917
Cluster-8921.71299	Cluster-8921.69647	0.991247	0.00011458	0.00479989
Cluster-8921.60469	Cluster-8921.57094	-0.991136	0.000117507	0.00487423
Cluster-8921.64422	Cluster-8921.62359	-0.991083	0.000118905	0.00488434
Cluster-8921.27440	ABA	0.991044	0.000119962	0.00488039
Cluster-8921.87643	Cluster-8921.39441	0.990929	0.000123064	0.00495888
Cluster-8921.69647	Cluster-8921.64422	0.990833	0.000125667	0.00501602
Cluster-8921.104731	ABA	-0.990778	0.000127164	0.00502834
Cluster-8921.89074	Cluster-8921.88400	-0.990609	0.000131861	0.00516578
Cluster-8921.81801	Cluster-8921.60334	0.990322	0.000140037	0.00543576
Cluster-8921.55488	Cluster-8921.24805	0.990104	0.000146398	0.00563101
IAA	Cluster-8921.53834	-0.989463	0.000165963	0.00632602
Cluster-8921.86728	Cluster-8921.51044	0.989365	0.000169061	0.00638657
Cluster-8921.51787	Cluster-8921.19182	-0.989259	0.000172442	0.00645664
Cluster-8921.67736	ABA	-0.989098	0.000177641	0.00659298
IAA	Cluster-8921.44882	-0.988939	0.000182853	0.00672739
Cluster-8921.57095	Cluster-8921.26400	-0.988876	0.000184937	0.00674541
Cluster-8921.76406	Cluster-8921.39441	0.988789	0.000187815	0.00679183
Cluster-8921.75790	Cluster-8921.51660	0.988663	0.000192061	0.00688654
Cluster-8921.63700	Cluster-8921.39441	0.988637	0.000192928	0.00685948
Cluster-8921.75790	Cluster-8921.104731	-0.988621	0.000193496	0.00682235
IPA	Cluster-8921.75790	0.988615	0.000193682	0.00677248
Cluster-8921.76049	Cluster-8921.63135	0.988519	0.000196977	0.00683122
Cluster-8921.75790	Cluster-8921.73866	0.98813	0.000210511	0.00724125
Cluster-8921.75790	Cluster-8921.104070	-0.988115	0.000211028	0.00720048
JA	ABA	0.988091	0.00021189	0.00717206
Cluster-8921.78302	Cluster-8921.55488	-0.987897	0.000218838	0.00734845
Cluster-8921.86728	Cluster-8921.57682	-0.987884	0.000219292	0.00730571
SA	ABA	0.987651	0.000227802	0.00752992
Cluster-8921.86409	Cluster-8921.59122	-0.987575	0.000230619	0.00756395
Cluster-8921.75790	Cluster-8921.70846	0.987564	0.000231035	0.00751931
Cluster-8921.57682	Cluster-8921.52262	0.987437	0.000235757	0.0076144
Cluster-8921.75790	Cluster-8921.64422	0.987393	0.000237418	0.00760996
Cluster-8921.81164	Cluster-8921.75963	0.987224	0.000243799	0.00775576
Cluster-8921.75790	Cluster-8921.27440	0.987202	0.000244647	0.00772465
Cluster-8921.78302	Cluster-8921.24805	-0.987183	0.000245357	0.00768967
MEJA	Cluster-8921.78302	0.987127	0.00024749	0.00769949
JA	Cluster-8921.104070	-0.987115	0.000247949	0.00765747
IPA	IAA	-0.987022	0.000251554	0.0077125
Cluster-8921.69647	Cluster-8921.55723	0.986897	0.000256406	0.00780472
Cluster-8921.63135	Cluster-8921.57682	0.98675	0.000262199	0.00792402
Cluster-8921.57095	Cluster-8921.44336	-0.986723	0.00026326	0.00789965
Cluster-8921.48324	Cluster-8921.36662	0.986673	0.000265249	0.00790329
JA	Cluster-8921.51660	0.986319	0.000279487	0.00826929
Cluster-8921.52262	Cluster-8921.51044	-0.986275	0.000281253	0.00826375
Cluster-8921.57094	Cluster-8921.26400	-0.98623	0.000283117	0.00826116
JA	Cluster-8921.73866	0.98622	0.000283534	0.00821667
Cluster-8921.52262	Cluster-8921.51347	0.986193	0.000284638	0.00819254
JA	Cluster-8921.27440	0.986176	0.000285332	0.00815703
Cluster-8921.78302	Cluster-8921.17746	-0.986092	0.000288813	0.00820113
Cluster-8921.78302	Cluster-8921.60469	-0.986082	0.000289202	0.00815743
Cluster-8921.53834	ABA	0.986037	0.000291075	0.0081559
JA	Cluster-8921.44882	0.986026	0.000291555	0.00811557
JA	Cluster-8921.104731	-0.986009	0.00029225	0.00808176
Cluster-8921.75790	Cluster-8921.57682	0.986005	0.00029241	0.00803369
Cluster-8921.86409	Cluster-8921.76406	0.985851	0.000298862	0.00815796
Cluster-8921.75790	ABA	0.98578	0.000301875	0.0081874
Cluster-8921.81164	Cluster-8921.58118	0.985464	0.000315429	0.0085005
Cluster-8921.58118	Cluster-8921.51787	0.985361	0.0003199	0.00856644
Cluster-8921.58118	Cluster-8921.57095	-0.985148	0.000329217	0.00876048
Cluster-8921.65646	Cluster-8921.37081	-0.985135	0.000329791	0.00872091
MEJA	Cluster-8921.60469	-0.984992	0.000336148	0.0088338
Cluster-8921.81801	Cluster-8921.25905	0.984782	0.000345607	0.00902631
Cluster-8921.69332	Cluster-8921.19182	-0.984542	0.000356594	0.00925612
Cluster-8921.52262	Cluster-8921.39441	0.984524	0.000357419	0.00922097
Cluster-8921.60469	Cluster-8921.53684	0.984354	0.000365289	0.00936689
Cluster-8921.86409	Cluster-8921.37002	0.984292	0.000368185	0.00938428
Cluster-8921.67736	Cluster-8921.52262	-0.984147	0.000374972	0.00950004
Cluster-8921.44336	Cluster-8921.24392	0.984034	0.000380311	0.00957795
Cluster-8921.87643	Cluster-8921.76406	0.983956	0.000384032	0.00961444
Cluster-8921.87643	Cluster-8921.65646	0.983953	0.000384205	0.00956219
Cluster-8921.53089	Cluster-8921.26400	0.983799	0.000391591	0.00968901
Cluster-8921.78302	Cluster-8921.53684	-0.983693	0.000396693	0.0097582
Cluster-8921.88733	Cluster-8921.76406	-0.983526	0.000404876	0.0099019
Cluster-8921.75963	Cluster-8921.58118	0.98346	0.000408119	0.00992386
Cluster-8921.88733	Cluster-8921.52262	-0.983439	0.000409137	0.00989176
Cluster-8921.67736	Cluster-8921.63700	-0.983416	0.000410262	0.0098626
Cluster-8921.69332	Cluster-8921.53834	0.983386	0.000411755	0.00984256
Cluster-8921.75790	Cluster-8921.53834	0.98315	0.000423511	0.0100667
SA	JA	0.983086	0.000426687	0.0100855
Cluster-8921.75963	Cluster-8921.26400	0.983076	0.00042721	0.0100418
Cluster-8921.82815	Cluster-8921.76049	0.98304	0.00042903	0.0100289
Cluster-8921.76406	Cluster-8921.67736	-0.982909	0.000435676	0.0101283
Cluster-8921.66780	Cluster-8921.55723	0.982884	0.00043693	0.0101019
Cluster-8921.75963	Cluster-8921.44336	0.98263	0.00044996	0.0103466
Cluster-8921.69332	Cluster-8921.58118	0.982477	0.000457889	0.010472
Cluster-8921.63700	Cluster-8921.52262	0.982257	0.000469416	0.0106779
Cluster-8921.76049	Cluster-8921.57682	0.982115	0.000476944	0.0107912
Cluster-8921.55723	Cluster-8921.54748	0.982051	0.000480376	0.010811
Cluster-8921.59948	Cluster-8921.38353	0.982029	0.000481558	0.0107803
ZEATIN	Cluster-8921.67255	-0.98194	0.000486301	0.0108291
Cluster-8921.52329	Cluster-8921.39441	0.981869	0.000490146	0.0108576
Cluster-8921.82816	Cluster-8921.37081	-0.981698	0.000499401	0.011005
Cluster-8921.87643	Cluster-8921.67736	-0.981574	0.000506143	0.0110958
Cluster-8921.48039	Cluster-8921.19182	-0.981481	0.000511267	0.0111504
Cluster-8921.63135	Cluster-8921.19182	-0.981455	0.000512671	0.0111236
IAA	Cluster-8921.70846	-0.98134	0.000519032	0.0112042
Cluster-8921.59122	Cluster-8921.57559	-0.981264	0.000523262	0.0112382
Cluster-8921.67736	Cluster-8921.44882	-0.981226	0.000525404	0.0112272
Cluster-8921.69332	Cluster-8921.60469	0.981156	0.000529313	0.0112539
Cluster-8921.32229	Cluster-8921.26400	-0.981106	0.00053213	0.0112572
Cluster-8921.81164	Cluster-8921.19182	-0.98107	0.000534115	0.011243
Cluster-8921.62359	Cluster-8921.55723	-0.981017	0.000537117	0.0112502
Cluster-8921.63135	Cluster-8921.58118	0.980582	0.000561953	0.0117124
Cluster-8921.67255	Cluster-8921.41617	0.980388	0.000573173	0.0118877
Cluster-8921.87166	Cluster-8921.44336	0.980308	0.000577848	0.0119262
Cluster-8921.71299	Cluster-8921.19182	-0.980082	0.000591155	0.0121416
Cluster-8921.69647	Cluster-8921.57682	0.980061	0.000592382	0.0121081
Cluster-8921.67736	Cluster-8921.52329	-0.979978	0.000597306	0.01215
Cluster-8921.75790	Cluster-8921.52262	0.979943	0.000599377	0.0121338
Cluster-8921.53005	Cluster-8921.51347	0.979939	0.000599653	0.0120816
Cluster-8921.44336	Cluster-8921.26400	0.979892	0.000602403	0.0120795
Cluster-8921.67167	Cluster-8921.53834	0.979875	0.000603419	0.0120428
SA	Cluster-8921.69332	0.979711	0.000613289	0.0121823
Cluster-8921.57094	Cluster-8921.19182	0.979627	0.000618383	0.0122261
Cluster-8921.70846	Cluster-8921.67736	-0.979564	0.000622153	0.0122434
Cluster-8921.86409	Cluster-8921.76049	0.979509	0.000625533	0.0122529
Cluster-8921.75790	Cluster-8921.71299	0.979413	0.000631397	0.0123108
Cluster-8921.39441	ABA	0.979273	0.000639942	0.0124202
Cluster-8921.73866	Cluster-8921.39441	0.979177	0.000645881	0.0124782
SA	Cluster-8921.63135	0.979165	0.000646622	0.0124357
Cluster-8921.76406	Cluster-8921.51347	0.979108	0.000650137	0.0124467
Cluster-8921.51660	Cluster-8921.39441	0.979068	0.000652653	0.0124386
Cluster-8921.88733	Cluster-8921.51347	-0.979012	0.000656103	0.0124483
Cluster-8921.63370	Cluster-8921.41248	0.978987	0.000657679	0.0124225
Cluster-8921.39441	Cluster-8921.27440	0.978975	0.000658407	0.012381
Cluster-8921.63135	Cluster-8921.37081	-0.978974	0.000658508	0.0123281
IP	Cluster-8921.76406	-0.978869	0.000665045	0.0123956
Cluster-8921.42031	Cluster-8921.37081	-0.978842	0.000666745	0.0123728
IP	Cluster-8921.57559	-0.978309	0.00070067	0.0129456
Cluster-8921.44882	Cluster-8921.39441	0.978201	0.000707619	0.0130171
Cluster-8921.55488	Cluster-8921.53684	0.97815	0.00071094	0.0130216
Cluster-8921.80561	Cluster-8921.37081	0.978142	0.000711433	0.0129745
Cluster-8921.76406	Cluster-8921.52262	0.978141	0.000711484	0.0129197
Cluster-8921.57682	Cluster-8921.48039	0.978114	0.000713271	0.0128968
Cluster-8921.69332	Cluster-8921.51787	0.978107	0.000713718	0.01285
Cluster-8921.82815	Cluster-8921.42031	0.978102	0.000714028	0.0128011
Cluster-8921.76049	Cluster-8921.37002	0.978064	0.000716536	0.0127918
Cluster-8921.44336	Cluster-13514.0	0.978055	0.000717118	0.0127484
Cluster-8921.75790	Cluster-8921.63135	0.978053	0.000717221	0.0126969
Cluster-8921.67736	Cluster-8921.51660	-0.978009	0.000720062	0.0126941
Cluster-8921.57758	Cluster-8921.36662	-0.97799	0.000721322	0.0126635
Cluster-8921.39441	Cluster-8921.104070	-0.977953	0.000723755	0.0126537
Cluster-8921.78519	Cluster-8921.44336	0.977929	0.000725317	0.0126289
IAA	Cluster-8921.51044	0.977918	0.000726013	0.0125892
Cluster-8921.88733	Cluster-8921.39441	-0.977844	0.000730903	0.0126222
Cluster-8921.86856	Cluster-8921.19182	-0.97776	0.000736426	0.0126659
Cluster-8921.69332	Cluster-8921.104731	-0.97774	0.000737714	0.0126367
IPA	Cluster-8921.67736	-0.977734	0.000738162	0.0125934
Cluster-8921.44336	Cluster-8921.31990	0.977733	0.000738217	0.0125438
Cluster-8921.82815	Cluster-8921.58118	0.977721	0.000739003	0.0125069
Cluster-8921.73866	Cluster-8921.67736	-0.977697	0.000740576	0.0124836
Cluster-8921.66780	Cluster-8921.64422	0.977674	0.000742088	0.0124594
Cluster-8921.88733	Cluster-8921.52264	-0.977616	0.000745926	0.0124744
Cluster-8921.53684	Cluster-8921.26400	0.97761	0.000746331	0.012432
Cluster-8921.39441	Cluster-8921.104731	-0.977565	0.00074935	0.0124333
IAA	Cluster-8921.39441	-0.977548	0.00075051	0.0124039
Cluster-8921.69332	Cluster-8921.27440	0.977518	0.000752493	0.0123883
Cluster-8921.81164	Cluster-8921.51787	0.977398	0.000760499	0.0124716
Cluster-8921.82816	Cluster-8921.42031	0.977376	0.00076201	0.0124481
Cluster-8921.63135	Cluster-8921.44882	0.977324	0.00076545	0.0124562
Cluster-8921.86409	Cluster-8921.80561	-0.977286	0.000768014	0.0124501
Cluster-8921.7181	Cluster-8921.54748	-0.977217	0.000772686	0.012478
Cluster-8921.73866	Cluster-8921.69332	0.977189	0.000774554	0.0124606
MEJA	Cluster-8921.24805	-0.977171	0.000775794	0.0124333
Cluster-8921.60334	Cluster-8921.49077	0.97716	0.000776568	0.0123987
Cluster-8921.76406	Cluster-8921.52329	0.977084	0.000781711	0.0124339
Cluster-8921.69332	Cluster-8921.51660	0.976902	0.000794123	0.012584
Cluster-8921.69332	Cluster-8921.104070	-0.976727	0.000806121	0.0127265
Cluster-8921.67736	Cluster-8921.27440	-0.976712	0.000807169	0.0126957
Cluster-8921.86728	Cluster-8921.52262	-0.976657	0.000810997	0.0127086
Cluster-8921.75790	Cluster-8921.67736	-0.976624	0.000813295	0.0126976
Cluster-8921.81164	Cluster-8921.26400	0.976609	0.000814291	0.0126664
Cluster-8921.60469	Cluster-8921.37081	-0.976595	0.000815287	0.0126355
Cluster-8921.67736	Cluster-8921.104070	0.976568	0.000817135	0.0126179
MEJA	Cluster-8921.58118	-0.976446	0.000825618	0.0127025
Cluster-8921.67167	Cluster-8921.27440	0.976399	0.000828942	0.0127074
Cluster-8921.58118	Cluster-8921.26400	0.97635	0.000832341	0.0127135
Cluster-8921.73014	Cluster-8921.32579	0.976284	0.00083698	0.0127384
Cluster-8921.63135	Cluster-8921.51660	0.976283	0.000837072	0.0126941
Cluster-8921.73866	Cluster-8921.63135	0.976205	0.000842552	0.0127316
Cluster-8921.63135	Cluster-8921.104731	-0.976156	0.000846038	0.0127387
Cluster-8921.76049	Cluster-8921.75790	0.976135	0.000847526	0.0127159
Cluster-8921.63700	Cluster-8921.51044	-0.976117	0.0008488	0.01269
MEJA	Cluster-8921.55488	-0.976083	0.000851219	0.0126814
Cluster-8921.71299	Cluster-8921.64422	0.97605	0.00085357	0.0126718
Cluster-8921.53684	Cluster-8921.53089	0.976036	0.000854536	0.0126418
Cluster-8921.71299	Cluster-8921.57682	0.976011	0.000856304	0.0126238
Cluster-8921.73866	Cluster-8921.67167	0.975971	0.000859152	0.0126218
Cluster-8921.80561	Cluster-8921.65646	-0.975971	0.000859176	0.0125784
Cluster-8921.67736	Cluster-8921.104731	0.975871	0.000866271	0.0126386
Cluster-8921.57682	Cluster-8921.51044	-0.975829	0.000869268	0.0126387
MEJA	Cluster-8921.69332	-0.975811	0.000870558	0.0126141
Cluster-8921.85010	Cluster-8921.38353	0.975794	0.000871783	0.0125888
Cluster-8921.48039	Cluster-8921.37081	-0.975714	0.000877552	0.012629
Cluster-8921.63135	Cluster-8921.27440	0.97562	0.000884309	0.0126831
Cluster-8921.82815	Cluster-8921.60469	0.975571	0.000887903	0.0126916
Cluster-8921.67167	Cluster-8921.51660	0.975519	0.000891655	0.0127023
Cluster-8921.67167	Cluster-8921.104731	-0.975458	0.000896079	0.0127225
Cluster-8921.66780	Cluster-8921.54748	0.975404	0.000899984	0.0127352
Cluster-8921.81164	Cluster-8921.25905	0.975304	0.000907291	0.0127958
SA	Cluster-8921.19182	-0.975221	0.000913371	0.0128388
Cluster-8921.55488	Cluster-8921.17746	0.975156	0.000918155	0.0128633
Cluster-8921.67167	Cluster-8921.104070	-0.97514	0.000919349	0.0128375
Cluster-8921.60469	Cluster-8921.26400	0.975075	0.000924158	0.0128622
Cluster-8921.78302	Cluster-8921.67167	-0.975057	0.000925462	0.0128381
Cluster-8921.80561	Cluster-8921.42031	-0.975022	0.000928088	0.0128325
IP	Cluster-8921.80561	0.974915	0.00093601	0.0128999
Cluster-8921.82816	Cluster-8921.82815	0.974874	0.00093903	0.0128995
Cluster-8921.70846	Cluster-8921.67167	0.974802	0.000944388	0.0129311
Cluster-8921.75963	Cluster-8921.19182	-0.974774	0.000946481	0.0129179
IP	Cluster-8921.37002	-0.974707	0.000951504	0.0129447
IAA	ABA	-0.974659	0.000955121	0.0129523
Cluster-8921.81164	Cluster-8921.44336	0.974633	0.000957042	0.0129369
Cluster-8921.88733	Cluster-8921.76049	-0.974591	0.000960198	0.0129382
Cluster-8921.87643	Cluster-8921.32579	0.974569	0.000961873	0.0129196
Cluster-8921.63135	Cluster-8921.104070	-0.974567	0.000962053	0.0128812
Cluster-8921.50983	Cluster-8921.47148	0.974548	0.00096348	0.0128596
Cluster-8921.60469	Cluster-8921.57095	-0.974408	0.00097406	0.0129599
Cluster-8921.81164	Cluster-8921.60469	0.974332	0.000979852	0.0129961
Cluster-8921.66608	Cluster-8921.3208	-0.974293	0.000982752	0.0129938
Cluster-8921.48480	Cluster-8921.48324	0.974269	0.000984629	0.0129781
Cluster-8921.57682	Cluster-8921.37002	0.97411	0.000996791	0.0130976
IPA	Cluster-8921.39441	0.974047	0.00100163	0.0131205
Cluster-8921.76406	Cluster-8921.59122	-0.973989	0.00100604	0.0131375
MEJA	Cluster-8921.53684	-0.973971	0.00100742	0.013115
Cluster-8921.57758	Cluster-8921.48324	-0.973956	0.00100863	0.0130906
IAA	Cluster-8921.69332	-0.973923	0.00101115	0.0130831
Cluster-8921.53834	5DS	-0.973915	0.00101177	0.0130512
Cluster-8921.82816	Cluster-8921.53089	0.97387	0.00101527	0.0130565
SA	Cluster-8921.67167	0.973855	0.00101639	0.0130313
IAA	Cluster-8921.75790	-0.973853	0.00101659	0.0129945
Cluster-8921.69332	Cluster-8921.44882	0.973787	0.00102168	0.0130203
Cluster-8921.52346	Cluster-8921.38353	-0.973711	0.00102761	0.0130565
Cluster-8921.58118	Cluster-8921.48039	0.973693	0.00102899	0.013035
Cluster-8921.76406	Cluster-8921.32579	0.973665	0.00103113	0.0130231
Cluster-8921.86409	Cluster-8921.63135	0.973608	0.00103564	0.013041
Cluster-8921.57095	Cluster-8921.19182	0.973583	0.0010376	0.013027
SA	Cluster-8921.57682	0.973508	0.00104346	0.0130618
Cluster-8921.67167	Cluster-8921.60469	0.973403	0.00105168	0.0131259
Cluster-8921.70846	Cluster-8921.69332	0.973396	0.00105227	0.0130945
IAA	Cluster-8921.63135	-0.973261	0.00106287	0.0131877
Cluster-8921.86856	Cluster-8921.50518	-0.973229	0.00106542	0.0131807
Cluster-8921.75790	Cluster-8921.48039	0.972893	0.00109226	0.0134733
Cluster-8921.78302	Cluster-8921.65646	-0.972827	0.00109749	0.0134985
Cluster-8921.60469	Cluster-8921.19182	-0.972779	0.00110137	0.013507
Cluster-8921.86409	Cluster-8921.82815	0.972713	0.00110667	0.0135328
Cluster-8921.52329	Cluster-8921.32579	0.972675	0.00110976	0.0135314
SA	Cluster-8921.39441	0.972661	0.00111093	0.0135068
Cluster-8921.48039	Cluster-8921.37002	0.972532	0.00112136	0.0135945
Cluster-8921.59122	Cluster-8921.37002	-0.972494	0.00112444	0.0135929
Cluster-8921.53005	Cluster-8921.52262	0.972465	0.00112679	0.0135824
Cluster-8921.70846	Cluster-8921.39441	0.97238	0.00113379	0.013628
Cluster-8921.86728	Cluster-8921.75790	-0.972355	0.00113584	0.013614
Cluster-8921.57682	Cluster-8921.53005	0.972054	0.00116058	0.0138713
Cluster-8921.61766	Cluster-8921.26400	0.972024	0.00116304	0.0138614
Cluster-8921.89074	Cluster-8921.54876	-0.97201	0.00116419	0.0138363
Cluster-8921.87643	Cluster-8921.80561	-0.971967	0.00116779	0.0138402
Cluster-8921.69647	Cluster-8921.62359	-0.971909	0.00117254	0.0138576
Cluster-8921.82815	Cluster-8921.19182	-0.971871	0.00117571	0.0138563
Cluster-8921.60334	Cluster-8921.25905	0.971851	0.00117742	0.0138379
Cluster-8921.63700	ABA	0.971771	0.00118403	0.0138771
Cluster-8921.86856	Cluster-8921.51787	0.971711	0.00118911	0.0138981
SA	Cluster-8921.69647	0.971695	0.00119043	0.0138753
Cluster-8921.76049	Cluster-8921.59122	-0.971661	0.00119329	0.0138704
SA	Cluster-8921.67736	-0.971644	0.0011947	0.0138487
Cluster-8921.52262	Cluster-8921.44882	0.971621	0.00119665	0.0138334
Cluster-8921.67167	Cluster-8921.17746	0.971587	0.00119945	0.0138279
Cluster-8921.69647	Cluster-8921.44882	0.971571	0.00120083	0.0138063
IAA	Cluster-8921.67167	-0.971562	0.00120162	0.0137779
Cluster-8921.57682	Cluster-8921.44882	0.971537	0.00120368	0.0137643
IP	Cluster-8921.76049	-0.97145	0.00121104	0.0138111
Cluster-8921.50405	Cluster-8921.3740	0.971413	0.00121412	0.013809
Cluster-8921.63135	Cluster-8921.37002	0.971401	0.0012152	0.0137842
Cluster-8921.42397	Cluster-13514.0	0.971396	0.00121557	0.0137515
Cluster-8921.67167	Cluster-8921.44882	0.971354	0.0012191	0.0137546
ZEATIN	IAA	0.971284	0.00122507	0.0137853
Cluster-8921.71299	Cluster-8921.55723	0.971223	0.00123029	0.0138073
Cluster-8921.87643	Cluster-8921.73866	0.971095	0.00124114	0.0138922
SA	Cluster-8921.51787	0.971081	0.00124234	0.013869
Cluster-8921.76406	Cluster-8921.63700	0.970976	0.00125132	0.0139325
Cluster-8921.86409	Cluster-8921.42031	0.970929	0.00125541	0.0139413
Cluster-8921.87643	Cluster-8921.27440	0.970902	0.00125769	0.0139301
Cluster-8921.86728	Cluster-8921.69647	-0.970854	0.00126183	0.0139394
Cluster-8921.87166	Cluster-8921.42397	0.970799	0.0012666	0.0139557
Cluster-8921.87643	Cluster-8921.51660	0.970779	0.00126836	0.0139388
JA	5DS	-0.970659	0.00127869	0.0140159
Cluster-8921.78302	Cluster-8921.69332	-0.970636	0.00128075	0.0140022
Cluster-8921.61766	Cluster-8921.53089	0.970539	0.00128913	0.0140575
Cluster-8921.76049	Cluster-8921.67736	-0.970486	0.00129379	0.014072
Cluster-8921.51044	Cluster-8921.39441	-0.970399	0.00130132	0.0141177
Cluster-8921.86409	Cluster-8921.82816	0.970351	0.00130559	0.0141278
Cluster-8921.63362	Cluster-8921.43512	-0.970327	0.00130766	0.014114
Cluster-8921.54876	5DS	0.970321	0.00130817	0.0140836
Cluster-8921.82815	Cluster-8921.57094	-0.970259	0.0013136	0.0141062
SA	Cluster-8921.51044	-0.970202	0.00131867	0.0141247
Cluster-8921.75790	Cluster-8921.19182	-0.970189	0.0013198	0.0141012
ZEATIN	Cluster-8921.51044	0.970165	0.00132196	0.0140887
Cluster-8921.61766	Cluster-8921.32229	-0.970127	0.00132525	0.0140883
Cluster-8921.65646	Cluster-8921.52329	0.97012	0.00132591	0.0140599
Cluster-8921.88733	Cluster-8921.59122	0.970051	0.00133194	0.0140886
Cluster-8921.87643	Cluster-8921.63135	0.970021	0.00133466	0.0140821
Cluster-8921.82815	Cluster-8921.65646	0.96997	0.00133916	0.0140945
Cluster-8921.53834	Cluster-8921.19182	-0.969958	0.00134027	0.0140711
JA	IAA	-0.969946	0.00134131	0.0140472
Cluster-8921.69332	Cluster-8921.63135	0.969888	0.00134645	0.0140662
Cluster-8921.70846	Cluster-8921.64422	0.969846	0.00135017	0.0140703
Cluster-8921.88733	Cluster-8921.63700	-0.969832	0.00135142	0.0140488
Cluster-8921.64422	Cluster-8921.44882	0.96983	0.00135164	0.0140166
Cluster-8921.78302	Cluster-8921.58118	-0.969779	0.00135617	0.0140292
Cluster-8921.44336	Cluster-8921.42397	0.96975	0.00135873	0.0140215
Cluster-8921.78302	Cluster-8921.37081	0.969676	0.00136534	0.0140554
Cluster-8921.42031	Cluster-8921.37002	0.969609	0.00137136	0.014083
Cluster-8921.53684	Cluster-8921.32229	-0.969536	0.00137799	0.0141168
Cluster-8921.75790	Cluster-8921.62359	-0.969451	0.00138562	0.0141608
Cluster-8921.75790	Cluster-8921.55723	0.969367	0.00139324	0.0142043
Cluster-8921.51044	Cluster-8921.104731	0.969357	0.00139414	0.0141793
Cluster-8921.86856	Cluster-8921.69647	0.969315	0.00139789	0.0141834
Cluster-8921.53834	Cluster-8921.51787	0.969262	0.00140276	0.0141987
Cluster-8921.64422	ABA	0.969237	0.00140502	0.0141877
Cluster-8921.57094	Cluster-8921.53684	-0.969154	0.00141253	0.0142296
Cluster-8921.76049	Cluster-8921.57559	0.969142	0.00141359	0.0142064
Cluster-8921.52262	ABA	0.969128	0.0014149	0.0141859
Cluster-8921.87643	Cluster-8921.37081	-0.969089	0.00141851	0.0141884
MEJA	Cluster-8921.67167	-0.969065	0.00142066	0.0141764
MEJA	Cluster-8921.51787	-0.968948	0.00143134	0.0142494
Cluster-8921.87643	Cluster-8921.104070	-0.968938	0.00143233	0.0142258
Cluster-8921.87643	Cluster-8921.44882	0.968903	0.00143551	0.0142239
Cluster-8921.52262	Cluster-8921.51660	0.968862	0.00143925	0.0142277
Cluster-8921.42397	Cluster-8921.24392	0.968831	0.00144208	0.0142225
Cluster-8921.51044	Cluster-8921.104070	0.968794	0.00144555	0.0142236
Cluster-8921.75963	Cluster-8921.60469	0.968784	0.00144648	0.0141996
Cluster-8921.70846	Cluster-8921.63135	0.968751	0.00144952	0.0141965
Cluster-8921.87643	Cluster-8921.104731	-0.968713	0.00145299	0.0141977
Cluster-8921.53005	Cluster-8921.37002	0.968709	0.00145336	0.0141685
Cluster-8921.75790	Cluster-8921.51044	-0.968665	0.00145743	0.0141756
Cluster-8921.51044	Cluster-8921.27440	-0.968651	0.00145869	0.0141554
Cluster-8921.57682	Cluster-8921.104731	-0.968632	0.00146054	0.0141408
MEJA	Cluster-8921.17746	-0.968625	0.00146115	0.0141144
Cluster-8921.63700	Cluster-8921.51347	0.968577	0.00146558	0.014125
Cluster-8921.86728	Cluster-8921.71299	-0.968573	0.001466	0.0140969
IAA	Cluster-8921.87643	-0.968566	0.00146658	0.0140705
Cluster-8921.67167	Cluster-8921.65646	0.968527	0.00147025	0.0140738
Cluster-8921.73866	Cluster-8921.52262	0.968506	0.00147219	0.0140606
Cluster-8921.75963	Cluster-8921.61766	0.968505	0.00147226	0.0140295
IAA	Cluster-8921.17746	-0.968483	0.00147429	0.0140174
JA	Cluster-8921.75790	0.968438	0.00147849	0.0140257
Cluster-8921.76049	Cluster-8921.52262	0.968367	0.0014851	0.0140569
SA	Cluster-8921.52262	0.968336	0.00148807	0.0140536
Cluster-8921.73866	Cluster-8921.51044	-0.968276	0.00149367	0.0140751
Cluster-8921.51660	Cluster-8921.51044	-0.968264	0.00149474	0.0140539
Cluster-8921.52262	Cluster-8921.104731	-0.968254	0.00149568	0.0140316
Cluster-8921.57682	Cluster-8921.51660	0.96824	0.00149703	0.0140131
Cluster-8921.75269	5DS	0.968147	0.00150576	0.0140637
IP	Cluster-8921.42031	-0.968093	0.00151087	0.0140804
Cluster-8921.64422	Cluster-8921.54748	0.968073	0.00151275	0.0140669
Cluster-8921.57094	Cluster-8921.44336	-0.968055	0.00151447	0.014052
Cluster-8921.71299	Cluster-8921.51787	0.968049	0.00151503	0.0140264
Cluster-8921.82815	Cluster-8921.37002	0.968045	0.00151535	0.0139988
Cluster-8921.88733	ABA	-0.968003	0.0015193	0.0140047
Cluster-8921.19182	Cluster-8921.104731	0.967964	0.00152299	0.0140082
Cluster-8921.52262	Cluster-8921.104070	-0.967858	0.00153308	0.0140705
Cluster-8921.73866	Cluster-8921.57682	0.967826	0.0015361	0.0140676
Cluster-8921.52262	Cluster-8921.27440	0.967778	0.00154069	0.0140791
Cluster-8921.70680	Cluster-8921.36662	0.967738	0.00154444	0.014083
IPA	Cluster-8921.69647	0.967669	0.00155103	0.0141127
IPA	5DS	-0.967605	0.00155714	0.0141379
Cluster-8921.81164	Cluster-8921.24392	0.967561	0.00156141	0.0141463
Cluster-8921.80561	Cluster-8921.76406	-0.967387	0.00157808	0.0142668
Cluster-8921.69332	Cluster-8921.57094	-0.967381	0.00157861	0.0142411
Cluster-8921.63135	Cluster-8921.60469	0.96738	0.00157872	0.0142118
Cluster-8921.80561	Cluster-8921.32579	-0.967365	0.00158022	0.0141952
Cluster-8921.85010	Cluster-8921.73356	-0.967341	0.00158247	0.0141852
Cluster-8921.63135	Cluster-8921.52262	0.967304	0.00158609	0.0141876
IAA	Cluster-8921.51787	-0.967293	0.00158717	0.0141673
IAA	Cluster-8921.86728	0.967198	0.00159631	0.0142189
Cluster-8921.44882	Cluster-8921.19182	-0.967197	0.00159639	0.0141897
Cluster-8921.52060	Cluster-8921.3740	0.967143	0.00160167	0.0142068
Cluster-8921.52329	Cluster-8921.48480	0.967109	0.00160492	0.0142059
Cluster-8921.70680	Cluster-8921.66780	0.967095	0.00160626	0.0141881
IAA	Cluster-8921.24805	-0.967059	0.00160979	0.0141897
IPA	Cluster-8921.51044	-0.967027	0.00161293	0.0141877
Cluster-8921.57682	Cluster-8921.104070	-0.967024	0.00161319	0.0141606
Cluster-8921.63135	Cluster-8921.39441	0.967007	0.00161483	0.0141457
Cluster-8921.57682	Cluster-8921.27440	0.966999	0.00161567	0.0141238
Cluster-8921.87643	Cluster-8921.70846	0.96699	0.00161649	0.0141018
Cluster-8921.87643	Cluster-8921.82815	0.966975	0.00161793	0.0140854
Cluster-8921.48039	Cluster-8921.42031	0.966969	0.00161857	0.0140619
Cluster-8921.76406	Cluster-8921.52264	0.966907	0.00162456	0.014085
IPA	Cluster-8921.52262	0.966856	0.00162954	0.0140993
SA	Cluster-8921.86728	-0.966855	0.00162971	0.0140721
Cluster-8921.87643	Cluster-8921.86409	0.966809	0.0016342	0.0140821
JA	Cluster-8921.67167	0.966735	0.00164139	0.0141153
Cluster-8921.76049	Cluster-8921.64422	0.96669	0.00164587	0.0141251
Cluster-8921.48039	Cluster-8921.44882	0.966579	0.00165682	0.0141903
SA	Cluster-8921.48039	0.966561	0.00165851	0.0141761
Cluster-8921.58118	Cluster-8921.53684	0.96653	0.00166159	0.0141738
Cluster-8921.75790	Cluster-8921.39441	0.966515	0.00166305	0.0141577
Cluster-8921.51660	Cluster-8921.19182	-0.966465	0.00166804	0.0141717
Cluster-8921.57682	Cluster-8921.19182	-0.966439	0.00167064	0.0141653
Cluster-8921.86728	Cluster-8921.53005	-0.96639	0.00167549	0.014178
Cluster-8921.86409	Cluster-8921.57682	0.966389	0.00167554	0.0141501
Cluster-8921.57094	Cluster-8921.51787	-0.966373	0.00167712	0.0141352
Cluster-8921.51044	Cluster-8921.44882	-0.966354	0.00167904	0.0141233
Cluster-8921.73866	Cluster-8921.19182	-0.966312	0.00168323	0.0141305
SA	5DS	-0.966307	0.00168368	0.0141062
Cluster-8921.86409	Cluster-8921.48039	0.966272	0.00168714	0.0141073
Cluster-8921.82816	Cluster-8921.53684	0.966213	0.00169305	0.0141287
Cluster-8921.87643	ABA	0.966176	0.00169674	0.0141317
Cluster-8921.86409	Cluster-8921.37081	-0.966111	0.00170324	0.0141579
Cluster-8921.70680	Cluster-8921.48324	0.966041	0.00171022	0.0141881
Cluster-8921.57095	Cluster-8921.24392	-0.966021	0.00171223	0.014177
Cluster-8921.27440	Cluster-8921.19182	-0.965984	0.00171592	0.0141798
Cluster-8921.19182	Cluster-8921.104070	0.965868	0.00172759	0.0142484
Cluster-8921.51347	Cluster-8921.50983	0.965854	0.00172905	0.0142327
Cluster-8921.82816	Cluster-8921.37002	0.965845	0.00172991	0.0142122
IAA	Cluster-8921.78302	0.965829	0.0017315	0.0141977
Cluster-8921.86409	Cluster-8921.53005	0.965793	0.00173513	0.0141999
Cluster-8921.76406	Cluster-8921.76049	0.965782	0.00173631	0.0141821
Cluster-8921.69647	Cluster-8921.52262	0.965725	0.00174204	0.0142015
Cluster-8921.63135	Cluster-8921.53834	0.965711	0.00174348	0.0141859
Cluster-8921.69332	Cluster-8921.25905	0.965682	0.0017464	0.0141824
IP	Cluster-8921.88733	0.965654	0.00174918	0.0141777
IPA	Cluster-8921.63700	0.965621	0.00175259	0.0141782
Cluster-8921.88733	Cluster-8921.75790	-0.965615	0.00175314	0.0141556
Cluster-8921.42397	Cluster-8921.31990	0.965603	0.00175437	0.0141386
Cluster-8921.82815	Cluster-8921.69332	0.965573	0.00175738	0.0141359
Cluster-8921.76049	Cluster-8921.44882	0.965569	0.00175782	0.0141126
Cluster-8921.65646	Cluster-8921.17746	0.965496	0.00176525	0.0141454
MEJA	Cluster-8921.57094	0.965391	0.00177595	0.0142042
Cluster-8921.58118	Cluster-8921.37081	-0.965375	0.00177754	0.0141901
Cluster-8921.82815	Cluster-8921.80561	-0.965235	0.00179191	0.0142779
Cluster-8921.69647	Cluster-8921.104731	-0.965222	0.00179326	0.0142618
IPA	Cluster-8921.64422	0.965211	0.00179436	0.0142438
Cluster-8921.71299	Cluster-8921.48039	0.965188	0.00179669	0.0142355
IPA	Cluster-8921.69332	0.965182	0.00179731	0.0142139
Cluster-8921.63362	Cluster-8921.57684	0.965177	0.0017978	0.0141912
Cluster-8921.67167	Cluster-8921.58118	0.965141	0.00180155	0.0141943
Cluster-8921.94159	Cluster-8921.25905	-0.96514	0.00180169	0.0141691
IAA	Cluster-8921.52262	-0.965057	0.00181024	0.0142099
Cluster-8921.61766	Cluster-8921.58118	0.965026	0.00181337	0.0142081
Cluster-8921.57559	Cluster-8921.42031	0.965025	0.00181346	0.0141825
IAA	Cluster-8921.57682	-0.964918	0.00182451	0.0142426
Cluster-8921.88733	Cluster-8921.86409	-0.964859	0.00183066	0.0142643
Cluster-8921.82815	Cluster-8921.57682	0.964795	0.00183732	0.0142899
Cluster-8921.78519	Cluster-8921.42397	0.964693	0.00184782	0.0143452
Cluster-8921.51347	Cluster-8921.39441	0.964662	0.00185112	0.0143445
Cluster-8921.80561	Cluster-8921.57559	-0.964617	0.00185578	0.0143543
Cluster-8921.69647	Cluster-8921.51660	0.964599	0.00185761	0.0143423
Cluster-8921.86856	Cluster-8921.75963	0.964505	0.00186753	0.0143926
Cluster-8921.71299	Cluster-8921.62359	-0.964503	0.00186765	0.0143673
Cluster-8921.69647	5DS	-0.964411	0.00187731	0.0144154
Cluster-8921.86409	Cluster-8921.51347	0.964362	0.00188252	0.0144292
Cluster-8921.82816	Cluster-8921.80561	-0.964331	0.00188577	0.014428
Cluster-8921.69647	Cluster-8921.104070	-0.964249	0.0018944	0.0144679
Cluster-8921.59122	Cluster-8921.52264	-0.964223	0.00189714	0.0144627
Cluster-8921.67167	Cluster-8921.19182	-0.96415	0.00190482	0.0144951
SA	Cluster-8921.64422	0.96406	0.00191428	0.014541
IPA	Cluster-8921.67167	0.964012	0.00191939	0.0145537
Cluster-8921.69647	Cluster-8921.66780	0.963922	0.0019289	0.0145996
Cluster-8921.82816	Cluster-8921.32229	-0.963888	0.00193252	0.0146009
Cluster-8921.60469	Cluster-8921.51787	0.963885	0.0019329	0.0145777
Cluster-8921.57095	Cluster-8921.51787	-0.963868	0.00193474	0.0145656
Cluster-8921.70846	Cluster-8921.69647	0.963854	0.0019362	0.0145508
Cluster-8921.76049	Cluster-8921.42031	0.963838	0.0019379	0.0145377
Cluster-8921.52264	Cluster-8921.52262	0.963815	0.00194039	0.0145306
Cluster-8921.80501	Cluster-8921.52346	-0.963801	0.00194183	0.0145157
Cluster-8921.86409	Cluster-8921.52262	0.96371	0.00195154	0.0145626
Cluster-8921.73866	Cluster-8921.69647	0.963702	0.00195243	0.0145435
Cluster-8921.67736	Cluster-8921.51347	-0.963685	0.00195427	0.0145317
Cluster-8921.69332	Cluster-8921.48039	0.963675	0.0019553	0.0145138
Cluster-8921.57094	Cluster-8921.25905	-0.963656	0.00195734	0.0145035
Cluster-8921.51787	Cluster-8921.104731	-0.963636	0.00195943	0.0144936
Cluster-8921.57682	Cluster-8921.39441	0.963557	0.00196795	0.0145313
Cluster-8921.60469	Cluster-8921.55488	0.963555	0.00196812	0.0145072
Cluster-8921.80561	Cluster-8921.59122	0.96354	0.00196973	0.0144938
Cluster-8921.94159	Cluster-8921.54218	-0.963488	0.00197532	0.0145096
Cluster-8921.62359	Cluster-8921.54748	-0.96347	0.00197724	0.0144986
Cluster-8921.61766	Cluster-8921.57095	-0.963455	0.00197896	0.0144861
Cluster-8921.53684	Cluster-8921.37081	-0.963439	0.00198059	0.014473
Cluster-8921.88733	Cluster-8921.57758	0.96331	0.00199457	0.01455
Cluster-8921.86409	Cluster-8921.39441	0.963258	0.00200016	0.0145657
IAA	Cluster-8921.55488	-0.963244	0.00200163	0.0145514
Cluster-8921.67736	Cluster-8921.57682	-0.963207	0.00200564	0.0145555
IAA	Cluster-8921.67736	0.963119	0.00201522	0.0146
Cluster-8921.86728	Cluster-8921.63135	-0.963034	0.00202443	0.0146416
Cluster-8921.81164	Cluster-8921.69332	0.96302	0.00202599	0.0146279
SA	Cluster-8921.87643	0.962828	0.00204691	0.0147538
Cluster-8921.70846	Cluster-8921.62359	-0.962799	0.00205009	0.0147516
JA	Cluster-8921.69332	0.962774	0.00205282	0.0147461
Cluster-8921.76049	Cluster-8921.37081	-0.962742	0.00205637	0.0147466
Cluster-8921.88733	Cluster-8921.57682	-0.962633	0.00206835	0.0148074
Cluster-8921.51660	Cluster-8921.48039	0.962532	0.00207946	0.0148618
Cluster-8921.62359	Cluster-8921.27053	0.962524	0.00208032	0.0148429
Cluster-8921.88733	Cluster-8921.52329	-0.962447	0.00208886	0.0148787
Cluster-8921.57094	Cluster-8921.48039	-0.962429	0.00209085	0.0148679
Cluster-8921.67167	Cluster-8921.60334	0.962426	0.00209115	0.0148451
Cluster-8921.67736	Cluster-8921.63135	-0.962424	0.00209139	0.0148219
Cluster-8921.69647	ABA	0.962416	0.0020923	0.0148035
Cluster-8921.69647	Cluster-8921.27440	0.96236	0.0020985	0.0148227
Cluster-8921.80561	Cluster-8921.52329	-0.962352	0.00209939	0.0148042
SA	Cluster-8921.58118	0.962333	0.00210144	0.014794
Cluster-8921.75790	5DS	-0.962282	0.00210713	0.0148094
Cluster-8921.39441	Cluster-8921.32579	0.962265	0.00210905	0.0147983
Cluster-8921.63135	Cluster-8921.57094	-0.962259	0.00210968	0.0147782
Cluster-8921.86856	Cluster-8921.57682	0.962214	0.00211475	0.0147893
Cluster-8921.63700	Cluster-8921.51660	0.962184	0.00211802	0.0147877
Cluster-8921.73866	Cluster-8921.48039	0.962178	0.00211865	0.0147677
Cluster-8921.73866	Cluster-8921.63700	0.962172	0.00211941	0.0147487
Cluster-8921.57094	Cluster-8921.37081	0.962114	0.00212584	0.0147692
Cluster-8921.63700	Cluster-8921.27440	0.962103	0.00212701	0.0147531
Cluster-8921.88733	Cluster-8921.87643	-0.96207	0.00213069	0.0147544
Cluster-8921.86728	Cluster-8921.51787	-0.962065	0.00213135	0.0147349
SA	Cluster-8921.71299	0.962059	0.00213194	0.0147149
Cluster-8921.48480	Cluster-8921.36662	0.962053	0.00213261	0.0146956
Cluster-8921.86856	Cluster-8921.86728	-0.962014	0.00213697	0.0147016
Cluster-8921.48039	Cluster-8921.104731	-0.961999	0.00213862	0.0146891
IPA	Cluster-8921.63135	0.961984	0.00214037	0.0146773
Cluster-8921.63700	Cluster-8921.104070	-0.961976	0.00214123	0.0146595
Cluster-8921.69647	Cluster-8921.19182	-0.961961	0.00214298	0.0146478
IAA	Cluster-8921.58118	-0.961904	0.00214928	0.0146671
Cluster-8921.76049	Cluster-8921.69647	0.961763	0.00216516	0.0147516
Cluster-8921.64422	Cluster-8921.57682	0.961731	0.00216879	0.0147526
Cluster-8921.60469	Cluster-8921.25905	0.961669	0.00217575	0.0147763
ZEATIN	Cluster-8921.86728	0.961641	0.00217893	0.0147741
Cluster-8921.51787	5DS	-0.961631	0.00218002	0.0147579
Cluster-8921.53005	Cluster-8921.50983	0.961621	0.00218118	0.0147422
Cluster-8921.51787	Cluster-8921.104070	-0.961565	0.00218753	0.0147615
Cluster-8921.63700	Cluster-8921.44882	0.961563	0.00218766	0.0147388
Cluster-8921.87643	Cluster-8921.63700	0.961536	0.00219071	0.0147359
IAA	Cluster-8921.19182	0.961529	0.00219159	0.0147185
Cluster-8921.51787	Cluster-8921.27440	0.961509	0.00219387	0.0147104
Cluster-8921.73014	Cluster-8921.50983	0.961469	0.0021984	0.0147175
Cluster-8921.57682	Cluster-8921.51347	0.961408	0.00220529	0.0147403
Cluster-8921.75963	Cluster-8921.42397	0.961375	0.00220897	0.0147416
Cluster-8921.71299	Cluster-8921.63135	0.961345	0.0022124	0.0147412
Cluster-8921.59122	Cluster-8921.51347	-0.961325	0.00221473	0.0147335
Cluster-8921.69647	Cluster-8921.53834	0.961303	0.00221725	0.0147271
Cluster-8921.104731	5DS	0.961293	0.0022183	0.014711
IAA	Cluster-8921.63700	-0.961188	0.00223031	0.0147675
Cluster-8921.87643	Cluster-8921.76049	0.961171	0.00223231	0.0147577
Cluster-8921.104070	5DS	0.961102	0.00224021	0.0147868
Cluster-8921.53005	Cluster-8921.51044	-0.961099	0.00224045	0.0147653
Cluster-8921.52329	ABA	0.961099	0.00224045	0.0147423
Cluster-8921.53834	Cluster-8921.39441	0.961015	0.00225008	0.0147828
Cluster-8921.70846	Cluster-8921.48039	0.96101	0.00225072	0.014764
Cluster-8921.75963	Cluster-8921.53089	0.96098	0.00225418	0.0147639
Cluster-8921.48039	Cluster-8921.27440	0.960959	0.00225654	0.0147564
Cluster-8921.86728	Cluster-8921.104731	0.960959	0.00225659	0.014734
Cluster-8921.67736	Cluster-8921.53834	-0.960929	0.00225998	0.0147334
Cluster-8921.86409	Cluster-8921.57559	0.960911	0.00226205	0.0147242
Cluster-8921.73866	Cluster-8921.51787	0.960895	0.00226387	0.0147134
Cluster-8921.63700	Cluster-8921.104731	-0.960872	0.0022665	0.0147079
Cluster-8921.44882	5DS	-0.960786	0.00227642	0.0147496
Cluster-8921.51787	Cluster-8921.51660	0.960757	0.00227976	0.0147487
Cluster-8921.67167	Cluster-8921.63135	0.960679	0.00228886	0.014785
SA	Cluster-8921.76049	0.960651	0.00229209	0.0147833
Cluster-8921.82815	Cluster-8921.67167	0.960555	0.00230313	0.0148319
IPA	Cluster-8921.57682	0.960435	0.0023171	0.0148992
Cluster-8921.73356	Cluster-8921.59948	-0.960395	0.00232178	0.0149066
Cluster-8921.64422	Cluster-8921.51660	0.960324	0.00233004	0.014937
Cluster-8921.59122	Cluster-8921.42031	-0.960321	0.00233039	0.0149166
Cluster-8921.76049	Cluster-8921.39441	0.960285	0.00233458	0.0149209
Cluster-8921.48039	Cluster-8921.104070	-0.960216	0.00234265	0.0149498
Cluster-8921.75963	Cluster-8921.48039	0.96015	0.00235041	0.0149768
Cluster-8921.76049	Cluster-8921.70846	0.960105	0.00235568	0.0149878
Cluster-8921.70846	Cluster-8921.19182	-0.960034	0.00236399	0.0150181
Cluster-8921.82816	Cluster-8921.63135	0.960033	0.00236411	0.0149963
Cluster-8921.86856	Cluster-8921.81164	0.959843	0.00238646	0.0151154
Cluster-8921.63135	Cluster-8921.51787	0.959704	0.00240289	0.0151968
Cluster-8921.64422	Cluster-8921.104731	-0.959606	0.00241451	0.0152475
ZEATIN	Cluster-8921.55488	-0.959604	0.00241476	0.0152263
Cluster-8921.82815	Cluster-8921.75963	0.959577	0.00241803	0.0152242
Cluster-8921.76406	Cluster-8921.63135	0.959492	0.00242811	0.015265
Cluster-8921.70846	5DS	-0.959451	0.00243296	0.0152728
MEJA	Cluster-8921.26400	-0.959431	0.00243533	0.015265
IPA	Cluster-8921.87643	0.959391	0.00244017	0.0152727
Cluster-8921.86728	Cluster-8921.61766	-0.959391	0.00244017	0.0152502
Cluster-8921.70846	Cluster-8921.52262	0.959362	0.00244364	0.0152493
Cluster-8921.76049	Cluster-8921.51660	0.959325	0.00244798	0.0152539
Cluster-8921.57095	Cluster-8921.53089	-0.959285	0.00245282	0.0152616
Cluster-8921.64422	Cluster-8921.104070	-0.959279	0.0024535	0.0152434
Cluster-8921.71299	5DS	-0.959279	0.00245358	0.0152216
Cluster-8921.82815	Cluster-8921.78302	-0.959267	0.002455	0.015208
Cluster-8921.51660	5DS	-0.95925	0.00245698	0.0151981
Cluster-8921.86728	Cluster-8921.104070	0.959245	0.00245762	0.0151798
Cluster-8921.73866	Cluster-8921.64422	0.959241	0.00245813	0.0151609
Cluster-8921.75269	Cluster-8921.50518	0.95922	0.00246055	0.0151537
Cluster-8921.51347	Cluster-8921.51044	-0.959206	0.00246229	0.0151423
Cluster-8921.88733	Cluster-8921.48324	-0.959204	0.00246253	0.0151219
Cluster-8921.50518	Cluster-8921.42397	-0.959177	0.00246571	0.0151194
Cluster-8921.57094	Cluster-8921.53089	-0.959168	0.00246682	0.0151044
IP	Cluster-8921.51347	-0.959161	0.00246771	0.0150879
Cluster-8921.60469	Cluster-8921.48039	0.959088	0.00247644	0.0151195
Cluster-8921.86728	Cluster-8921.51660	-0.95901	0.00248584	0.015155
Cluster-8921.86728	Cluster-8921.44882	-0.95899	0.00248828	0.0151481
Cluster-8921.64422	Cluster-8921.48039	0.958979	0.00248962	0.0151344
Cluster-8921.87643	Cluster-8921.52262	0.958954	0.00249255	0.0151306
Cluster-8921.86728	Cluster-8921.27440	-0.958854	0.00250464	0.0151821
Cluster-8921.86728	Cluster-8921.73866	-0.958812	0.00250979	0.0151916
Cluster-8921.73866	5DS	-0.958794	0.00251196	0.015183
Cluster-8921.76049	Cluster-8921.73866	0.958761	0.00251594	0.0151854
Cluster-8921.27440	5DS	-0.958715	0.00252152	0.0151974
MEJA	Cluster-8921.81164	-0.958682	0.00252544	0.0151993
Cluster-8921.86856	Cluster-8921.58118	0.958647	0.00252979	0.0152039
Cluster-8921.63700	Cluster-8921.52329	0.95864	0.00253056	0.0151869
Cluster-8921.75963	Cluster-8921.51787	0.958588	0.00253692	0.0152035
MEJA	IAA	0.958462	0.00255229	0.015274
Cluster-8921.67167	Cluster-8921.37081	-0.958329	0.00256847	0.0153491
Cluster-8921.76049	Cluster-8921.19182	-0.958329	0.00256851	0.0153278
Cluster-8921.60258	Cluster-8921.57684	0.958152	0.00259019	0.0154354
Cluster-8921.57758	Cluster-8921.52264	-0.958074	0.00259984	0.015471
Cluster-8921.69647	Cluster-8921.48039	0.958039	0.00260416	0.015475
Cluster-8921.69647	Cluster-8921.63135	0.957982	0.00261123	0.0154952
Cluster-8921.65646	Cluster-8921.32579	0.957946	0.00261558	0.0154993
Cluster-8921.88733	Cluster-8921.66780	-0.957926	0.00261809	0.0154925
Cluster-8921.41248	Cluster-8921.3208	0.957916	0.00261934	0.0154783
SA	Cluster-8921.82815	0.957889	0.00262264	0.0154761
Cluster-8921.87643	Cluster-8921.17746	0.957883	0.00262343	0.0154593
Cluster-8921.76049	Cluster-8921.104731	-0.957865	0.00262559	0.0154505
Cluster-8921.87643	Cluster-8921.67167	0.957842	0.0026285	0.0154461
Cluster-8921.87166	Cluster-8921.57095	-0.957838	0.00262899	0.0154275
ZEATIN	Cluster-8921.24805	-0.957695	0.00264667	0.0155098
Cluster-8921.88733	Cluster-8921.44882	-0.957635	0.00265412	0.0155319
Cluster-8921.51787	Cluster-8921.44882	0.957622	0.00265578	0.0155202
Cluster-8921.67736	Cluster-8921.51044	0.95756	0.0026635	0.0155438
Cluster-8921.87166	Cluster-8921.81164	0.957558	0.00266374	0.0155238
Cluster-8921.70846	Cluster-8921.57682	0.957493	0.00267186	0.0155497
Cluster-8921.86856	Cluster-8921.57095	-0.957429	0.00267984	0.0155747
Cluster-8921.88400	Cluster-8921.54876	0.957413	0.00268187	0.0155652
Cluster-8921.64422	Cluster-8921.27440	0.957276	0.00269902	0.0156433
Cluster-8921.76406	Cluster-8921.57682	0.957182	0.00271076	0.0156898
Cluster-8921.76049	Cluster-8921.27440	0.957092	0.00272214	0.0157341
IP	Cluster-8921.52264	-0.957069	0.002725	0.0157292
Cluster-8921.64422	Cluster-8921.53834	0.957016	0.00273179	0.0157469
Cluster-8921.94465	Cluster-8921.63362	-0.956836	0.0027545	0.0158562
Cluster-8921.82815	Cluster-8921.44882	0.956818	0.00275681	0.0158479
Cluster-8921.62359	Cluster-8921.44882	-0.956743	0.00276627	0.0158807
Cluster-8921.78302	Cluster-8921.57094	0.956662	0.00277662	0.0159185
Cluster-8921.63135	ABA	0.956651	0.002778	0.0159049
Cluster-8921.76049	Cluster-8921.104070	-0.95662	0.00278193	0.0159059
Cluster-8921.53684	Cluster-8921.24805	0.956552	0.00279054	0.0159336
Cluster-8921.71299	Cluster-8921.44882	0.956514	0.00279541	0.0159399
Cluster-8921.52329	Cluster-8921.48324	0.956412	0.00280847	0.0159928
MEJA	Cluster-8921.25905	-0.956404	0.00280948	0.015977
Cluster-8921.75790	Cluster-8921.69332	0.95639	0.00281123	0.0159655
Cluster-8921.65646	Cluster-8921.60469	0.956382	0.0028123	0.0159502
Cluster-8921.86409	Cluster-8921.67736	-0.956353	0.00281606	0.0159501
Cluster-8921.63135	Cluster-8921.42031	0.956285	0.0028247	0.0159777
Cluster-8921.53834	Cluster-8921.51044	-0.956242	0.00283029	0.0159879
Cluster-8921.51044	ABA	-0.956235	0.00283118	0.0159716
Cluster-8921.82815	Cluster-8921.73866	0.956079	0.00285123	0.0160633
Cluster-8921.57095	Cluster-8921.42397	-0.956042	0.00285603	0.016069
Cluster-8921.67736	Cluster-8921.64422	-0.956037	0.0028566	0.0160508
Cluster-8921.82815	Cluster-8921.51660	0.956035	0.0028569	0.0160312
Cluster-8921.88733	Cluster-8921.57559	-0.956012	0.0028598	0.0160262
Cluster-8921.58118	Cluster-8921.104731	-0.95601	0.0028601	0.0160068
JA	Cluster-8921.67736	-0.955988	0.00286299	0.0160017
Cluster-8921.58118	Cluster-8921.57682	0.955968	0.00286552	0.0159947
Cluster-8921.75790	Cluster-8921.51787	0.95596	0.00286656	0.0159795
Cluster-8921.76049	Cluster-8921.71299	0.955942	0.00286884	0.0159711
Cluster-8921.69332	Cluster-8921.17746	0.955921	0.00287161	0.0159656
Cluster-8921.75963	Cluster-8921.63135	0.955746	0.00289431	0.0160706
Cluster-8921.65646	Cluster-8921.63135	0.95556	0.00291852	0.0161838
Cluster-8921.67736	Cluster-8921.48324	-0.955465	0.0029309	0.0162312
Cluster-8921.82815	Cluster-8921.27440	0.955378	0.00294228	0.0162729
Cluster-8921.82815	Cluster-8921.104731	-0.955356	0.00294512	0.0162674
Cluster-8921.69332	Cluster-8921.37081	-0.955236	0.00296088	0.0163331
Cluster-8921.76049	ABA	0.955117	0.00297655	0.0163982
Cluster-8921.78302	Cluster-8921.63135	-0.955074	0.00298213	0.0164075
Cluster-8921.58118	Cluster-8921.53834	0.95505	0.00298533	0.0164038
Cluster-8921.75790	Cluster-8921.66780	0.954996	0.00299245	0.0164216
Cluster-8921.61766	Cluster-8921.57094	-0.95499	0.00299326	0.0164048
Cluster-8921.69647	Cluster-8921.51044	-0.954954	0.00299808	0.0164099
Cluster-8921.75963	Cluster-8921.24392	0.954926	0.00300175	0.0164088
Cluster-8921.67167	Cluster-8921.24805	0.954903	0.00300471	0.0164038
Cluster-8921.62359	5DS	0.954865	0.00300971	0.0164099
Cluster-8921.58118	Cluster-8921.27440	0.954847	0.00301221	0.0164024
Cluster-8921.57682	ABA	0.954845	0.00301247	0.0163827
Cluster-8921.57682	Cluster-8921.53834	0.954838	0.00301338	0.0163666
Cluster-8921.76406	Cluster-8921.53005	0.954797	0.0030188	0.0163751
SA	Cluster-8921.63700	0.954752	0.00302474	0.0163862
Cluster-8921.87643	Cluster-8921.78302	-0.954748	0.00302529	0.0163683
Cluster-8921.88733	Cluster-8921.64422	-0.954737	0.00302677	0.0163554
ZEATIN	Cluster-8921.51787	-0.954707	0.00303078	0.0163562
Cluster-8921.82816	Cluster-8921.60469	0.954701	0.00303159	0.0163397
Cluster-8921.86728	Cluster-8921.19182	0.954689	0.00303313	0.0163272
Cluster-8921.58118	Cluster-8921.55488	0.954619	0.00304239	0.0163562
Cluster-8921.73866	Cluster-8921.58118	0.954526	0.00305485	0.0164024
Cluster-8921.67167	Cluster-8921.51787	0.954401	0.00307146	0.0164706
Cluster-8921.70846	Cluster-8921.52329	0.954388	0.00307326	0.0164594
Cluster-8921.87643	Cluster-8921.48039	0.954263	0.00308996	0.016528
Cluster-8921.58118	Cluster-8921.51660	0.954238	0.00309336	0.0165253
Cluster-8921.75269	Cluster-8921.72552	-0.95422	0.00309574	0.0165171
IPA	Cluster-8921.19182	-0.954195	0.00309906	0.016514
Cluster-8921.58118	Cluster-8921.25905	0.95402	0.00312269	0.016619
Cluster-8921.70846	Cluster-8921.63700	0.953998	0.00312563	0.0166138
Cluster-8921.59948	Cluster-8921.48480	0.953974	0.00312882	0.0166098
IPA	Cluster-8921.86728	-0.953971	0.00312926	0.0165914
MEJA	Cluster-8921.19182	0.953876	0.00314201	0.0166381
Cluster-8921.62359	ABA	-0.953867	0.00314326	0.0166239
Cluster-8921.67167	ABA	0.953839	0.00314703	0.0166231
Cluster-8921.64422	5DS	-0.95383	0.00314836	0.0166093
Cluster-8921.57095	Cluster-13514.0	-0.95364	0.00317405	0.0167241
Cluster-8921.88733	Cluster-8921.70846	-0.953633	0.003175	0.0167083
Cluster-8921.82815	Cluster-8921.104070	-0.953523	0.00319001	0.0167664
Cluster-8921.58118	Cluster-8921.104070	-0.953498	0.00319335	0.0167631
Cluster-8921.72552	Cluster-8921.25905	0.953429	0.00320277	0.0167917
Cluster-8921.71299	Cluster-8921.50518	-0.953415	0.00320463	0.0167807
Cluster-8921.87643	Cluster-8921.53834	0.95341	0.0032054	0.016764
Cluster-8921.27440	Cluster-8921.17746	0.953364	0.00321163	0.0167758
Cluster-8921.75963	Cluster-8921.32229	-0.953235	0.00322935	0.0168476
Cluster-8921.72552	Cluster-8921.51787	0.953169	0.00323832	0.0168736
Cluster-8921.53834	Cluster-8921.48039	0.953155	0.00324032	0.0168632
Cluster-8921.82815	Cluster-8921.75790	0.953095	0.00324846	0.0168848
Cluster-8921.75790	Cluster-8921.63700	0.952984	0.00326374	0.0169434
Cluster-8921.86856	Cluster-8921.75790	0.952914	0.00327343	0.0169729
Cluster-8921.70680	Cluster-8921.57758	-0.952909	0.00327415	0.0169558
Cluster-8921.71299	Cluster-8921.58118	0.952848	0.0032825	0.0169783
Cluster-8921.69332	Cluster-8921.60334	0.95275	0.00329608	0.0170278
Cluster-8921.66780	Cluster-8921.62359	-0.952665	0.00330784	0.0170677
Cluster-8921.57095	Cluster-8921.25905	-0.952648	0.00331021	0.0170591
Cluster-8921.81164	Cluster-13514.0	0.952646	0.00331056	0.0170401
Cluster-8921.65646	Cluster-8921.39441	0.952509	0.00332953	0.017117
Cluster-8921.57095	Cluster-8921.32229	0.952293	0.0033596	0.0172506
Cluster-8921.67167	Cluster-8921.48039	0.952229	0.00336857	0.0172757
Cluster-8921.76406	Cluster-8921.50983	0.952199	0.00337273	0.017276
IAA	Cluster-8921.82815	-0.952168	0.00337707	0.0172774
JA	Cluster-8921.80501	0.952106	0.0033858	0.0173011
Cluster-8921.71299	Cluster-8921.104731	-0.952092	0.00338784	0.0172907
Cluster-8921.78519	Cluster-8921.57095	-0.952039	0.00339529	0.0173078
Cluster-8921.57095	Cluster-8921.53684	-0.951978	0.00340385	0.0173306
Cluster-8921.86856	Cluster-8921.48039	0.951943	0.0034087	0.0173344
Cluster-8921.53005	Cluster-8921.52264	0.951932	0.00341026	0.0173215
Cluster-8921.63135	Cluster-8921.51044	-0.951894	0.00341558	0.0173277
Cluster-8921.81164	Cluster-8921.31990	0.951811	0.00342731	0.0173664
Cluster-8921.60469	Cluster-8921.24805	0.951682	0.0034456	0.0174382
Cluster-8921.82816	Cluster-8921.48039	0.951662	0.00344836	0.0174313
IP	Cluster-8921.82815	-0.951641	0.00345138	0.0174258
Cluster-8921.73866	Cluster-8921.17746	0.951577	0.00346036	0.0174503
Cluster-8921.57682	Cluster-8921.51787	0.951501	0.00347117	0.017484
Cluster-8921.87642	Cluster-8921.46624	0.951386	0.00348749	0.0175453
Cluster-8921.81801	Cluster-8921.49077	0.951365	0.00349052	0.0175396
Cluster-8921.62359	Cluster-8921.53834	-0.951354	0.00349212	0.0175269
Cluster-8921.57095	Cluster-8921.31990	-0.951334	0.00349491	0.0175201
Cluster-8921.67167	Cluster-8921.25905	0.951332	0.00349519	0.0175008
Cluster-8921.71299	Cluster-8921.53834	0.951312	0.00349809	0.0174946
SA	Cluster-8921.62359	-0.951266	0.0035046	0.0175064
Cluster-8921.88733	Cluster-8921.63135	-0.95124	0.00350829	0.0175042
Cluster-8921.80561	Cluster-8921.76049	-0.951236	0.00350897	0.017487
IPA	Cluster-8921.62359	-0.951232	0.00350945	0.0174688
JA	Cluster-8921.52346	-0.951229	0.00350994	0.0174507
Cluster-8921.73866	Cluster-8921.52329	0.951193	0.00351511	0.0174559
Cluster-8921.53089	Cluster-8921.44336	0.951192	0.0035152	0.0174359
Cluster-8921.58118	Cluster-8921.44882	0.95116	0.00351971	0.0174378
Cluster-8921.60469	Cluster-8921.53089	0.951115	0.00352619	0.0174495
Cluster-8921.81164	Cluster-8921.78519	0.951086	0.00353037	0.0174498
Cluster-8921.67736	Cluster-8921.48039	-0.951053	0.00353515	0.017453
Cluster-8921.64422	Cluster-8921.52262	0.951009	0.00354132	0.0174631
Cluster-8921.67736	Cluster-8921.52264	-0.951001	0.00354253	0.0174487
Cluster-8921.52329	Cluster-8921.51660	0.950991	0.00354402	0.0174358
JA	Cluster-8921.64422	0.950946	0.00355043	0.017447
Cluster-8921.25905	Cluster-8921.19182	-0.950868	0.00356162	0.0174817
Cluster-8921.82815	Cluster-8921.70846	0.950728	0.00358181	0.0175604
Cluster-8921.88733	Cluster-8921.51660	-0.950725	0.00358225	0.0175422
Cluster-8921.17746	Cluster-8921.104070	-0.950714	0.00358381	0.0175296
Cluster-8921.82815	Cluster-8921.57095	-0.9507	0.00358586	0.0175193
IAA	Cluster-8921.60469	-0.950655	0.00359232	0.0175307
Cluster-8921.52329	Cluster-8921.44882	0.950648	0.00359328	0.0175152
Cluster-8921.52329	Cluster-8921.27440	0.950633	0.00359548	0.0175057
IPA	Cluster-8921.51787	0.950625	0.00359663	0.0174912
Cluster-8921.62359	Cluster-8921.48039	-0.950601	0.00360014	0.0174882
Cluster-8921.17746	Cluster-8921.104731	-0.950572	0.00360428	0.0174882
IPA	Cluster-8921.88733	-0.950519	0.00361195	0.0175054
Cluster-8921.61766	Cluster-8921.57682	0.950517	0.00361229	0.017487
Cluster-8921.71299	Cluster-8921.51660	0.950498	0.00361508	0.0174805
Cluster-8921.86856	Cluster-8921.61766	0.950443	0.00362301	0.0174988
Cluster-8921.61766	Cluster-8921.51787	0.95043	0.00362487	0.0174878
Cluster-8921.51660	Cluster-8921.17746	0.950395	0.00363003	0.0174928
JA	Cluster-8921.62359	-0.950347	0.00363696	0.0175062
Cluster-8921.52262	Cluster-8921.48039	0.950311	0.00364221	0.0175116
Cluster-8921.86728	Cluster-8921.53834	-0.950286	0.00364576	0.0175087
IAA	Cluster-8921.48039	-0.950167	0.00366315	0.0175723
Cluster-8921.62359	Cluster-8921.19182	0.950124	0.00366935	0.0175821
Cluster-8921.71299	Cluster-8921.104070	-0.950068	0.00367762	0.0176018
Cluster-8921.88733	Cluster-8921.73866	-0.95006	0.00367868	0.017587
Cluster-8921.69332	Cluster-8921.65646	0.950059	0.00367884	0.0175679
Cluster-8921.86409	Cluster-8921.32579	0.95005	0.0036802	0.0175546
Cluster-8921.19182	5DS	0.95003	0.00368307	0.0175485
Cluster-8921.60469	Cluster-8921.17746	0.950022	0.00368429	0.0175346
Cluster-8921.44336	Cluster-8921.32229	-0.949966	0.00369253	0.0175541
Cluster-8921.70846	Cluster-8921.51044	-0.94996	0.00369341	0.0175385
Cluster-8921.64422	Cluster-8921.19182	-0.949947	0.00369521	0.0175274
Cluster-8921.64422	Cluster-8921.63135	0.949936	0.00369683	0.0175154
Cluster-8921.53834	Cluster-8921.52262	0.949905	0.00370142	0.0175176
Cluster-8921.82816	Cluster-8921.57094	-0.949797	0.00371727	0.0175729
Cluster-8921.73866	Cluster-8921.71299	0.949701	0.00373132	0.0176197
Cluster-8921.69332	ABA	0.949692	0.0037327	0.0176065
Cluster-8921.82815	Cluster-8921.53684	0.949639	0.00374054	0.0176238
Cluster-8921.63700	Cluster-8921.50983	0.949617	0.00374373	0.0176193
JA	Cluster-8921.38353	0.949588	0.00374798	0.0176197
ABA	5DS	-0.949395	0.00377646	0.0177339
Cluster-8921.82815	Cluster-8921.39441	0.949339	0.00378479	0.0177532
Cluster-8921.82815	Cluster-8921.76406	0.949244	0.00379884	0.0177995
Cluster-8921.69647	Cluster-8921.67736	-0.949243	0.00379905	0.0177807
IP	Cluster-8921.87643	-0.949074	0.00382414	0.0178784
Cluster-8921.57094	Cluster-8921.32229	0.949028	0.00383103	0.0178908
Cluster-8921.78302	Cluster-8921.27440	-0.948918	0.00384743	0.0179476
Cluster-8921.87643	Cluster-8921.75790	0.948912	0.00384823	0.0179316
Cluster-8921.52329	Cluster-8921.104070	-0.948857	0.00385645	0.0179501
Cluster-8921.37081	Cluster-8921.37002	-0.948847	0.00385803	0.0179377
IP	Cluster-8921.63135	-0.948846	0.00385816	0.0179186
Cluster-8921.52262	Cluster-8921.37002	0.948822	0.00386169	0.0179154
Cluster-8921.76406	ABA	0.948796	0.00386565	0.0179141
Cluster-8921.63700	Cluster-8921.52264	0.948768	0.0038699	0.0179142
Cluster-8921.86856	Cluster-8921.63135	0.948654	0.00388696	0.0179735
IPA	Cluster-8921.76049	0.948641	0.0038889	0.0179628
Cluster-8921.72552	5DS	-0.948634	0.00388989	0.0179478
Cluster-8921.82816	Cluster-8921.58118	0.948618	0.0038924	0.0179398
Cluster-8921.71299	Cluster-8921.27440	0.948542	0.00390372	0.0179724
Cluster-8921.69647	Cluster-8921.51787	0.948541	0.00390387	0.0179536
Cluster-8921.88733	Cluster-8921.104070	0.948426	0.00392129	0.0180141
Cluster-8921.57095	Cluster-8921.48039	-0.948414	0.00392309	0.0180028
Cluster-8921.76049	Cluster-8921.62359	-0.948362	0.00393082	0.0180187
IP	Cluster-8921.48039	-0.948353	0.00393218	0.0180055
Cluster-8921.88733	Cluster-8921.27440	-0.948323	0.00393683	0.0180073
Cluster-8921.51787	Cluster-8921.48039	0.948251	0.00394771	0.0180375
Cluster-8921.37081	Cluster-8921.19182	0.948223	0.00395184	0.0180369
Cluster-8921.53834	Cluster-8921.17746	0.948201	0.00395522	0.0180329
IP	Cluster-8921.82816	-0.948058	0.00397691	0.0181123
Cluster-8921.88733	Cluster-8921.104731	0.948045	0.00397882	0.0181015
IPA	Cluster-8921.48039	0.948022	0.00398232	0.018098
Cluster-8921.58118	Cluster-8921.53089	0.947941	0.00399472	0.0181348
MEJA	Cluster-8921.57095	0.947843	0.00400964	0.018183
JA	Cluster-8921.39441	0.947831	0.00401137	0.0181714
Cluster-8921.51787	Cluster-8921.26400	0.947778	0.00401944	0.0181885
Cluster-8921.67167	Cluster-8921.57094	-0.94774	0.00402532	0.0181956
Cluster-8921.61766	Cluster-8921.44336	0.947678	0.00403478	0.018219
Cluster-8921.76406	Cluster-8921.37002	0.947676	0.00403513	0.0182011
ZEATIN	SA	-0.947662	0.00403724	0.0181912
Cluster-8921.57559	Cluster-8921.48039	0.947616	0.00404419	0.0182032
Cluster-8921.52329	Cluster-8921.104731	-0.947595	0.00404752	0.0181988
Cluster-8921.76406	Cluster-8921.57559	0.94758	0.00404982	0.0181898
Cluster-8921.63135	Cluster-8921.61766	0.947525	0.00405819	0.0182081
Cluster-8921.78302	Cluster-8921.73866	-0.947521	0.00405882	0.0181916
Cluster-8921.87166	Cluster-8921.75963	0.947409	0.00407604	0.0182495
Cluster-8921.66780	ABA	0.947397	0.00407782	0.0182381
Cluster-8921.86409	Cluster-8921.52264	0.947309	0.00409143	0.0182797
IPA	Cluster-8921.71299	0.947303	0.00409232	0.0182643
Cluster-8921.76406	Cluster-8921.44882	0.94729	0.00409433	0.018254
Cluster-8921.78302	Cluster-8921.104731	0.947231	0.00410338	0.0182752
IP	Cluster-8921.53005	-0.947216	0.00410574	0.0182664
Cluster-8921.86728	Cluster-8921.58118	-0.947176	0.00411189	0.0182746
Cluster-8921.80561	Cluster-8921.63135	-0.947172	0.00411242	0.0182578
Cluster-8921.61766	Cluster-8921.37002	0.947051	0.00413111	0.0183215
Cluster-8921.51787	Cluster-8921.25905	0.94701	0.00413758	0.018331
Cluster-8921.62359	Cluster-8921.51660	-0.946997	0.00413952	0.0183204
Cluster-8921.82816	Cluster-8921.61766	0.946979	0.00414226	0.0183134
Cluster-8921.26400	Cluster-8921.19182	-0.946816	0.00416762	0.0184063
Cluster-8921.75269	Cluster-8921.71299	-0.946703	0.00418517	0.0184645
Cluster-8921.70846	Cluster-8921.51787	0.94666	0.00419178	0.0184744
Cluster-8921.78302	Cluster-8921.51660	-0.946479	0.00422004	0.0185796
Cluster-8921.82816	Cluster-8921.65646	0.946438	0.00422649	0.0185886
ZEATIN	MEJA	0.946407	0.00423139	0.0185909
Cluster-8921.88733	Cluster-8921.69647	-0.946382	0.00423521	0.0185884
Cluster-8921.75790	Cluster-8921.58118	0.946362	0.00423843	0.0185832
Cluster-8921.69332	Cluster-8921.57095	-0.946336	0.0042425	0.0185818
Cluster-8921.81801	Cluster-8921.60469	0.946333	0.00424291	0.0185644
Cluster-8921.76406	Cluster-8921.51044	-0.946296	0.00424867	0.0185704
Cluster-8921.62359	Cluster-8921.104731	0.946271	0.0042526	0.0185684
ZEATIN	Cluster-8921.104731	0.946264	0.00425374	0.0185542
Cluster-8921.57758	Cluster-8921.57559	-0.946254	0.00425539	0.0185423
Cluster-8921.63135	Cluster-8921.57095	-0.946253	0.00425553	0.0185238
Cluster-8921.57094	Cluster-8921.24392	-0.946247	0.00425637	0.0185084
Cluster-8921.48039	Cluster-8921.39441	0.946225	0.00425983	0.0185044
Cluster-8921.71299	Cluster-8921.70846	0.946223	0.00426019	0.018487
Cluster-8921.69332	Cluster-8921.24805	0.946222	0.00426027	0.0184685
Cluster-8921.81164	Cluster-8921.42397	0.946113	0.00427749	0.0185241
Cluster-8921.48039	ABA	0.946096	0.00428011	0.0185165
Cluster-8921.26400	Cluster-8921.24392	0.946096	0.00428013	0.0184977
Cluster-8921.82816	Cluster-8921.26400	0.946083	0.00428222	0.0184878
Cluster-8921.58118	Cluster-8921.44336	0.946079	0.00428281	0.0184715
Cluster-8921.69332	5DS	-0.946022	0.00429174	0.0184912
Cluster-8921.62359	Cluster-8921.104070	0.945974	0.0042993	0.0185049
Cluster-8921.78302	Cluster-8921.104070	0.945941	0.00430459	0.0185089
Cluster-8921.73866	Cluster-8921.62359	-0.94591	0.00430939	0.0185107
Cluster-8921.76406	Cluster-8921.51660	0.945854	0.00431824	0.0185299
IP	Cluster-8921.67736	0.945849	0.00431913	0.0185149
IP	Cluster-8921.52262	-0.945846	0.00431954	0.0184979
Cluster-8921.59122	Cluster-8921.52262	-0.945844	0.00431981	0.0184804
ZEATIN	Cluster-8921.27440	-0.945842	0.00432016	0.0184632
Cluster-8921.76406	Cluster-8921.73866	0.945824	0.00432305	0.0184569
Cluster-8921.65646	Cluster-8921.24805	0.945745	0.00433553	0.0184916
Cluster-8921.88733	Cluster-8921.48039	-0.945673	0.00434691	0.0185214
SA	Cluster-8921.78302	-0.945567	0.00436371	0.0185743
Cluster-8921.86728	Cluster-8921.39441	-0.945559	0.00436505	0.0185613
Cluster-8921.87643	Cluster-8921.57682	0.945539	0.00436828	0.0185564
IAA	Cluster-8921.69647	-0.9455	0.00437445	0.018564
Cluster-8921.67736	Cluster-8921.59122	0.945491	0.00437593	0.0185517
Cluster-8921.76406	Cluster-8921.65646	0.945484	0.00437704	0.0185378
Cluster-8921.61766	Cluster-8921.19182	-0.945347	0.00439877	0.0186112
SA	Cluster-8921.88733	-0.945331	0.00440143	0.0186038
Cluster-8921.76049	Cluster-8921.51347	0.945295	0.00440714	0.0186094
ZEATIN	Cluster-8921.104070	0.945274	0.00441047	0.0186049
Cluster-8921.75963	Cluster-8921.53684	0.945186	0.00442446	0.0186453
Cluster-8921.82816	Cluster-8921.78302	-0.945185	0.00442469	0.0186277
Cluster-8921.76049	Cluster-8921.58118	0.94514	0.00443184	0.0186393
Cluster-8921.86409	Cluster-8921.52329	0.945096	0.00443894	0.0186506
Cluster-8921.55723	5DS	-0.945077	0.0044419	0.0186445
Cluster-8921.67736	Cluster-8921.66780	-0.945062	0.00444441	0.0186366
Cluster-8921.76406	Cluster-8921.27440	0.945014	0.00445208	0.0186503
Cluster-8921.63700	Cluster-8921.57682	0.944945	0.00446309	0.0186779
Cluster-8921.65646	Cluster-8921.48039	0.944869	0.00447532	0.0187106
Cluster-8921.82816	Cluster-8921.75963	0.944809	0.00448509	0.0187329
Cluster-8921.78302	Cluster-8921.26400	-0.944792	0.00448777	0.0187256
Cluster-8921.59122	Cluster-8921.48039	-0.944714	0.00450025	0.0187592
IP	Cluster-8921.37081	0.944662	0.00450875	0.0187761
Cluster-8921.54748	Cluster-8921.27053	-0.944594	0.00451976	0.0188035
Cluster-8921.75790	Cluster-8921.67167	0.944576	0.00452258	0.0187967
Cluster-8921.88733	Cluster-8921.36662	-0.944516	0.00453236	0.0188189
Cluster-8921.82815	Cluster-8921.53834	0.944508	0.00453361	0.0188056
Cluster-8921.86856	Cluster-8921.57094	-0.94448	0.00453809	0.0188058
IAA	5DS	0.944408	0.00454984	0.018836
Cluster-8921.59122	Cluster-8921.53005	-0.944373	0.00455541	0.0188406
SA	Cluster-8921.60469	0.944337	0.0045614	0.0188469
IPA	Cluster-8921.52329	0.944295	0.00456821	0.0188567
MEJA	Cluster-8921.53834	-0.944185	0.00458598	0.0189116
Cluster-8921.85010	Cluster-8921.48480	0.944171	0.00458826	0.0189026
Cluster-8921.75963	Cluster-8921.71299	0.944108	0.00459854	0.0189265
Cluster-8921.81164	Cluster-8921.61766	0.944086	0.0046021	0.0189227
Cluster-8921.60469	Cluster-8921.60334	0.944061	0.0046063	0.0189216
SA	Cluster-8921.17746	0.944034	0.00461061	0.0189209
Cluster-8921.61766	Cluster-8921.53005	0.944034	0.00461063	0.0189027
Cluster-8921.52262	Cluster-8921.50983	0.943965	0.00462186	0.0189304
Cluster-8921.62359	Cluster-8921.27440	-0.943865	0.00463829	0.0189793
JA	Cluster-8921.69647	0.943859	0.00463928	0.018965
ZEATIN	Cluster-8921.73866	-0.943831	0.00464376	0.018965
Cluster-8921.61766	Cluster-8921.53684	0.943801	0.00464875	0.0189671
IP	Cluster-8921.39441	-0.943778	0.00465253	0.0189642
TZR	Cluster-8921.73356	-0.943695	0.00466616	0.0190015
Cluster-8921.51347	Cluster-8921.37002	0.943683	0.00466802	0.0189908
Cluster-8921.76406	Cluster-8921.37081	-0.943656	0.00467254	0.0189909
Cluster-8921.73014	Cluster-8921.63700	0.943629	0.00467702	0.0189909
Cluster-8921.86728	Cluster-8921.51347	-0.943581	0.00468487	0.0190045
JA	Cluster-8921.85010	0.943577	0.00468549	0.0189888
Cluster-8921.75963	Cluster-13514.0	0.943557	0.00468889	0.0189844
Cluster-8921.82815	Cluster-8921.67736	-0.943481	0.00470135	0.0190166
Cluster-8921.82815	Cluster-8921.57559	0.943436	0.00470877	0.0190285
Cluster-8921.76406	Cluster-8921.104731	-0.943429	0.00470995	0.0190151
ZEATIN	Cluster-8921.53834	-0.943428	0.00471014	0.0189977
Cluster-8921.53684	Cluster-8921.17746	0.94341	0.00471304	0.0189913
Cluster-8921.76406	Cluster-8921.104070	-0.943376	0.00471866	0.0189959
Cluster-8921.80561	Cluster-8921.39441	-0.943374	0.004719	0.0189792
IAA	Cluster-8921.65646	-0.943341	0.00472449	0.0189832
Cluster-8921.76406	Cluster-8921.48039	0.943298	0.00473145	0.0189931
Cluster-8921.80501	Cluster-8921.38353	0.943279	0.00473459	0.0189877
Cluster-8921.65646	Cluster-8921.27440	0.943275	0.00473539	0.018973
Cluster-8921.76049	Cluster-8921.53834	0.943268	0.00473649	0.0189594
Cluster-8921.55488	Cluster-8921.37081	-0.943265	0.00473702	0.0189436
Cluster-8921.78302	Cluster-8921.51787	-0.943238	0.00474142	0.0189433
Cluster-8921.78302	Cluster-8921.53834	-0.943219	0.0047446	0.0189381
IP	Cluster-8921.57682	-0.943206	0.00474667	0.0189285
Cluster-8921.63700	Cluster-8921.53834	0.943186	0.00475012	0.0189244
Cluster-8921.87643	Cluster-8921.69332	0.943182	0.00475065	0.0189087
IAA	Cluster-8921.76406	-0.943151	0.00475584	0.0189116
Cluster-8921.73866	Cluster-8921.65646	0.943148	0.00475638	0.018896
Cluster-8921.57682	Cluster-8921.55723	0.943126	0.00476	0.0188927
ZEATIN	Cluster-8921.51660	-0.943095	0.00476517	0.0188955
Cluster-8921.86856	Cluster-8921.64422	0.943087	0.00476648	0.0188829
Cluster-8921.86728	Cluster-8921.48039	-0.943084	0.00476703	0.0188675
Cluster-8921.76406	Cluster-8921.75790	0.942998	0.0047813	0.0189062
Cluster-8921.80561	Cluster-8921.48039	-0.942961	0.00478743	0.0189128
Cluster-8921.65646	Cluster-8921.53684	0.942946	0.0047899	0.0189049
Cluster-8921.51044	Cluster-8921.50983	-0.942925	0.00479339	0.018901
Cluster-8921.80501	Cluster-8921.70680	0.942868	0.00480288	0.0189208
Cluster-8921.63135	Cluster-8921.53005	0.942795	0.00481499	0.0189509
Cluster-8921.81164	Cluster-8921.48039	0.942777	0.00481804	0.0189453
Cluster-8921.49077	Cluster-8921.17746	0.942741	0.004824	0.0189511
Cluster-8921.86409	Cluster-8921.65646	0.942651	0.00483904	0.0189926
Cluster-8921.88733	Cluster-8921.51044	0.942557	0.0048547	0.0190364
MEJA	Cluster-8921.81801	-0.942513	0.00486217	0.019048
Cluster-8921.78302	Cluster-8921.19182	0.942494	0.00486532	0.0190427
Cluster-8921.65646	Cluster-8921.51660	0.942478	0.00486806	0.0190358
Cluster-8921.27440	Cluster-8921.24805	0.942343	0.00489061	0.0191063
MEJA	Cluster-8921.60334	-0.94234	0.00489111	0.0190907
Cluster-8921.86856	Cluster-8921.75269	-0.942336	0.00489191	0.0190762
Cluster-8921.82815	Cluster-8921.59122	-0.942267	0.00490341	0.0191034
IAA	Cluster-8921.76049	-0.942252	0.00490603	0.019096
Cluster-8921.59122	Cluster-8921.57682	-0.942143	0.00492432	0.0191496
Cluster-8921.63370	Cluster-8921.49077	0.942115	0.00492911	0.0191506
Cluster-8921.39441	Cluster-8921.17746	0.942073	0.00493607	0.0191601
Cluster-8921.63135	Cluster-8921.59122	-0.942069	0.00493686	0.0191456
Cluster-8921.65646	Cluster-8921.55488	0.942048	0.00494037	0.0191417
Cluster-8921.75963	Cluster-8921.37081	-0.941985	0.00495105	0.0191655
Cluster-8921.86728	Cluster-8921.76049	-0.941975	0.00495261	0.019154
Cluster-8921.50983	Cluster-8921.32579	0.941839	0.00497568	0.0192257
Cluster-8921.71299	Cluster-8921.52262	0.941802	0.0049819	0.0192321
Cluster-8921.65646	Cluster-8921.42031	0.941649	0.00500785	0.0193147
Cluster-8921.94159	Cluster-8921.60334	-0.941594	0.00501734	0.0193337
Cluster-8921.73014	Cluster-8921.47148	0.941449	0.00504189	0.0194106
Cluster-8921.69647	Cluster-8921.54748	0.941397	0.00505079	0.0194272
Cluster-8921.61766	Cluster-8921.60469	0.941391	0.00505194	0.0194139
SA	MEJA	-0.941291	0.00506887	0.0194613
Cluster-8921.55488	Cluster-8921.26400	0.941291	0.00506897	0.0194441
Cluster-8921.59122	Cluster-8921.57758	0.941283	0.00507029	0.0194315
Cluster-8921.52264	Cluster-8921.39441	0.941263	0.00507381	0.0194274
Cluster-8921.81164	Cluster-8921.71299	0.941257	0.00507482	0.0194137
Cluster-8921.47148	Cluster-8921.32579	0.941197	0.00508496	0.0194349
Cluster-8921.75963	Cluster-8921.37002	0.941175	0.00508876	0.0194319
Cluster-8921.57559	Cluster-8921.37002	0.941143	0.0050942	0.0194351
Cluster-8921.25905	Cluster-8921.24392	0.941038	0.00511228	0.0194865
Cluster-8921.76406	Cluster-8921.73014	0.941027	0.00511409	0.0194759
Cluster-8921.55723	ABA	0.940917	0.00513308	0.0195306
Cluster-8921.82815	Cluster-8921.81164	0.940901	0.00513579	0.0195234
Cluster-8921.52264	Cluster-8921.50983	0.940869	0.00514127	0.0195267
Cluster-8921.60469	Cluster-8921.27440	0.940859	0.00514302	0.0195158
Cluster-8921.61766	Cluster-8921.55488	0.940805	0.0051523	0.0195335
Cluster-8921.60469	Cluster-8921.104731	-0.940761	0.00515995	0.019545
Cluster-8921.63135	Cluster-8921.55488	0.940624	0.00518356	0.0196169
Cluster-8921.82816	Cluster-8921.55488	0.940619	0.00518445	0.0196027
Cluster-8921.81164	Cluster-8921.63135	0.940598	0.00518809	0.0195989
Cluster-8921.70846	Cluster-8921.58118	0.940591	0.00518939	0.0195864
Cluster-8921.87643	Cluster-8921.24805	0.940541	0.00519792	0.0196011
Cluster-8921.52329	Cluster-8921.52262	0.94054	0.0051981	0.0195843
Cluster-8921.75963	Cluster-8921.69332	0.940508	0.00520365	0.0195877
Cluster-8921.39441	Cluster-8921.37081	-0.940481	0.00520838	0.0195881
Cluster-8921.76049	Cluster-8921.52329	0.940451	0.00521362	0.0195904
Cluster-8921.65646	Cluster-8921.104731	-0.94045	0.00521366	0.0195732
Cluster-8921.78519	Cluster-8921.75963	0.940378	0.00522616	0.0196027
Cluster-8921.86728	Cluster-8921.63700	-0.940363	0.00522888	0.0195955
Cluster-8921.60469	Cluster-8921.53834	0.940293	0.00524099	0.0196236
Cluster-8921.50983	Cluster-8921.39441	0.940288	0.00524186	0.0196095
IAA	Cluster-8921.52329	-0.940261	0.00524651	0.0196095
Cluster-8921.82815	Cluster-8921.51787	0.940248	0.00524879	0.0196007
Cluster-8921.66780	Cluster-8921.52262	0.940178	0.00526093	0.0196287
Cluster-8921.73866	Cluster-8921.60469	0.940172	0.005262	0.0196155
Cluster-8921.65646	Cluster-8921.104070	-0.940169	0.00526253	0.0196001
Cluster-8921.82816	Cluster-8921.76049	0.940147	0.00526629	0.0195969
Cluster-8921.48480	Cluster-8921.38353	0.940117	0.00527163	0.0195995
Cluster-8921.73866	Cluster-8921.24805	0.940113	0.00527224	0.0195846
Cluster-8921.71299	Cluster-8921.69332	0.940088	0.00527671	0.019584
Cluster-8921.94159	Cluster-8921.81801	-0.94006	0.00528162	0.019585
Cluster-8921.24805	Cluster-8921.104731	-0.940041	0.00528492	0.0195801
Cluster-8921.55723	Cluster-8921.44882	0.939883	0.00531246	0.0196649
Cluster-8921.86728	Cluster-8921.70846	-0.939772	0.00533194	0.0197198
Cluster-8921.73014	Cluster-8921.39441	0.939751	0.00533554	0.0197159
Cluster-8921.86728	Cluster-8921.37002	-0.93973	0.0053392	0.0197122
Cluster-8921.70846	Cluster-8921.65646	0.939722	0.00534066	0.0197004
Cluster-8921.86856	Cluster-8921.42397	0.939562	0.00536876	0.0197868
MEJA	Cluster-8921.27440	-0.939561	0.00536886	0.0197699
Cluster-8921.24805	Cluster-8921.104070	-0.939527	0.00537494	0.0197751
Cluster-8921.60469	Cluster-8921.51660	0.939523	0.00537564	0.0197605
Cluster-8921.52329	Cluster-8921.37081	-0.939463	0.00538619	0.0197821
Cluster-8921.75963	Cluster-8921.31990	0.939453	0.00538799	0.0197715
Cluster-8921.76049	Cluster-8921.55723	0.939396	0.00539798	0.019791
Cluster-8921.81164	Cluster-8921.53684	0.939383	0.00540033	0.0197825
Cluster-8921.69332	Cluster-8921.55488	0.939298	0.00541526	0.01982
Cluster-8921.60469	Cluster-8921.32229	-0.939242	0.00542521	0.0198393
MEJA	Cluster-8921.104731	0.939189	0.00543459	0.0198564
IAA	Cluster-8921.37081	0.939184	0.00543549	0.0198426
Cluster-8921.76049	Cluster-8921.53005	0.939182	0.00543569	0.0198262
Cluster-8921.44882	Cluster-8921.17746	0.939174	0.00543725	0.0198148
Cluster-8921.86856	Cluster-8921.55723	0.939151	0.00544117	0.0198121
Cluster-8921.67167	Cluster-8921.55488	0.939076	0.00545452	0.0198436
Cluster-8921.53005	Cluster-8921.39441	0.939059	0.00545752	0.0198374
Cluster-8921.67167	Cluster-8921.39441	0.939004	0.0054673	0.0198559
Cluster-8921.76406	Cluster-8921.70846	0.938979	0.00547177	0.0198551
Cluster-8921.66780	Cluster-8921.57758	-0.93896	0.00547506	0.01985
Cluster-8921.80501	ABA	0.938878	0.00548975	0.0198862
Cluster-8921.87643	Cluster-8921.59122	-0.938848	0.00549493	0.019888
Cluster-8921.87643	Cluster-8921.55488	0.938799	0.00550372	0.0199028
Cluster-8921.51660	Cluster-8921.24805	0.938792	0.00550495	0.0198902
SA	Cluster-8921.76406	0.938781	0.00550685	0.0198801
Cluster-8921.88733	Cluster-8921.53005	-0.938768	0.00550923	0.0198718
Cluster-8921.82815	Cluster-8921.52262	0.9387	0.00552131	0.0198984
Cluster-8921.51787	Cluster-8921.51044	-0.938518	0.00555385	0.0199986
Cluster-8921.60469	Cluster-8921.104070	-0.93847	0.00556236	0.0200122
JA	Cluster-8921.87643	0.938463	0.00556364	0.0199998
JA	Cluster-8921.63700	0.938426	0.00557036	0.0200069
Cluster-8921.86856	5DS	-0.93835	0.00558398	0.0200389
Cluster-8921.81801	Cluster-8921.69332	0.938298	0.00559328	0.0200552
SA	Cluster-8921.86856	0.938282	0.0055961	0.0200484
Cluster-8921.88733	Cluster-8921.37002	-0.938226	0.00560617	0.0200674
Cluster-8921.81164	Cluster-8921.72552	0.938118	0.00562562	0.02012
Cluster-8921.70846	Cluster-8921.55723	0.938117	0.00562568	0.0201032
SA	Cluster-8921.52329	0.938117	0.00562578	0.0200867
Cluster-8921.80561	Cluster-8921.37002	-0.938112	0.00562667	0.0200729
Cluster-8921.73866	Cluster-8921.37081	-0.938108	0.00562744	0.0200587
Cluster-8921.65646	Cluster-8921.44882	0.938094	0.00562999	0.0200509
Cluster-8921.55488	Cluster-8921.53089	0.938023	0.00564264	0.0200791
Cluster-8921.67167	Cluster-8921.49077	0.937929	0.00565965	0.0201227
Cluster-8921.37081	Cluster-8921.27440	-0.937776	0.00568734	0.0202041
MEJA	Cluster-8921.73866	-0.937771	0.0056882	0.0201902
Cluster-8921.51660	Cluster-8921.37081	-0.937723	0.00569684	0.020204
IP	Cluster-8921.32579	-0.937704	0.00570033	0.0201994
Cluster-8921.86728	ABA	-0.937585	0.0057219	0.0202589
Cluster-8921.67736	Cluster-8921.57559	-0.937519	0.00573391	0.0202844
IP	Cluster-8921.52329	-0.937512	0.00573512	0.0202717
Cluster-8921.76049	Cluster-8921.69332	0.937487	0.00573963	0.0202708
Cluster-8921.59122	Cluster-8921.39441	-0.937486	0.00573993	0.0202549
Cluster-8921.87643	Cluster-8921.51044	-0.937468	0.00574314	0.0202493
Cluster-8921.69332	Cluster-8921.53684	0.937467	0.00574321	0.0202327
Cluster-8921.81801	Cluster-8921.67167	0.937415	0.00575274	0.0202495
Cluster-8921.58118	Cluster-8921.32229	-0.937403	0.00575502	0.0202406
MEJA	Cluster-8921.104070	0.937402	0.00575519	0.0202244
IPA	Cluster-8921.55723	0.937397	0.00575607	0.0202107
Cluster-8921.63135	Cluster-8921.52329	0.937319	0.00577029	0.0202439
Cluster-8921.75790	Cluster-8921.51347	0.937316	0.00577078	0.0202288
Cluster-8921.55723	Cluster-8921.27053	-0.937315	0.00577101	0.0202129
Cluster-8921.67736	Cluster-8921.32579	-0.937243	0.005784	0.0202416
JA	Cluster-8921.59948	0.937231	0.00578635	0.0202331
ZEATIN	IPA	-0.937205	0.00579095	0.0202325
MEJA	Cluster-8921.63135	-0.93712	0.00580647	0.02027
Cluster-8921.78302	Cluster-8921.44882	-0.936966	0.00583472	0.0203518
Cluster-8921.19182	ABA	-0.936919	0.00584333	0.020365
Cluster-8921.67736	Cluster-8921.65646	-0.936901	0.00584659	0.0203596
Cluster-8921.70846	Cluster-8921.17746	0.93686	0.00585404	0.0203688
Cluster-8921.67255	Cluster-8921.55488	0.936762	0.00587205	0.0204147
MEJA	Cluster-8921.51660	-0.936754	0.00587363	0.0204034
JA	Cluster-8921.19182	-0.936722	0.00587947	0.0204069
SA	Cluster-8921.37081	-0.936656	0.00589158	0.0204322
Cluster-8921.53089	Cluster-8921.37081	-0.936653	0.00589217	0.0204175
Cluster-8921.37081	Cluster-8921.104731	0.936604	0.0059012	0.0204321
Cluster-8921.71299	Cluster-8921.51044	-0.936573	0.00590697	0.0204353
Cluster-8921.85010	Cluster-8921.70846	0.936555	0.00591021	0.0204298
Cluster-8921.63700	Cluster-8921.32579	0.936491	0.00592197	0.0204538
Cluster-8921.53834	Cluster-8921.24805	0.936448	0.00593001	0.0204648
Cluster-8921.69332	Cluster-8921.57682	0.936435	0.00593228	0.020456
Cluster-8921.57682	Cluster-8921.37081	-0.936431	0.00593304	0.0204419
Cluster-8921.76049	Cluster-8921.65646	0.936369	0.00594453	0.0204648
Cluster-8921.82815	Cluster-8921.26400	0.936326	0.00595253	0.0204757
Cluster-8921.63135	Cluster-8921.53684	0.936292	0.00595881	0.0204807
Cluster-8921.87166	Cluster-8921.57094	-0.936283	0.00596041	0.0204696
Cluster-8921.57559	Cluster-8921.52329	0.936279	0.00596113	0.0204554
IAA	Cluster-8921.71299	-0.936236	0.00596909	0.0204662
Cluster-8921.58118	Cluster-8921.24805	0.936216	0.00597289	0.0204626
Cluster-8921.73014	Cluster-8921.52329	0.936163	0.00598262	0.0204793
Cluster-8921.94159	Cluster-8921.63362	0.936148	0.00598546	0.0204725
Cluster-8921.53005	Cluster-8921.47148	0.936146	0.00598584	0.0204572
MEJA	Cluster-8921.37081	0.936146	0.00598591	0.020441
ZEATIN	Cluster-8921.17746	-0.936081	0.00599784	0.0204652
IPA	Cluster-8921.76406	0.936069	0.00600003	0.0204562
Cluster-8921.87166	Cluster-8921.26400	0.936037	0.00600597	0.02046
Cluster-8921.82815	Cluster-8921.71299	0.936017	0.00600974	0.0204563
IPA	Cluster-8921.82815	0.935998	0.0060133	0.020452
Cluster-8921.63362	Cluster-8921.54218	-0.935977	0.00601714	0.0204486
IPA	Cluster-8921.17746	0.93593	0.00602604	0.0204624
Cluster-8921.75963	Cluster-8921.25905	0.935926	0.00602661	0.020448
Cluster-8921.44882	Cluster-8921.37081	-0.935919	0.00602795	0.0204361
Cluster-8921.37081	Cluster-8921.17746	-0.935879	0.00603541	0.020445
Cluster-8921.75269	Cluster-8921.62359	0.935833	0.00604393	0.0204575
Cluster-8921.86728	Cluster-8921.67736	0.93576	0.00605766	0.0204876
Cluster-8921.67255	Cluster-8921.24805	0.935754	0.00605866	0.0204746
Cluster-8921.67167	Cluster-8921.38353	0.935643	0.00607947	0.0205285
Cluster-8921.57095	Cluster-8921.37081	0.935549	0.00609694	0.0205711
SA	Cluster-8921.24805	0.935529	0.00610086	0.0205679
Cluster-8921.67736	Cluster-8921.36662	-0.935519	0.00610264	0.0205575
Cluster-8921.59948	Cluster-8921.52329	0.935465	0.00611281	0.0205754
Cluster-8921.86409	Cluster-8921.75790	0.935451	0.00611533	0.0205675
Cluster-8921.86728	Cluster-8921.64422	-0.935285	0.00614657	0.0206562
Cluster-8921.57559	Cluster-8921.37081	-0.935065	0.00618793	0.0207787
Cluster-8921.69332	Cluster-8921.62359	-0.934975	0.00620497	0.0208194
Cluster-8921.37081	Cluster-8921.104070	0.934903	0.00621849	0.0208482
Cluster-8921.63700	Cluster-8921.48324	0.934902	0.00621871	0.0208324
Cluster-8921.85010	Cluster-8921.67167	0.934894	0.00622025	0.0208211
Cluster-8921.64422	Cluster-8921.27053	-0.934872	0.00622437	0.0208184
Cluster-8921.82815	Cluster-8921.52329	0.934853	0.00622792	0.0208138
Cluster-8921.81164	Cluster-8921.67167	0.934835	0.00623142	0.0208091
JA	Cluster-8921.51787	0.934768	0.00624404	0.0208348
IPA	Cluster-8921.58118	0.93476	0.00624559	0.0208235
Cluster-8921.82815	Cluster-8921.55488	0.934758	0.00624594	0.0208083
Cluster-8921.87643	Cluster-8921.51347	0.934741	0.00624919	0.0208028
Cluster-8921.55488	Cluster-8921.51787	0.93472	0.00625312	0.0207995
Cluster-8921.94159	Cluster-8921.27053	0.934667	0.00626324	0.0208168
SA	Cluster-8921.65646	0.934659	0.00626472	0.0208054
Cluster-8921.78302	Cluster-8921.60334	-0.934636	0.00626903	0.0208034
MEJA	Cluster-8921.82815	-0.934549	0.00628556	0.0208419
Cluster-8921.87643	Cluster-8921.57559	0.934524	0.00629031	0.0208413
Cluster-8921.58118	Cluster-8921.37002	0.934513	0.00629247	0.0208321
Cluster-8921.76406	Cluster-8921.48324	0.934426	0.00630891	0.0208702
Cluster-8921.52329	Cluster-8921.17746	0.934412	0.00631158	0.0208627
Cluster-8921.82815	Cluster-8921.61766	0.934404	0.00631314	0.0208516
Cluster-8921.81801	Cluster-8921.57094	-0.934339	0.00632555	0.0208763
SA	Cluster-8921.55723	0.934331	0.00632706	0.020865
Cluster-8921.94159	Cluster-8921.69332	-0.934313	0.00633039	0.0208597
Cluster-8921.67255	Cluster-8921.51044	-0.93431	0.00633096	0.0208454
Cluster-8921.71299	Cluster-8921.57095	-0.934285	0.00633585	0.0208452
Cluster-8921.87643	Cluster-8921.82816	0.934184	0.00635505	0.0208922
Cluster-8921.88733	Cluster-8921.70680	-0.934133	0.0063648	0.020908
Cluster-8921.52329	Cluster-8921.38353	0.934022	0.00638603	0.0209614
Cluster-8921.71299	ABA	0.934012	0.00638803	0.0209518
Cluster-8921.71299	Cluster-8921.37002	0.933995	0.00639129	0.0209462
Cluster-8921.75790	Cluster-8921.37002	0.93399	0.00639209	0.0209326
Cluster-8921.81801	Cluster-8921.81164	0.933954	0.00639902	0.0209391
Cluster-8921.82816	Cluster-8921.57095	-0.933953	0.00639931	0.0209239
Cluster-8921.55488	Cluster-8921.27440	0.933939	0.00640194	0.0209163
Cluster-8921.60469	Cluster-8921.44882	0.933764	0.00643549	0.0210097
Cluster-8921.52264	Cluster-8921.48324	0.933745	0.00643924	0.0210057
Cluster-8921.80561	Cluster-8921.67736	0.933736	0.00644094	0.0209951
Cluster-8921.75963	Cluster-8921.57682	0.933732	0.00644161	0.0209811
MEJA	Cluster-8921.75963	-0.933694	0.00644893	0.0209888
Cluster-8921.67167	Cluster-8921.52329	0.933594	0.00646827	0.0210355
Cluster-8921.65646	Cluster-8921.58118	0.933576	0.00647178	0.0210308
Cluster-8921.67736	Cluster-8921.57758	0.933537	0.00647918	0.0210387
Cluster-8921.57559	Cluster-8921.36662	0.933535	0.00647953	0.0210237
Cluster-8921.63135	Cluster-8921.62359	-0.933498	0.00648681	0.0210312
ZEATIN	Cluster-8921.44882	-0.933426	0.00650067	0.02106
Cluster-8921.73356	Cluster-8921.57559	-0.933302	0.00652453	0.0211211
Cluster-8921.57094	Cluster-8921.55488	-0.933261	0.00653259	0.021131
Cluster-8921.78519	Cluster-8921.26400	0.933013	0.00658068	0.0212703
Cluster-8921.82815	ABA	0.932974	0.00658811	0.0212781
Cluster-8921.78302	Cluster-8921.39441	-0.932926	0.00659754	0.0212923
Cluster-8921.86728	5DS	0.932912	0.00660015	0.0212845
Cluster-8921.78302	Cluster-8921.48039	-0.932911	0.00660044	0.0212692
Cluster-8921.86856	Cluster-8921.76049	0.932808	0.0066204	0.0213173
Cluster-8921.37002	Cluster-8921.19182	-0.93276	0.00662981	0.0213314
Cluster-8921.52329	Cluster-8921.36662	0.932682	0.00664507	0.0213642
Cluster-8921.67167	Cluster-8921.53684	0.932634	0.00665435	0.0213778
Cluster-8921.75269	Cluster-8921.54876	0.932631	0.00665503	0.0213637
Cluster-8921.38353	Cluster-8921.17746	0.932561	0.00666873	0.0213915
JA	Cluster-8921.63135	0.932532	0.00667429	0.0213931
Cluster-8921.37081	Cluster-8921.26400	-0.932486	0.00668334	0.0214059
Cluster-8921.81164	Cluster-8921.50518	-0.932426	0.00669503	0.0214271
Cluster-8921.55488	Cluster-8921.104731	-0.932418	0.00669659	0.0214159
Cluster-8921.86856	Cluster-8921.62359	-0.932413	0.00669759	0.021403
Cluster-8921.55488	Cluster-8921.32229	-0.932198	0.00673976	0.0215214
Cluster-8921.85010	Cluster-8921.80501	0.932183	0.00674279	0.0215149
Cluster-8921.73356	Cluster-8921.36662	-0.932166	0.00674601	0.021509
Cluster-8921.37081	Cluster-8921.32579	-0.932148	0.00674965	0.0215043
Cluster-8921.88733	Cluster-8921.82815	-0.932105	0.00675817	0.0215153
ZEATIN	Cluster-8921.78302	0.932087	0.00676166	0.0215102
Cluster-8921.73866	Cluster-8921.55488	0.931997	0.00677931	0.0215501
Cluster-8921.82816	Cluster-8921.59122	-0.931979	0.00678285	0.0215452
Cluster-8921.26400	Cluster-8921.25905	0.931945	0.00678954	0.0215503
Cluster-8921.82815	Cluster-8921.53089	0.931885	0.00680149	0.0215721
Cluster-8921.69647	Cluster-8921.39441	0.931789	0.00682046	0.021616
Cluster-8921.86856	Cluster-8921.44336	0.931666	0.00684483	0.021677
Cluster-8921.60469	Cluster-8921.44336	0.931655	0.00684692	0.0216674
Cluster-8921.87643	Cluster-8921.60469	0.931623	0.00685322	0.0216711
Cluster-8921.63135	Cluster-8921.57559	0.931502	0.00687718	0.0217307
Cluster-8921.87643	Cluster-8921.73014	0.931422	0.00689323	0.0217651
JA	Cluster-8921.17746	0.931409	0.00689576	0.0217569
JA	Cluster-8921.51044	-0.93137	0.00690358	0.0217653
Cluster-8921.88733	Cluster-8921.55723	-0.931262	0.00692504	0.0218167
SA	Cluster-8921.55488	0.931215	0.00693444	0.0218301
Cluster-8921.57094	Cluster-13514.0	-0.931201	0.00693718	0.0218225
IPA	Cluster-8921.66780	0.931201	0.00693719	0.0218063
Cluster-8921.70846	Cluster-8921.37081	-0.931169	0.00694346	0.0218098
Cluster-8921.57094	Cluster-8921.42031	-0.931158	0.00694564	0.0218004
Cluster-8921.88733	Cluster-8921.80561	0.931125	0.00695236	0.0218054
Cluster-8921.31990	Cluster-8921.26400	0.931092	0.00695882	0.0218095
Cluster-8921.67736	Cluster-8921.67167	-0.930992	0.00697888	0.0218561
Cluster-8921.63135	Cluster-8921.51347	0.930977	0.0069819	0.0218494
Cluster-8921.67167	Cluster-8921.59948	0.930906	0.00699595	0.0218772
Cluster-8921.82816	Cluster-8921.76406	0.930861	0.00700505	0.0218895
Cluster-8921.55488	Cluster-8921.104070	-0.930834	0.00701037	0.0218899
Cluster-8921.48324	Cluster-8921.39441	0.930798	0.00701758	0.0218963
Cluster-8921.26400	Cluster-13514.0	0.930798	0.00701759	0.0218802
Cluster-8921.55488	Cluster-8921.51660	0.930798	0.0070176	0.0218641
Cluster-8921.53834	Cluster-8921.52329	0.930797	0.00701789	0.0218489
Cluster-8921.63700	Cluster-8921.53005	0.930792	0.00701892	0.0218361
Cluster-8921.76049	Cluster-8921.51044	-0.930787	0.00701982	0.0218228
Cluster-8921.70846	Cluster-8921.38353	0.930735	0.00703036	0.0218396
IAA	Cluster-8921.88733	0.930628	0.00705186	0.0218902
Cluster-8921.72552	Cluster-8921.69332	0.930604	0.00705664	0.021889
Cluster-8921.55488	Cluster-8921.39441	0.930601	0.00705717	0.0218747
Cluster-8921.57094	Cluster-8921.42397	-0.930498	0.00707794	0.021923
Cluster-8921.59122	Cluster-8921.37081	0.930475	0.0070825	0.021921
Cluster-8921.62359	Cluster-8921.57682	-0.930438	0.00708991	0.0219279
Cluster-8921.39441	Cluster-8921.24805	0.930408	0.00709614	0.0219312
Cluster-8921.69332	Cluster-8921.39441	0.930404	0.00709679	0.0219172
ZEATIN	Cluster-8921.41617	-0.930403	0.00709703	0.0219019
Cluster-8921.87166	Cluster-8921.25905	0.930401	0.0070975	0.0218874
Cluster-8921.55723	Cluster-8921.52262	0.930289	0.00711998	0.0219407
Cluster-8921.61766	Cluster-8921.48039	0.930265	0.0071248	0.0219396
Cluster-8921.58118	Cluster-8921.17746	0.93023	0.00713199	0.0219458
Cluster-8921.75269	Cluster-8921.51787	-0.93019	0.00713996	0.0219543
Cluster-8921.86409	Cluster-8921.44882	0.930172	0.00714377	0.0219501
MEJA	Cluster-8921.65646	-0.930144	0.00714925	0.021951
Cluster-8921.85010	ABA	0.930127	0.00715281	0.021946
Cluster-8921.71299	Cluster-8921.57094	-0.930102	0.00715775	0.0219452
Cluster-8921.81164	Cluster-8921.78302	-0.930047	0.00716904	0.0219639
Cluster-8921.78302	Cluster-8921.70846	-0.930032	0.00717201	0.0219571
Cluster-8921.70846	Cluster-8921.59948	0.930012	0.00717608	0.0219537
Cluster-8921.59122	Cluster-8921.52329	-0.929994	0.0071797	0.0219489
Cluster-8921.78519	Cluster-8921.57094	-0.929884	0.00720203	0.0220013
Cluster-8921.80501	Cluster-8921.59948	0.929856	0.00720772	0.0220028
Cluster-8921.75963	Cluster-8921.42031	0.929848	0.00720931	0.0219918
JA	Cluster-8921.52329	0.929791	0.00722096	0.0220114
Cluster-8921.78302	Cluster-8921.53089	-0.929772	0.00722469	0.022007
Cluster-8921.76049	Cluster-8921.67167	0.929726	0.00723422	0.0220201
Cluster-8921.65646	Cluster-8921.53834	0.929707	0.007238	0.0220158
Cluster-8921.48324	ABA	0.929659	0.00724781	0.0220298
Cluster-8921.86856	Cluster-8921.37002	0.929637	0.00725216	0.0220272
Cluster-8921.70846	Cluster-8921.66780	0.929631	0.0072534	0.0220152
Cluster-8921.69647	Cluster-8921.69332	0.929604	0.00725894	0.0220162
TZR	Cluster-8921.36662	0.929512	0.00727778	0.0220575
Cluster-8921.55488	Cluster-8921.51044	-0.929508	0.00727848	0.0220438
Cluster-8921.63135	Cluster-8921.26400	0.929497	0.0072808	0.0220351
Cluster-8921.55488	Cluster-8921.47148	0.929385	0.00730363	0.0220884
Cluster-8921.81164	Cluster-8921.53089	0.929269	0.00732745	0.0221446
Cluster-8921.94159	Cluster-8921.62359	0.929268	0.00732753	0.022129
Cluster-8921.57682	Cluster-8921.52264	0.929262	0.00732873	0.0221169
Cluster-8921.75269	Cluster-8921.69647	-0.929251	0.00733107	0.0221082
Cluster-8921.85010	Cluster-8921.52329	0.929206	0.00734038	0.0221205
Cluster-8921.66780	Cluster-8921.44882	0.929164	0.0073488	0.0221301
Cluster-8921.87643	Cluster-8921.42031	0.929151	0.00735157	0.0221227
Cluster-8921.86728	Cluster-8921.82815	-0.928863	0.00741075	0.0222849
Cluster-8921.63700	Cluster-8921.63135	0.928825	0.00741851	0.0222924
Cluster-8921.38353	ABA	0.92874	0.00743597	0.022329
Cluster-8921.78302	Cluster-8921.57095	0.928734	0.00743735	0.0223173
Cluster-8921.82816	Cluster-8921.57682	0.928638	0.00745718	0.022361
JA	Cluster-8921.52262	0.928548	0.00747576	0.0224008
Cluster-8921.86856	Cluster-8921.69332	0.92853	0.00747949	0.0223961
Cluster-8921.44336	Cluster-8921.19182	-0.928456	0.00749479	0.0224261
Cluster-8921.76406	Cluster-8921.42031	0.928445	0.00749693	0.0224166
IAA	Cluster-8921.64422	-0.928438	0.00749837	0.0224051
Cluster-8921.75269	Cluster-8921.60258	0.928427	0.0075008	0.0223965
Cluster-8921.66780	Cluster-8921.62063	-0.928398	0.0075067	0.0223983
Cluster-8921.69647	Cluster-8921.54876	-0.928346	0.00751745	0.0224146
Cluster-8921.70680	Cluster-8921.67736	-0.928291	0.00752881	0.0224327
Cluster-8921.76049	Cluster-8921.52264	0.928282	0.00753076	0.0224227
Cluster-8921.69647	Cluster-8921.58118	0.92826	0.00753532	0.0224205
Cluster-8921.60469	Cluster-8921.42031	0.928145	0.00755927	0.0224759
Cluster-8921.67736	Cluster-8921.48480	-0.928119	0.00756458	0.0224759
Cluster-8921.32579	Cluster-8921.17746	0.92811	0.00756643	0.0224657
Cluster-8921.86409	Cluster-8921.50983	0.928101	0.00756831	0.0224555
Cluster-8921.67736	Cluster-8921.62359	0.928074	0.00757405	0.0224568
Cluster-8921.69332	Cluster-8921.26400	0.928059	0.00757702	0.0224498
ZEATIN	Cluster-8921.58118	-0.928012	0.00758688	0.0224633
Cluster-8921.71299	Cluster-8921.61766	0.927908	0.00760844	0.0225114
Cluster-8921.55723	Cluster-8921.48039	0.927873	0.00761576	0.0225173
Cluster-8921.57094	Cluster-8921.31990	-0.927725	0.00764667	0.0225929
SA	Cluster-8921.57094	-0.927702	0.00765161	0.0225917
Cluster-8921.64422	Cluster-8921.39441	0.927647	0.00766305	0.0226097
Cluster-8921.86728	Cluster-8921.86409	-0.927633	0.00766604	0.0226028
Cluster-8921.55723	Cluster-8921.51660	0.927594	0.00767409	0.0226108
Cluster-8921.86409	Cluster-8921.63700	0.927485	0.00769706	0.0226627
Cluster-8921.70680	ABA	0.927467	0.00770084	0.022658
Cluster-8921.86409	Cluster-8921.51660	0.927458	0.00770258	0.0226474
Cluster-8921.76049	Cluster-8921.66780	0.927445	0.00770535	0.0226398
Cluster-8921.51044	Cluster-8921.19182	0.92743	0.00770846	0.0226332
Cluster-8921.86409	Cluster-8921.73866	0.927337	0.00772798	0.0226748
Cluster-8921.87643	Cluster-8921.48480	0.927336	0.00772815	0.0226596
Cluster-8921.55723	Cluster-8921.104731	-0.927309	0.00773388	0.0226607
Cluster-8921.54218	Cluster-8921.27053	-0.927181	0.00776078	0.0227238
Cluster-8921.88733	Cluster-8921.53834	-0.927093	0.00777948	0.0227628
ZEATIN	Cluster-8921.61766	-0.927019	0.00779496	0.0227923
Cluster-8921.75269	Cluster-8921.55723	-0.926985	0.00780216	0.0227976
Cluster-8921.86856	Cluster-8921.44882	0.926906	0.00781879	0.0228304
Cluster-8921.67736	Cluster-8921.37081	0.926889	0.00782246	0.0228254
Cluster-8921.52262	Cluster-8921.19182	-0.926857	0.00782921	0.0228293
Cluster-8921.55723	Cluster-8921.104070	-0.92684	0.00783272	0.0228238
Cluster-8921.86409	Cluster-8921.51044	-0.926784	0.00784469	0.022843
Cluster-8921.87643	Cluster-8921.58118	0.926764	0.00784888	0.0228395
Cluster-8921.76049	Cluster-8921.75963	0.926746	0.00785268	0.0228348
IP	Cluster-8921.57758	0.926671	0.00786847	0.022865
Cluster-8921.75790	Cluster-8921.52329	0.926637	0.00787583	0.0228707
Cluster-8921.71299	Cluster-8921.27053	-0.926602	0.00788325	0.0228766
Cluster-8921.70846	Cluster-8921.60469	0.926599	0.00788375	0.0228623
MEJA	Cluster-8921.61766	-0.92658	0.00788779	0.0228584
Cluster-8921.69332	Cluster-8921.64422	0.926554	0.00789334	0.0228588
Cluster-8921.88733	Cluster-8921.86728	0.926549	0.00789449	0.0228465
Cluster-8921.67167	5DS	-0.926459	0.00791361	0.0228862
IAA	Cluster-8921.86409	-0.926421	0.00792167	0.0228938
Cluster-8921.50518	Cluster-8921.19182	0.926354	0.00793588	0.0229193
MEJA	Cluster-8921.44882	-0.926329	0.0079412	0.022919
Cluster-8921.66780	Cluster-8921.36662	0.926277	0.00795224	0.0229352
Cluster-8921.7181	Cluster-8921.55723	-0.926267	0.00795436	0.0229257
Cluster-8921.82815	Cluster-8921.69647	0.926264	0.00795512	0.0229123
Cluster-8921.78302	Cluster-8921.49077	-0.926249	0.00795822	0.0229056
Cluster-8921.63135	Cluster-8921.17746	0.926214	0.00796576	0.0229117
Cluster-8921.86409	Cluster-8921.27440	0.926213	0.00796592	0.0228966
Cluster-8921.69647	Cluster-8921.37002	0.926206	0.00796741	0.0228854
Cluster-8921.73866	Cluster-8921.55723	0.926152	0.00797903	0.0229032
Cluster-8921.75790	Cluster-8921.53005	0.926144	0.0079807	0.0228924
Cluster-8921.53684	Cluster-8921.19182	-0.926098	0.00799044	0.0229049
Cluster-8921.7181	Cluster-8921.66780	-0.926083	0.00799361	0.0228984
Cluster-8921.51347	ABA	0.926038	0.00800323	0.0229105
Cluster-8921.57682	Cluster-8921.57094	-0.925966	0.00801862	0.022939
Cluster-8921.37081	Cluster-8921.24805	-0.925851	0.00804331	0.0229941
IPA	Cluster-8921.80501	0.925838	0.00804602	0.0229863
Cluster-8921.86856	Cluster-8921.82815	0.92577	0.00806057	0.0230123
Cluster-8921.44882	Cluster-8921.24805	0.925752	0.00806459	0.0230083
Cluster-8921.51787	Cluster-8921.24805	0.925751	0.00806475	0.0229932
SA	Cluster-8921.86409	0.925742	0.00806661	0.022983
Cluster-8921.76049	Cluster-8921.60469	0.925704	0.00807472	0.0229907
Cluster-8921.76049	Cluster-8921.57094	-0.925686	0.00807876	0.0229867
Cluster-8921.86409	Cluster-8921.104731	-0.925638	0.00808895	0.0230002
Cluster-8921.55723	Cluster-8921.53834	0.925593	0.00809859	0.0230122
Cluster-8921.82815	Cluster-8921.64422	0.925567	0.00810418	0.0230126
Cluster-8921.50518	Cluster-8921.27053	0.925565	0.00810464	0.0229985
Cluster-8921.86856	Cluster-8921.53834	0.925503	0.00811805	0.0230211
Cluster-8921.71299	Cluster-8921.66780	0.925502	0.00811812	0.0230059
Cluster-8921.65646	ABA	0.925393	0.00814173	0.0230573
Cluster-8921.78519	Cluster-8921.25905	0.925316	0.00815816	0.0230884
Cluster-8921.75963	Cluster-8921.50518	-0.925226	0.0081776	0.023128
Cluster-8921.66780	Cluster-8921.57682	0.9252	0.00818339	0.0231289
IAA	Cluster-8921.57094	0.925197	0.00818388	0.0231148
Cluster-8921.61766	Cluster-8921.51044	-0.925183	0.00818699	0.0231082
Cluster-8921.86856	Cluster-8921.104731	-0.925178	0.00818808	0.0230958
Cluster-8921.59948	ABA	0.925167	0.00819045	0.0230871
Cluster-8921.25905	Cluster-13514.0	0.925055	0.00821455	0.0231396
Cluster-8921.49077	Cluster-8921.41248	0.924964	0.00823446	0.0231803
Cluster-8921.78302	Cluster-8921.25905	-0.924951	0.00823708	0.0231723
Cluster-8921.86728	Cluster-8921.76406	-0.924949	0.0082376	0.0231583
Cluster-8921.72552	Cluster-8921.19182	-0.924934	0.00824076	0.0231518
Cluster-8921.82816	Cluster-8921.53005	0.924888	0.00825081	0.0231647
Cluster-8921.67736	Cluster-8921.53005	-0.924874	0.00825389	0.023158
Cluster-8921.58118	Cluster-8921.42031	0.924737	0.00828371	0.0232262
Cluster-8921.67736	Cluster-8921.55723	-0.924564	0.00832116	0.0233158
Cluster-8921.31990	Cluster-8921.25905	0.924531	0.0083284	0.0233206
Cluster-8921.76049	Cluster-8921.63700	0.924525	0.00832963	0.0233087
Cluster-8921.94159	Cluster-8921.81164	-0.924354	0.00836694	0.0233976
IPA	Cluster-8921.78302	-0.924326	0.00837305	0.0233992
Cluster-8921.53684	Cluster-8921.51787	0.924312	0.00837614	0.0233924
Cluster-8921.53834	Cluster-8921.37081	-0.924248	0.00839026	0.0234163
Cluster-8921.86409	Cluster-8921.104070	-0.924157	0.00841014	0.0234564
Cluster-8921.59948	Cluster-8921.52346	-0.924152	0.00841125	0.023444
Cluster-8921.51044	5DS	0.924096	0.00842349	0.0234627
Cluster-8921.57758	Cluster-8921.51347	-0.924064	0.00843057	0.0234669
Cluster-8921.60469	Cluster-8921.57682	0.92399	0.0084467	0.0234964
ZEATIN	Cluster-8921.57682	-0.923951	0.0084553	0.0235048
Cluster-8921.55723	Cluster-8921.27440	0.923795	0.00848963	0.0235848
Cluster-8921.86728	Cluster-8921.69332	-0.923765	0.00849619	0.0235875
Cluster-8921.49077	Cluster-8921.38353	0.923696	0.00851131	0.023614
Cluster-8921.60334	Cluster-8921.17746	0.923544	0.00854479	0.0236914
Cluster-8921.64422	Cluster-8921.51044	-0.923542	0.00854521	0.023677
Cluster-8921.69332	Cluster-8921.67736	-0.923542	0.00854521	0.0236615
Cluster-8921.66780	Cluster-8921.52264	0.923532	0.00854748	0.0236523
Cluster-8921.69647	Cluster-8921.63700	0.923512	0.00855181	0.0236488
IPA	Cluster-8921.52346	-0.923488	0.00855718	0.0236482
Cluster-8921.39441	Cluster-8921.37002	0.923466	0.00856205	0.0236462
Cluster-8921.94159	Cluster-8921.19182	0.923385	0.00857991	0.0236801
Cluster-8921.76406	Cluster-8921.57758	-0.923357	0.00858618	0.023682
Cluster-8921.51787	Cluster-8921.44336	0.923336	0.00859073	0.0236791
Cluster-8921.57094	Cluster-8921.37002	-0.923284	0.00860224	0.0236954
Cluster-8921.55723	Cluster-8921.19182	-0.923282	0.00860277	0.0236814
Cluster-8921.52329	Cluster-8921.51347	0.923272	0.00860502	0.0236722
Cluster-8921.53089	Cluster-8921.37002	0.923263	0.00860696	0.0236621
Cluster-8921.75269	Cluster-8921.27053	0.923252	0.00860925	0.0236531
Cluster-8921.50518	Cluster-8921.24392	-0.923217	0.00861706	0.0236592
Cluster-8921.51044	Cluster-8921.48039	-0.923182	0.00862493	0.0236654
Cluster-8921.52329	Cluster-8921.48039	0.923165	0.0086287	0.0236604
Cluster-8921.51787	ABA	0.923163	0.008629	0.0236459
Cluster-8921.75269	Cluster-8921.19182	0.923081	0.00864716	0.0236803
Cluster-8921.55488	Cluster-8921.53834	0.923031	0.00865845	0.0236959
Cluster-8921.63370	Cluster-8921.38353	0.922978	0.00867013	0.0237126
Cluster-8921.63370	Cluster-8921.17746	0.922968	0.00867237	0.0237034
Cluster-8921.82815	Cluster-8921.17746	0.922797	0.00871038	0.0237919
Cluster-8921.81164	Cluster-8921.37081	-0.922783	0.00871347	0.023785
Cluster-8921.94159	Cluster-8921.67167	-0.922632	0.00874713	0.0238615
Cluster-8921.88733	Cluster-8921.32579	-0.922535	0.00876889	0.0239054
Cluster-8921.69647	Cluster-8921.51347	0.922475	0.00878226	0.0239264
Cluster-8921.86856	Cluster-8921.51660	0.922459	0.00878583	0.0239208
Cluster-8921.51347	Cluster-8921.44882	0.922415	0.00879561	0.023932
Cluster-8921.80501	Cluster-8921.70846	0.922378	0.00880392	0.0239392
Cluster-8921.17746	ABA	0.922329	0.00881486	0.0239535
IPA	Cluster-8921.65646	0.922301	0.00882106	0.023955
Cluster-8921.59122	Cluster-8921.32579	-0.922222	0.00883886	0.023988
ZEATIN	Cluster-8921.69332	-0.922192	0.00884549	0.0239906
Cluster-8921.86856	Cluster-8921.104070	-0.922163	0.00885208	0.023993
ZEATIN	Cluster-8921.52262	-0.922114	0.00886317	0.0240077
Cluster-8921.86728	Cluster-8921.55488	-0.922104	0.00886543	0.0239985
Cluster-8921.53005	Cluster-8921.48039	0.922094	0.00886749	0.0239887
Cluster-8921.80561	Cluster-8921.78302	0.921932	0.00890397	0.024072
MEJA	Cluster-8921.49077	-0.921917	0.00890744	0.024066
IPA	Cluster-8921.24805	0.921888	0.00891395	0.0240682
Cluster-8921.58118	Cluster-8921.51044	-0.921849	0.00892278	0.0240767
Cluster-8921.57095	Cluster-8921.50518	0.921844	0.0089238	0.0240641
Cluster-8921.75790	Cluster-8921.37081	-0.921829	0.00892722	0.024058
Cluster-8921.86409	Cluster-8921.58118	0.921827	0.00892757	0.0240436
Cluster-8921.63135	Cluster-8921.24805	0.921813	0.00893091	0.0240373
Cluster-8921.86856	Cluster-8921.73866	0.921805	0.00893252	0.0240264
Cluster-8921.87643	Cluster-8921.37002	0.9218	0.00893364	0.0240141
Cluster-8921.86728	Cluster-8921.55723	-0.921753	0.00894446	0.0240279
Cluster-8921.64422	Cluster-8921.51787	0.921711	0.00895373	0.0240376
Cluster-8921.81801	Cluster-8921.78302	-0.92169	0.00895858	0.0240354
MEJA	Cluster-8921.53089	-0.921677	0.00896146	0.0240279
JA	Cluster-8921.71299	0.921631	0.00897181	0.0240404
Cluster-8921.51347	Cluster-8921.32579	0.921599	0.00897911	0.0240447
MEJA	Cluster-8921.72552	-0.921559	0.00898822	0.0240539
IAA	Cluster-8921.53684	-0.921494	0.00900285	0.0240778
Cluster-8921.52346	ABA	-0.921437	0.00901587	0.0240974
Cluster-8921.67736	Cluster-8921.37002	-0.921369	0.00903121	0.0241231
Cluster-8921.53834	Cluster-8921.38353	0.921342	0.0090372	0.0241239
IPA	Cluster-8921.38353	0.921325	0.00904107	0.024119
Cluster-8921.51787	Cluster-8921.50518	-0.921321	0.009042	0.0241063
SA	Cluster-8921.81164	0.921314	0.00904361	0.0240954
IAA	Cluster-8921.67255	-0.921311	0.00904442	0.0240824
Cluster-8921.86856	Cluster-8921.26400	0.921262	0.00905544	0.0240966
Cluster-8921.78302	Cluster-8921.75963	-0.921229	0.00906292	0.0241013
JA	Cluster-8921.48039	0.921168	0.00907678	0.024123
Cluster-8921.67167	Cluster-8921.62359	-0.921158	0.00907905	0.0241139
Cluster-8921.86728	Cluster-8921.54876	0.921155	0.00907983	0.0241008
JA	Cluster-8921.57682	0.921124	0.00908669	0.0241039
Cluster-8921.57682	Cluster-8921.42031	0.921051	0.0091034	0.0241331
Cluster-8921.86856	Cluster-8921.27440	0.920992	0.00911685	0.0241537
IP	Cluster-8921.65646	-0.920978	0.00911988	0.0241466
ZEATIN	Cluster-8921.39441	-0.920935	0.00912968	0.0241574
Cluster-8921.73356	Cluster-8921.62359	0.920918	0.00913366	0.0241528
IPA	Cluster-8921.54876	-0.920838	0.0091519	0.0241859
Cluster-8921.55488	Cluster-8921.32579	0.920801	0.00916035	0.0241932
Cluster-8921.87643	Cluster-8921.19182	-0.920796	0.00916152	0.0241812
ZEATIN	Cluster-8921.63700	-0.920771	0.00916725	0.0241812
Cluster-8921.88400	Cluster-8921.62063	0.920762	0.00916921	0.0241713
Cluster-8921.76908	Cluster-8921.66608	-0.920693	0.0091849	0.0241976
Cluster-8921.52264	Cluster-8921.37002	0.920693	0.00918501	0.0241828
Cluster-8921.87643	Cluster-8921.48324	0.920639	0.00919727	0.0242
Cluster-8921.81164	Cluster-8921.32229	-0.920582	0.00921033	0.0242193
Cluster-8921.57682	5DS	-0.92057	0.0092131	0.0242116
JA	Cluster-8921.55723	0.920548	0.00921822	0.02421
Cluster-8921.53089	Cluster-8921.42031	0.920496	0.00923005	0.024226
Cluster-8921.65646	Cluster-8921.57094	-0.920456	0.00923927	0.0242352
IAA	Cluster-8921.61766	-0.920453	0.00923991	0.0242218
Cluster-8921.82816	Cluster-8921.32579	0.920417	0.00924815	0.0242284
Cluster-8921.50518	Cluster-8921.44336	-0.920321	0.00927026	0.0242713
Cluster-8921.70680	Cluster-8921.54748	0.920153	0.00930868	0.0243569
Cluster-8921.57094	Cluster-8921.53834	-0.920047	0.00933308	0.0244056
Cluster-8921.55488	Cluster-8921.19182	-0.919935	0.00935909	0.0244585
Cluster-8921.76406	Cluster-8921.47148	0.919798	0.00939066	0.0245259
Cluster-8921.48039	Cluster-8921.26400	0.919769	0.00939726	0.0245279
ZEATIN	Cluster-8921.54876	0.919766	0.00939807	0.0245149
Cluster-8921.94159	Cluster-8921.72552	-0.919755	0.00940047	0.0245061
Cluster-8921.44336	Cluster-8921.25905	0.91969	0.00941551	0.0245302
Cluster-8921.37081	Cluster-8921.32229	0.919675	0.00941902	0.0245242
Cluster-8921.78302	Cluster-8921.61766	-0.919674	0.00941916	0.0245095
Cluster-8921.57094	Cluster-8921.104731	0.919526	0.00945347	0.0245837
Cluster-8921.49077	Cluster-8921.24805	0.919496	0.00946049	0.0245868
Cluster-8921.65646	Cluster-8921.60334	0.919333	0.00949836	0.0246701
Cluster-8921.54876	Cluster-8921.51044	0.919278	0.00951106	0.0246879
ZEATIN	Cluster-8921.75790	-0.919194	0.00953067	0.0247237
Cluster-8921.88733	Cluster-8921.62359	0.919147	0.00954158	0.0247368
Cluster-8921.55488	Cluster-8921.44882	0.91911	0.0095502	0.024744
Cluster-8921.63135	Cluster-8921.53089	0.919075	0.00955828	0.0247497
Cluster-8921.38353	Cluster-8921.27440	0.919064	0.00956092	0.0247414
Cluster-8921.76049	Cluster-8921.51787	0.919001	0.00957565	0.0247644
Cluster-8921.71299	Cluster-8921.54748	0.918955	0.00958631	0.0247768
Cluster-8921.57095	Cluster-8921.37002	-0.91883	0.00961536	0.0248368
Cluster-8921.57682	Cluster-8921.57095	-0.918785	0.00962607	0.0248492
Cluster-8921.57559	Cluster-8921.52264	0.918774	0.00962854	0.0248405
Cluster-8921.39441	Cluster-8921.19182	-0.918711	0.00964328	0.0248633
Cluster-8921.65646	Cluster-8921.57559	0.918662	0.00965484	0.024878
Cluster-8921.85010	Cluster-8921.52346	-0.918659	0.0096555	0.0248645
Cluster-8921.53684	Cluster-8921.44336	0.918646	0.00965846	0.024857
Cluster-8921.60334	Cluster-8921.57094	-0.918582	0.00967342	0.0248804
Cluster-8921.66780	Cluster-8921.51347	0.918552	0.00968055	0.0248836
TZR	Cluster-8921.54748	0.91855	0.00968099	0.0248696
Cluster-8921.67167	Cluster-8921.57682	0.918544	0.00968242	0.0248582
Cluster-8921.41248	Cluster-8921.17746	0.918496	0.0096936	0.0248718
Cluster-8921.78302	Cluster-8921.32579	-0.918484	0.00969652	0.0248642
Cluster-8921.73866	Cluster-8921.38353	0.918483	0.00969676	0.0248498
Cluster-8921.52264	Cluster-8921.51044	-0.918434	0.00970825	0.0248642
Cluster-8921.53834	Cluster-8921.52346	-0.918427	0.00970992	0.0248534
Cluster-8921.81164	Cluster-8921.53834	0.918328	0.00973314	0.0248978
Cluster-8921.75790	Cluster-8921.54748	0.918304	0.00973873	0.024897
Cluster-8921.69647	Cluster-8921.53005	0.918291	0.00974188	0.02489
Cluster-8921.38353	Cluster-8921.104070	-0.918263	0.00974844	0.0248918
JA	Cluster-8921.88733	-0.918208	0.00976129	0.0249095
Cluster-8921.57094	Cluster-8921.27440	-0.918183	0.00976718	0.0249095
Cluster-8921.82816	Cluster-8921.19182	-0.918154	0.00977393	0.0249117
Cluster-8921.51044	Cluster-8921.24805	-0.918143	0.00977672	0.0249039
Cluster-8921.75269	Cluster-8921.64422	-0.918082	0.00979108	0.0249254
Cluster-8921.78302	Cluster-8921.32229	0.918065	0.00979495	0.0249203
Cluster-8921.76406	Cluster-8921.53834	0.918055	0.00979742	0.0249116
Cluster-8921.66780	Cluster-8921.48324	0.918037	0.00980154	0.0249071
Cluster-8921.86409	Cluster-8921.47148	0.918031	0.00980312	0.0248962
Cluster-8921.54876	Cluster-8921.53834	-0.91801	0.00980807	0.0248938
Cluster-8921.51660	Cluster-8921.51347	0.918007	0.00980861	0.0248802
Cluster-8921.86728	Cluster-8921.75963	-0.917993	0.00981201	0.0248739
Cluster-8921.73866	Cluster-8921.57094	-0.917992	0.00981213	0.0248594
Cluster-8921.86409	Cluster-8921.70846	0.917967	0.00981804	0.0248594
ZEATIN	5DS	0.917964	0.0098188	0.0248465
Cluster-8921.51660	Cluster-8921.38353	0.917903	0.00983332	0.0248684
MEJA	Cluster-8921.70846	-0.917891	0.00983603	0.0248604
Cluster-8921.62359	Cluster-8921.51787	-0.917866	0.00984196	0.0248605
Cluster-8921.73356	Cluster-8921.48480	-0.917844	0.00984715	0.0248588
Cluster-8921.57094	Cluster-8921.51660	-0.917665	0.00988956	0.0249509
Cluster-8921.86409	ABA	0.917623	0.00989934	0.0249607
Cluster-8921.82815	Cluster-8921.53005	0.917602	0.00990444	0.0249587
Cluster-8921.73866	Cluster-8921.51347	0.917543	0.00991834	0.0249789
Cluster-8921.52262	Cluster-8921.32579	0.917529	0.00992165	0.0249723
Cluster-8921.65646	Cluster-8921.59948	0.917526	0.00992234	0.0249592
Cluster-8921.67736	Cluster-8921.19182	0.91752	0.00992398	0.0249485
Cluster-8921.70680	Cluster-8921.64422	0.917362	0.00996127	0.0250274
Cluster-8921.87166	Cluster-8921.50518	-0.917277	0.00998148	0.0250633
Cluster-8921.86856	Cluster-8921.51044	-0.917255	0.00998684	0.0250619
Cluster-8921.53684	Cluster-8921.48039	0.91712	0.010019	0.0251276
Cluster-8921.70846	Cluster-8921.24805	0.917099	0.0100241	0.0251256
Cluster-8921.66608	Cluster-8921.41248	-0.91704	0.010038	0.0251455
ZEATIN	Cluster-8921.19182	0.917031	0.0100403	0.0251363
Cluster-8921.87643	Cluster-8921.38353	0.917018	0.0100433	0.025129
Cluster-8921.82816	Cluster-8921.47148	0.917008	0.0100457	0.0251203
Cluster-8921.66780	Cluster-8921.63700	0.916895	0.0100728	0.025173
Cluster-8921.67167	Cluster-8921.57095	-0.916863	0.0100804	0.0251773
JA	Cluster-8921.76049	0.916812	0.0100926	0.0251927
Cluster-8921.82815	Cluster-8921.62359	-0.9168	0.0100954	0.025185
MEJA	IPA	-0.916768	0.0101031	0.0251893
Cluster-8921.71299	Cluster-8921.67736	-0.91674	0.0101098	0.0251911
IAA	Cluster-8921.86856	-0.91672	0.0101146	0.0251883
Cluster-8921.81801	Cluster-8921.58118	0.916711	0.0101166	0.0251784
Cluster-8921.57559	Cluster-8921.39441	0.9167	0.0101193	0.0251703
Cluster-8921.58118	Cluster-8921.39441	0.916682	0.0101237	0.0251664
Cluster-8921.86409	Cluster-8921.61766	0.916659	0.0101293	0.0251655
Cluster-8921.78302	Cluster-8921.52329	-0.916489	0.0101699	0.0252518
Cluster-8921.51347	Cluster-8921.104731	-0.916425	0.0101853	0.025275
IAA	Cluster-8921.53005	-0.916412	0.0101883	0.0252678
Cluster-8921.51347	Cluster-8921.27440	0.916402	0.0101908	0.0252591
Cluster-8921.57094	Cluster-8921.104070	0.916329	0.0102084	0.025288
Cluster-8921.51787	Cluster-8921.17746	0.916276	0.0102212	0.0253048
Cluster-8921.61766	Cluster-8921.37081	-0.916242	0.0102292	0.0253098
Cluster-8921.57559	Cluster-8921.48324	0.916161	0.0102487	0.0253432
Cluster-8921.57684	Cluster-8921.54218	-0.916153	0.0102506	0.0253332
Cluster-8921.51347	Cluster-8921.104070	-0.916067	0.0102715	0.02537
Cluster-8921.75790	Cluster-8921.60469	0.916047	0.0102764	0.0253672
Cluster-8921.32579	Cluster-8921.24805	0.916046	0.0102765	0.0253528
Cluster-8921.66780	Cluster-8921.51660	0.915998	0.0102882	0.0253668
SA	Cluster-8921.66780	0.915877	0.0103174	0.0254241
Cluster-8921.36662	ABA	0.915845	0.010325	0.0254279
Cluster-8921.86856	Cluster-8921.60469	0.915748	0.0103486	0.0254711
IAA	Cluster-8921.51347	-0.915651	0.010372	0.0255138
Cluster-8921.53684	Cluster-8921.25905	0.915459	0.0104188	0.0256141
Cluster-8921.62063	Cluster-8921.55723	-0.915449	0.0104212	0.0256052
Cluster-8921.65646	Cluster-8921.19182	-0.915409	0.0104309	0.0256141
MEJA	Cluster-8921.48039	-0.915395	0.0104341	0.0256072
Cluster-8921.63135	Cluster-8921.55723	0.915368	0.0104408	0.0256086
Cluster-8921.38353	Cluster-8921.104731	-0.915367	0.0104409	0.0255942
Cluster-8921.54218	Cluster-8921.25905	0.915353	0.0104443	0.0255877
Cluster-8921.42397	Cluster-8921.26400	0.915342	0.010447	0.0255795
Cluster-8921.58118	Cluster-8921.24392	0.915335	0.0104487	0.0255689
Cluster-8921.70846	Cluster-8921.52346	-0.915304	0.0104563	0.0255727
IPA	Cluster-8921.60469	0.915303	0.0104565	0.0255584
Cluster-8921.51787	Cluster-8921.37081	-0.915259	0.0104673	0.0255699
Cluster-8921.85010	Cluster-8921.53834	0.915231	0.0104741	0.0255719
ZEATIN	Cluster-8921.70846	-0.915189	0.0104844	0.0255821
Cluster-8921.58118	5DS	-0.915184	0.0104856	0.0255703
SA	Cluster-8921.51347	0.91514	0.0104964	0.0255819
Cluster-8921.82815	Cluster-8921.32229	-0.915122	0.0105006	0.0255775
ZEATIN	Cluster-8921.63135	-0.915057	0.0105165	0.0256014
Cluster-8921.69332	Cluster-8921.51044	-0.915048	0.0105187	0.0255921
JA	Cluster-8921.54876	-0.91504	0.0105207	0.0255822
IPA	Cluster-8921.51347	0.914969	0.0105381	0.0256097
Cluster-8921.57684	Cluster-8921.43512	-0.914949	0.0105428	0.0256065
Cluster-8921.50518	Cluster-13514.0	-0.914918	0.0105506	0.0256107
Cluster-8921.66780	Cluster-8921.104070	-0.91491	0.0105524	0.0256006
Cluster-8921.76908	Cluster-8921.48480	0.914872	0.0105616	0.0256082
Cluster-8921.57094	Cluster-8921.44882	-0.914774	0.0105857	0.0256519
Cluster-8921.87643	Cluster-8921.86728	-0.914698	0.0106044	0.0256825
Cluster-8921.58118	Cluster-8921.52262	0.914622	0.0106228	0.0257123
Cluster-8921.82815	Cluster-8921.51044	-0.914571	0.0106355	0.0257282
Cluster-8921.73866	Cluster-8921.66780	0.914507	0.0106512	0.0257515
Cluster-8921.51044	Cluster-8921.37002	-0.914493	0.0106547	0.0257453
IPA	Cluster-8921.85010	0.914329	0.010695	0.0258279
Cluster-8921.82815	Cluster-8921.24805	0.914325	0.0106958	0.025815
Cluster-8921.52262	Cluster-8921.51787	0.91419	0.0107291	0.0258808
Cluster-8921.66780	Cluster-8921.104731	-0.914114	0.0107478	0.025911
Cluster-8921.86409	Cluster-8921.19182	-0.914088	0.0107542	0.0259117
IPA	Cluster-8921.86856	0.913944	0.0107899	0.0259829
Cluster-8921.65646	Cluster-8921.38353	0.913922	0.0107954	0.0259813
Cluster-8921.81801	Cluster-8921.53684	0.913834	0.0108171	0.0260188
JA	Cluster-8921.86728	-0.913795	0.0108267	0.0260272
Cluster-8921.50518	Cluster-8921.31990	-0.913735	0.0108415	0.0260478
Cluster-8921.71299	Cluster-8921.54876	-0.913708	0.0108482	0.0260493
Cluster-8921.85010	Cluster-8921.44882	0.913673	0.0108568	0.0260551
Cluster-8921.82815	Cluster-8921.32579	0.913627	0.0108682	0.0260676
Cluster-8921.75790	Cluster-8921.59122	-0.913565	0.0108835	0.0260896
Cluster-8921.58118	ABA	0.913509	0.0108974	0.0261081
Cluster-8921.75790	Cluster-8921.54876	-0.913508	0.0108978	0.0260943
Cluster-8921.64422	Cluster-8921.63700	0.913467	0.0109081	0.0261041
Cluster-8921.42397	Cluster-8921.19182	-0.913458	0.0109102	0.0260945
Cluster-8921.48480	Cluster-8921.39441	0.913383	0.0109288	0.0261242
Cluster-8921.52262	Cluster-8921.37081	-0.913347	0.0109379	0.0261312
Cluster-8921.54876	Cluster-8921.51787	-0.913278	0.0109548	0.0261568
MEJA	Cluster-8921.32229	0.913248	0.0109625	0.0261604
Cluster-8921.42031	Cluster-8921.19182	-0.913236	0.0109655	0.0261528
Cluster-8921.52329	Cluster-8921.52264	0.913224	0.0109683	0.0261448
Cluster-8921.57682	Cluster-8921.55488	0.913173	0.0109811	0.0261606
Cluster-8921.86856	Cluster-8921.52262	0.913161	0.010984	0.0261526
SA	Cluster-8921.54876	-0.913122	0.0109939	0.0261616
IPA	Cluster-8921.37081	-0.913099	0.0109995	0.02616
Cluster-8921.73356	Cluster-8921.52329	-0.913066	0.0110077	0.026165
Cluster-8921.85010	Cluster-8921.65646	0.913043	0.0110135	0.0261639
IAA	Cluster-8921.32579	-0.913019	0.0110194	0.0261634
Cluster-8921.87643	Cluster-8921.59948	0.913018	0.0110196	0.0261492
SA	Cluster-8921.37002	0.912919	0.0110445	0.0261934
Cluster-8921.85010	Cluster-8921.36662	0.912917	0.0110449	0.0261798
Cluster-8921.53684	Cluster-8921.42031	0.912836	0.0110652	0.0262133
Cluster-8921.44882	Cluster-8921.38353	0.912774	0.0110808	0.0262356
IAA	Cluster-8921.81164	-0.912613	0.011121	0.0263161
Cluster-8921.69647	Cluster-8921.50518	-0.912606	0.0111228	0.0263055
Cluster-8921.52346	Cluster-8921.104070	0.912517	0.0111452	0.0263438
Cluster-8921.80561	Cluster-8921.60469	-0.912431	0.0111666	0.0263797
Cluster-8921.60334	Cluster-8921.58118	0.912359	0.011185	0.0264082
JA	Cluster-8921.66780	0.912332	0.0111915	0.026409
ZEATIN	JA	-0.912313	0.0111964	0.0264057
Cluster-8921.44882	Cluster-8921.37002	0.912273	0.0112064	0.0264146
Cluster-8921.64422	Cluster-8921.37002	0.912164	0.011234	0.026465
IP	Cluster-8921.75790	-0.912161	0.0112346	0.0264517
Cluster-8921.51347	Cluster-8921.48039	0.912122	0.0112444	0.02646
Cluster-8921.70680	Cluster-8921.55723	0.912112	0.0112471	0.0264517
Cluster-8921.52346	Cluster-8921.27440	-0.912025	0.0112689	0.0264882
JA	Cluster-8921.58118	0.911988	0.0112783	0.0264956
Cluster-8921.72552	Cluster-8921.53834	0.911932	0.0112923	0.0265137
Cluster-8921.89074	Cluster-8921.75269	-0.911914	0.011297	0.02651
Cluster-8921.66780	Cluster-8921.27440	0.911908	0.0112986	0.026499
Cluster-8921.57095	Cluster-8921.42031	-0.911903	0.0112998	0.0264871
Cluster-8921.88733	Cluster-8921.71299	-0.911886	0.011304	0.0264823
Cluster-8921.85010	Cluster-8921.51660	0.911795	0.0113272	0.026522
Cluster-8921.65646	Cluster-8921.49077	0.911786	0.0113292	0.0265122
Cluster-8921.86856	Cluster-8921.70846	0.911747	0.0113393	0.026521
Cluster-8921.85010	Cluster-8921.73866	0.911729	0.0113437	0.0265167
Cluster-8921.87643	Cluster-8921.53005	0.911718	0.0113467	0.026509
Cluster-8921.81801	Cluster-8921.57095	-0.911665	0.0113601	0.0265257
Cluster-8921.69332	Cluster-8921.49077	0.911664	0.0113602	0.0265114
Cluster-8921.86409	Cluster-8921.60469	0.911622	0.0113708	0.0265213
Cluster-8921.57682	Cluster-8921.52329	0.911602	0.0113759	0.0265186
Cluster-8921.67167	Cluster-8921.64422	0.911594	0.0113781	0.0265092
Cluster-8921.94159	Cluster-8921.57684	0.911585	0.0113802	0.0264995
Cluster-8921.87643	Cluster-8921.50983	0.911585	0.0113803	0.0264851
Cluster-8921.48480	ABA	0.911543	0.0113908	0.026495
Cluster-8921.63135	5DS	-0.911518	0.0113972	0.0264955
Cluster-8921.81164	Cluster-8921.60334	0.911505	0.0114005	0.0264884
Cluster-8921.81164	Cluster-8921.57682	0.911451	0.0114143	0.0265061
Cluster-8921.37002	Cluster-8921.32229	-0.911432	0.011419	0.0265023
Cluster-8921.63135	Cluster-8921.32579	0.911416	0.0114231	0.0264973
Cluster-8921.88733	Cluster-8921.50983	-0.911401	0.011427	0.0264918
Cluster-8921.86409	Cluster-8921.78302	-0.911396	0.0114281	0.02648
Cluster-8921.52346	Cluster-8921.17746	-0.911389	0.01143	0.0264699
Cluster-8921.59948	Cluster-8921.36662	0.911364	0.0114363	0.0264699
Cluster-8921.57758	Cluster-8921.48480	-0.911286	0.0114561	0.0265012
Cluster-8921.37081	ABA	-0.911195	0.0114792	0.0265403
Cluster-8921.78302	Cluster-8921.57682	-0.911165	0.0114869	0.0265435
Cluster-8921.86856	Cluster-8921.27053	-0.911143	0.0114925	0.0265419
Cluster-8921.57095	Cluster-8921.55488	-0.91112	0.0114985	0.0265414
TZR	Cluster-8921.7181	-0.911083	0.0115078	0.0265482
Cluster-8921.86728	Cluster-8921.67255	-0.910958	0.0115396	0.0266072
Cluster-8921.87643	Cluster-8921.52264	0.910946	0.0115427	0.0265999
Cluster-8921.51347	Cluster-8921.48324	0.910933	0.011546	0.0265929
Cluster-8921.48480	Cluster-8921.32579	0.910874	0.0115613	0.0266136
Cluster-8921.57682	Cluster-8921.57559	0.910862	0.0115644	0.0266062
Cluster-8921.85010	Cluster-8921.27440	0.910826	0.0115735	0.0266128
Cluster-8921.65646	Cluster-8921.41248	0.910796	0.0115812	0.0266159
Cluster-8921.53834	Cluster-8921.25905	0.91076	0.0115903	0.0266225
Cluster-8921.86728	Cluster-8921.50983	-0.910684	0.0116098	0.0266527
Cluster-8921.73866	Cluster-8921.52346	-0.910683	0.01161	0.0266388
Cluster-8921.67736	Cluster-8921.17746	-0.910682	0.0116102	0.0266248
Cluster-8921.85010	Cluster-8921.104070	-0.910663	0.0116152	0.0266218
Cluster-8921.75790	Cluster-8921.57094	-0.910647	0.0116192	0.0266166
Cluster-8921.87643	Cluster-8921.53684	0.910555	0.0116428	0.0266563
Cluster-8921.70680	Cluster-8921.48480	0.910509	0.0116547	0.026669
Cluster-8921.82816	Cluster-8921.39441	0.910501	0.0116566	0.0266589
Cluster-8921.75963	Cluster-8921.67167	0.910457	0.011668	0.0266706
Cluster-8921.60469	Cluster-8921.37002	0.910449	0.0116701	0.026661
Cluster-8921.71299	Cluster-8921.60469	0.910441	0.011672	0.0266509
Cluster-8921.73014	Cluster-8921.51347	0.910431	0.0116745	0.0266424
Cluster-8921.57758	Cluster-8921.52329	-0.910415	0.0116788	0.0266378
Cluster-8921.81164	Cluster-8921.104731	-0.910369	0.0116905	0.02665
Cluster-8921.49077	Cluster-8921.25905	0.91036	0.0116929	0.0266412
SA	Cluster-8921.75963	0.910288	0.0117112	0.0266686
Cluster-8921.67736	Cluster-8921.50983	-0.910194	0.0117355	0.0267094
Cluster-8921.88733	Cluster-8921.37081	0.910178	0.0117397	0.0267047
Cluster-8921.64422	Cluster-8921.57559	0.910168	0.0117422	0.0266961
MEJA	Cluster-8921.87643	-0.910113	0.0117565	0.026714
Cluster-8921.52346	Cluster-8921.51660	-0.910098	0.0117603	0.0267084
Cluster-8921.73356	Cluster-8921.70846	-0.910063	0.0117692	0.0267143
Cluster-8921.88733	Cluster-8921.48480	-0.910063	0.0117693	0.0267002
Cluster-8921.63700	Cluster-8921.17746	0.909785	0.0118409	0.0268482
Cluster-8921.72552	Cluster-8921.63362	-0.90966	0.0118734	0.0269076
Cluster-8921.94159	Cluster-8921.75269	0.909516	0.0119106	0.0269773
IPA	Cluster-8921.86409	0.90945	0.0119278	0.0270019
Cluster-8921.87643	Cluster-8921.85010	0.90943	0.011933	0.0269992
Cluster-8921.69332	Cluster-8921.52262	0.909392	0.0119429	0.0270071
JA	Cluster-8921.65646	0.909389	0.0119437	0.0269945
Cluster-8921.71299	Cluster-8921.67167	0.909363	0.0119503	0.0269951
Cluster-8921.86728	Cluster-8921.57094	0.909317	0.0119621	0.0270073
Cluster-8921.80561	Cluster-8921.52262	-0.909251	0.0119794	0.027032
Cluster-8921.87643	Cluster-8921.64422	0.909249	0.0119799	0.0270187
Cluster-8921.52346	Cluster-8921.104731	0.909216	0.0119886	0.0270238
Cluster-8921.71299	Cluster-8921.53005	0.909137	0.0120091	0.0270556
Cluster-8921.69647	Cluster-8921.27053	-0.909097	0.0120196	0.0270648
Cluster-8921.76049	Cluster-8921.57758	-0.909085	0.0120226	0.0270572
Cluster-8921.72552	Cluster-8921.58118	0.909073	0.0120256	0.0270497
JA	Cluster-8921.24805	0.909051	0.0120313	0.0270481
JA	Cluster-8921.78302	-0.908953	0.0120569	0.0270912
Cluster-8921.62359	Cluster-8921.52262	-0.908926	0.0120639	0.0270927
Cluster-8921.69332	Cluster-8921.52329	0.90889	0.0120735	0.0270996
ZEATIN	Cluster-8921.67167	-0.908808	0.0120948	0.0271332
Cluster-8921.64422	Cluster-8921.58118	0.908745	0.0121114	0.0271559
Cluster-8921.51347	Cluster-8921.47148	0.908701	0.0121228	0.0271673
Cluster-8921.57094	Cluster-8921.24805	-0.908698	0.0121236	0.0271545
IPA	Cluster-8921.55488	0.908679	0.0121285	0.0271512
Cluster-8921.51044	Cluster-8921.17746	-0.908679	0.0121286	0.0271371
Cluster-8921.57559	Cluster-8921.52262	0.908642	0.0121382	0.0271441
Cluster-8921.86728	Cluster-8921.60469	-0.908629	0.0121416	0.0271375
IAA	Cluster-8921.62359	0.908616	0.0121451	0.0271308
MEJA	Cluster-8921.82816	-0.908589	0.012152	0.0271319
Cluster-8921.75790	Cluster-8921.52264	0.908586	0.0121528	0.0271195
Cluster-8921.57559	Cluster-8921.51347	0.90858	0.0121543	0.0271085
Cluster-8921.86409	Cluster-8921.69647	0.908558	0.0121601	0.0271073
Cluster-8921.86409	Cluster-8921.55488	0.90852	0.01217	0.027115
Cluster-8921.76049	Cluster-8921.57095	-0.908512	0.0121723	0.0271059
Cluster-8921.88400	Cluster-8921.75269	0.908483	0.0121798	0.0271082
SA	Cluster-8921.53005	0.908456	0.0121868	0.0271096
Cluster-8921.86728	Cluster-8921.57095	0.908454	0.0121873	0.0270964
Cluster-8921.89074	5DS	-0.908436	0.0121921	0.0270929
Cluster-8921.80561	Cluster-8921.57682	-0.908418	0.0121968	0.027089
Cluster-8921.76049	Cluster-8921.61766	0.908388	0.0122046	0.0270922
JA	Cluster-8921.82815	0.908318	0.0122231	0.027119
Cluster-8921.85010	Cluster-8921.104731	-0.908292	0.0122299	0.0271199
SA	Cluster-8921.61766	0.908285	0.0122317	0.0271097
Cluster-8921.76406	Cluster-8921.69647	0.908273	0.0122349	0.0271026
IPA	Cluster-8921.59948	0.908225	0.0122475	0.0271162
Cluster-8921.88400	Cluster-8921.69647	-0.908214	0.0122503	0.0271082
Cluster-8921.70680	Cluster-8921.63700	0.908179	0.0122596	0.0271147
Cluster-8921.73356	Cluster-8921.65646	-0.908155	0.0122659	0.0271144
ZEATIN	Cluster-8921.60469	-0.908152	0.0122666	0.0271017
Cluster-8921.59948	Cluster-8921.53834	0.907956	0.0123183	0.0272018
ZEATIN	ABA	-0.907911	0.0123301	0.0272136
Cluster-8921.61766	Cluster-8921.52262	0.90786	0.0123435	0.0272291
Cluster-8921.81164	Cluster-8921.27440	0.90786	0.0123435	0.0272149
Cluster-8921.88733	Cluster-8921.65646	-0.907719	0.0123808	0.0272828
IP	Cluster-8921.50983	-0.907695	0.012387	0.0272824
Cluster-8921.82815	Cluster-8921.25905	0.907675	0.0123924	0.02728
IP	Cluster-8921.63700	-0.907638	0.0124023	0.0272875
Cluster-8921.7181	Cluster-8921.27053	0.907596	0.0124134	0.0272978
Cluster-8921.81164	Cluster-8921.73866	0.907575	0.0124189	0.0272958
Cluster-8921.52329	Cluster-8921.51044	-0.907573	0.0124193	0.0272825
MEJA	JA	-0.907526	0.0124317	0.0272956
Cluster-8921.54218	Cluster-13514.0	0.907479	0.0124443	0.0273089
Cluster-8921.81164	Cluster-8921.51660	0.907404	0.012464	0.027338
Cluster-8921.75790	Cluster-8921.65646	0.907323	0.0124855	0.0273711
Cluster-8921.80561	Cluster-8921.53684	-0.907315	0.0124876	0.0273616
Cluster-8921.54876	Cluster-8921.104070	0.907279	0.0124973	0.0273685
SA	Cluster-8921.57095	-0.907275	0.0124983	0.0273565
Cluster-8921.78302	Cluster-8921.51044	0.907272	0.012499	0.027344
Cluster-8921.54876	Cluster-8921.104731	0.907253	0.0125041	0.0273411
Cluster-8921.80501	Cluster-8921.53834	0.907253	0.0125042	0.027327
Cluster-8921.54218	Cluster-8921.43512	0.90725	0.012505	0.0273147
Cluster-8921.87166	Cluster-8921.54218	0.907242	0.0125071	0.0273052
Cluster-8921.82816	Cluster-8921.57559	0.907201	0.012518	0.0273149
Cluster-8921.59948	Cluster-8921.44882	0.907061	0.012555	0.0273816
Cluster-8921.19182	Cluster-8921.17746	-0.907049	0.0125583	0.0273746
Cluster-8921.81164	Cluster-8921.104070	-0.90703	0.0125634	0.0273716
Cluster-8921.73014	Cluster-8921.67736	-0.907011	0.0125684	0.0273685
Cluster-8921.76406	Cluster-8921.64422	0.906954	0.0125836	0.0273874
Cluster-8921.57682	Cluster-8921.50983	0.906947	0.0125853	0.0273772
Cluster-8921.51660	Cluster-8921.37002	0.906932	0.0125893	0.0273717
Cluster-8921.64422	Cluster-8921.51347	0.906929	0.0125901	0.0273594
Cluster-8921.60469	Cluster-8921.39441	0.906869	0.0126061	0.02738
Cluster-8921.75963	Cluster-8921.75790	0.90686	0.0126086	0.0273715
Cluster-8921.78302	Cluster-8921.76406	-0.906785	0.0126285	0.0274006
Cluster-8921.76406	Cluster-8921.55488	0.906772	0.0126319	0.027394
Cluster-8921.78302	ABA	-0.906767	0.0126333	0.027383
Cluster-8921.69647	Cluster-8921.67167	0.906758	0.0126359	0.0273745
Cluster-8921.80561	Cluster-8921.67167	-0.906693	0.0126531	0.0273977
Cluster-8921.52262	Cluster-8921.48324	0.906681	0.0126565	0.027391
Cluster-8921.71299	Cluster-8921.42397	0.906656	0.0126631	0.0273914
Cluster-8921.80501	Cluster-8921.48480	0.906531	0.0126963	0.0274492
Cluster-8921.78302	Cluster-8921.76049	-0.906521	0.012699	0.027441
Cluster-8921.73866	Cluster-8921.37002	0.906475	0.0127112	0.0274534
Cluster-8921.55488	Cluster-8921.48039	0.906473	0.0127119	0.0274408
Cluster-8921.73866	Cluster-8921.59948	0.906466	0.0127137	0.0274307
Cluster-8921.80501	Cluster-8921.48324	0.906465	0.012714	0.0274174
Cluster-8921.54218	Cluster-8921.24392	0.906432	0.0127229	0.0274226
Cluster-8921.70846	Cluster-8921.51347	0.906411	0.0127284	0.0274206
Cluster-8921.66780	5DS	-0.906402	0.0127309	0.0274119
Cluster-8921.37002	Cluster-8921.104731	-0.906402	0.012731	0.0273982
Cluster-8921.59948	Cluster-8921.51660	0.906387	0.0127349	0.0273926
Cluster-8921.76406	Cluster-8921.48480	0.906363	0.0127414	0.0273927
Cluster-8921.24392	Cluster-8921.19182	-0.906303	0.0127575	0.0274133
Cluster-8921.24805	Cluster-8921.19182	-0.906228	0.0127776	0.0274426
Cluster-8921.86728	Cluster-8921.81164	-0.906221	0.0127795	0.0274328
Cluster-8921.94159	Cluster-8921.57094	0.906183	0.0127896	0.0274406
Cluster-8921.85010	Cluster-8921.69332	0.906177	0.0127913	0.0274303
Cluster-8921.53089	Cluster-8921.19182	-0.906151	0.0127981	0.0274309
Cluster-8921.78519	Cluster-8921.50518	-0.906107	0.0128099	0.0274424
Cluster-8921.66780	Cluster-8921.39441	0.905959	0.0128497	0.0275138
Cluster-8921.53005	Cluster-8921.44882	0.905944	0.0128538	0.0275086
MEJA	Cluster-8921.86728	0.905914	0.0128619	0.027512
Cluster-8921.78302	Cluster-8921.75790	-0.905865	0.012875	0.0275262
Cluster-8921.42397	Cluster-8921.27053	-0.90586	0.0128764	0.0275151
Cluster-8921.53089	Cluster-8921.48039	0.905811	0.0128895	0.0275293
Cluster-8921.76049	Cluster-8921.54748	0.905772	0.0129001	0.027538
Cluster-8921.59948	Cluster-8921.27440	0.905759	0.0129035	0.0275313
Cluster-8921.52329	Cluster-8921.24805	0.905704	0.0129185	0.0275494
Cluster-8921.81164	Cluster-8921.55488	0.905677	0.0129256	0.0275508
Cluster-8921.62359	Cluster-8921.58118	-0.905553	0.012959	0.0276081
Cluster-8921.69332	Cluster-8921.61766	0.905505	0.0129721	0.0276221
Cluster-8921.81164	Cluster-8921.75790	0.905495	0.0129748	0.0276139
Cluster-8921.80501	Cluster-8921.44882	0.905421	0.0129948	0.0276426
Cluster-8921.59948	Cluster-8921.104070	-0.905236	0.0130447	0.0277347
Cluster-8921.80561	Cluster-8921.51347	-0.90519	0.0130572	0.0277473
Cluster-8921.85010	Cluster-8921.67736	-0.905186	0.0130582	0.0277356
Cluster-8921.75790	Cluster-8921.57559	0.905135	0.0130722	0.0277513
Cluster-8921.60334	Cluster-8921.53684	0.905048	0.0130958	0.0277875
Cluster-8921.81164	Cluster-8921.44882	0.905026	0.0131018	0.0277862
Cluster-8921.27053	Cluster-8921.19182	0.905021	0.013103	0.027775
Cluster-8921.37002	Cluster-8921.27440	0.904971	0.0131166	0.0277899
Cluster-8921.88733	Cluster-8921.42031	-0.904947	0.0131232	0.0277899
[truncated: 2,233 more rows]
